# Supplementary material for: Eradication of specific donor-dependent variations of mesenchymal stem cells in immunomodulation to enhance therapeutic values
Source: Cell Death Dis. 2021 Apr 6;12(4):357. doi: 10.1038/s41419-021-03644-5 (PMC8024246; doi:10.1038/s41419-021-03644-5)
Supplement: Supplementary file 8 — Table S2 [file 41419_2021_3644_MOESM8_ESM.csv]

sample	BV2_repression	gender	proliferation_rate	GEO accession number
X1	0.3729068	X	NA	NA
X2	0.4477135	X	NA	NA
X3	0.3927822	X	NA	NA
X4	0.5192338	Y	NA	NA
X5	0.3904348	X	NA	NA
X6	0.1117093	Y	NA	NA
X7	0.452252	Y	NA	NA
X8	0.5987355	X	NA	NA
hUC.MSC1	0.612	Y	3.674	GSM5050417
hUC.MSC10	0.479	X	4.038	GSM5050418
hUC.MSC11	0.395	Y	3.83	GSM5050419
hUC.MSC12	0.344	Y	3.087	GSM5050420
hUC.MSC13	0.53	Y	7.238	GSM5050421
hUC.MSC14	0.458	X	6.711	GSM5050422
hUC.MSC15	0.462	Y	4.242	GSM5050423
hUC.MSC16	0.594	Y	5.619	GSM5050424
hUC.MSC17	0.597	X	3.322	GSM5050425
hUC.MSC18	0.498	X	5.76	GSM5050426
hUC.MSC19	0.26	X	3.46	GSM5050427
hUC.MSC2	0.721	Y	3.238	GSM5050428
hUC.MSC20	0.256	X	3.243	GSM5050429
hUC.MSC21	0.577	Y	3.932	GSM5050430
hUC.MSC22	0.673	Y	5.798	GSM5050431
hUC.MSC23	0.589	X	3.166	GSM5050432
hUC.MSC24	0.56	Y	3.305	GSM5050433
hUC.MSC25	0.584	X	4.199	GSM5050434
hUC.MSC26	0.537	Y	4.086	GSM5050435
hUC.MSC27	0.52	Y	2.969	GSM5050436
hUC.MSC28	0.361	X	3.069	GSM5050437
hUC.MSC29	0.575	X	2.968	GSM5050438
hUC.MSC3	0.628	X	4.187	GSM5050439
hUC.MSC30	0.485	Y	2.951	GSM5050440
hUC.MSC31	0.483	X	2.33	GSM5050441
hUC.MSC32	0.382	X	3.872	GSM5050442
hUC.MSC4	0.506	X	3.385	GSM5050443
hUC.MSC5	0.489	Y	3.924	GSM5050444
hUC.MSC6	0.35	X	3.214	GSM5050445
hUC.MSC7	0.595	Y	4.123	GSM5050446
hUC.MSC8	0.516	Y	2.7	GSM5050447
hUC.MSC9	0.555	Y	4.845	GSM5050448
