# Supplementary material for: Eradication of specific donor-dependent variations of mesenchymal stem cells in immunomodulation to enhance therapeutic values
Source: Cell Death Dis. 2021 Apr 6;12(4):357. doi: 10.1038/s41419-021-03644-5 (PMC8024246; doi:10.1038/s41419-021-03644-5)
Supplement: Supplementary file 9 — Table S3 [file 41419_2021_3644_MOESM9_ESM.xlsx]

## Sheet: Table S2 GO enrichment of BV2_i
	Cluster	trend	ID	Description	GeneRatio	BgRatio	pvalue	p.adjust	qvalue	geneID	Count
1	Nega	Nega	GO:0035967	cellular response to topologically incorrect protein	10/211	161/18670	1.51235e-05	0.0166453	0.0149332	BAG3/TOR1A/DERL1/SRPRB/HSPB8/DNAJC3/DNAJB14/HSPA1L/HYOU1/RNF121	10
2	Nega	Nega	GO:0035966	response to topologically incorrect protein	11/211	199/18670	1.7004e-05	0.0166453	0.0149332	BAG3/TOR1A/DERL1/SRPRB/HSPB8/DNAJC3/DNAJB14/HSPA1L/MANF/HYOU1/RNF121	11
3	Nega	Nega	GO:0045104	intermediate filament cytoskeleton organization	6/211	50/18670	2.03719e-05	0.0166453	0.0149332	TOR1A/NEFM/NEFL/CLN8/SYNM/FAM83H	6
4	Nega	Nega	GO:0045103	intermediate filament-based process	6/211	51/18670	2.28723e-05	0.0166453	0.0149332	TOR1A/NEFM/NEFL/CLN8/SYNM/FAM83H	6
5	Nega	Nega	GO:0046390	ribose phosphate biosynthetic process	13/211	300/18670	3.88753e-05	0.0226332	0.0203052	PRPS1/CTPS1/ELOVL5/PGAM2/HTR2A/PFKFB3/SLC35B2/UPP1/ACLY/ADPGK/PDK4/PID1/PGM2L1	13
6	Posi	Posi	GO:0060333	interferon-gamma-mediated signaling pathway	14/630	91/18670	2.08858e-06	0.00620473	0.00583126	CAMK2D/IFNGR2/HLA-B/SOCS1/PARP9/TRIM21/TRIM22/B2M/VCAM1/ICAM1/IRF2/PML/TP53/PARP14	14
7	Posi	Posi	GO:0006476	protein deacetylation	14/630	93/18670	2.72556e-06	0.00620473	0.00583126	CAMK2D/HDAC11/FRY/FNTA/HDAC9/HDAC6/MTA1/HDAC10/TBL1XR1/NEK3/TP53/MTA3/MSL3P1/HDAC5	14
8	Posi	Posi	GO:0006914	autophagy	37/630	496/18670	6.01475e-06	0.00684628	0.00643419	TBC1D25/TECPR1/HTR2B/KAT8/MVB12A/PLK2/PYCARD/MAP1LC3A/USP30/FLCN/DRAM1/FYCO1/ATG16L2/IFI16/FEZ1/BMF/SRPX/TBC1D17/HDAC6/TRIM21/PACS2/SNX6/LIX1L/TRIM22/WDR6/DDIT3/OSBPL7/LRSAM1/HDAC10/OPTN/VPS11/VPS37D/SREBF2/TP53/CTSK/MAPK3/EXOC4	37
9	Posi	Posi	GO:0061919	process utilizing autophagic mechanism	37/630	496/18670	6.01475e-06	0.00684628	0.00643419	TBC1D25/TECPR1/HTR2B/KAT8/MVB12A/PLK2/PYCARD/MAP1LC3A/USP30/FLCN/DRAM1/FYCO1/ATG16L2/IFI16/FEZ1/BMF/SRPX/TBC1D17/HDAC6/TRIM21/PACS2/SNX6/LIX1L/TRIM22/WDR6/DDIT3/OSBPL7/LRSAM1/HDAC10/OPTN/VPS11/VPS37D/SREBF2/TP53/CTSK/MAPK3/EXOC4	37
10	Posi	Posi	GO:0035601	protein deacylation	14/630	103/18670	9.27503e-06	0.00788503	0.00741042	CAMK2D/HDAC11/FRY/FNTA/HDAC9/HDAC6/MTA1/HDAC10/TBL1XR1/NEK3/TP53/MTA3/MSL3P1/HDAC5	14
11	Posi	Posi	GO:0098732	macromolecule deacylation	14/630	104/18670	1.0391e-05	0.00788503	0.00741042	CAMK2D/HDAC11/FRY/FNTA/HDAC9/HDAC6/MTA1/HDAC10/TBL1XR1/NEK3/TP53/MTA3/MSL3P1/HDAC5	14
12	Posi	Posi	GO:0032480	negative regulation of type I interferon production	9/630	46/18670	1.93036e-05	0.0125556	0.0117999	RELB/PYCARD/MIR21/IFIH1/OTUD5/UBE2L6/DHX58/UBA7/IKBKE	9
13	Posi	Posi	GO:0032479	regulation of type I interferon production	15/630	126/18670	2.28719e-05	0.013017	0.0122335	FLOT1/RELB/PYCARD/MIR21/IFI16/IFIH1/TRIM21/NFKB2/OTUD5/UBE2L6/POLR3GL/STAT6/DHX58/UBA7/IKBKE	15
14	Posi	Posi	GO:0032606	type I interferon production	15/630	128/18670	2.76103e-05	0.0139678	0.013127	FLOT1/RELB/PYCARD/MIR21/IFI16/IFIH1/TRIM21/NFKB2/OTUD5/UBE2L6/POLR3GL/STAT6/DHX58/UBA7/IKBKE	15
15	Posi	Posi	GO:0016575	histone deacetylation	11/630	77/18670	5.23151e-05	0.0238191	0.0223854	CAMK2D/HDAC11/HDAC9/HDAC6/MTA1/HDAC10/TBL1XR1/TP53/MTA3/MSL3P1/HDAC5	11
16	Posi	Posi	GO:0010506	regulation of autophagy	25/630	327/18670	0.000130758	0.0498533	0.0468525	TBC1D25/HTR2B/KAT8/PLK2/PYCARD/USP30/FLCN/DRAM1/FYCO1/IFI16/FEZ1/BMF/HDAC6/TRIM21/SNX6/TRIM22/WDR6/DDIT3/OSBPL7/LRSAM1/OPTN/SREBF2/TP53/MAPK3/EXOC4	25
17	Posi	Posi	GO:0071346	cellular response to interferon-gamma	17/630	180/18670	0.000131395	0.0498533	0.0468525	CAMK2D/IFNGR2/HLA-B/SOCS1/PARP9/TRIM21/CDC42EP4/TRIM22/B2M/VCAM1/ICAM1/IRF2/PML/GSN/TP53/PARP14/CCL2	17

## Sheet: bv2cor sig
Column1	cor	p	ENTREZID	trend
ANGPTL4	-0.780545	1.37248e-07	51129	Nega
DEGS1	-0.715134	4.23933e-06	8560	Nega
ALG3	-0.695608	9.89204e-06	10195	Nega
DHRS2	-0.691155	1.18914e-05	10202	Nega
SLC19A2	-0.685196	1.51383e-05	10560	Nega
TMEM154	-0.68079	1.80315e-05	201799	Nega
ARRDC4	-0.67124	2.6084e-05	91947	Nega
DYRK3	-0.668075	2.93928e-05	8444	Nega
TRIM29	-0.657354	4.36003e-05	23650	Nega
PTHLH	-0.653839	4.94528e-05	5744	Nega
KLHL21	-0.650183	5.62804e-05	9903	Nega
BAG3	-0.647467	6.18862e-05	9531	Nega
HIST1H2BK	-0.645297	6.67211e-05	NA	Nega
PRPS1	-0.642805	7.26867e-05	5631	Nega
GLA	-0.641661	7.55846e-05	2717	Nega
KCNQ3	-0.632543	0.000102624	3786	Nega
SESN3	-0.631166	0.000107387	143686	Nega
ERGIC1	-0.628367	0.000117674	57222	Nega
TOR1A	-0.627566	0.000120777	1861	Nega
MAL2	-0.615079	0.000179558	114569	Nega
DERL1	-0.611144	0.00020276	79139	Nega
ZNF324B	-0.606482	0.000233676	388569	Nega
CTPS1	-0.602478	0.000263507	1503	Nega
PIGG	-0.599278	0.00028972	54872	Nega
TNFRSF10D	-0.595813	0.000320705	8793	Nega
TCTN3	-0.595525	0.000323409	26123	Nega
ZNF320	-0.592589	0.000352136	162967	Nega
USP32P1	-0.59257	0.000352327	162632	Nega
CLCF1	-0.588484	0.000396088	23529	Nega
RGPD1	-0.58787	0.000403066	400966	Nega
HIST1H2BC	-0.587752	0.000404415	NA	Nega
TCEB3	-0.587544	0.000406805	NA	Nega
IL13RA2	-0.585233	0.000434279	3598	Nega
C16orf72	-0.583574	0.000454991	29035	Nega
RMDN3	-0.583117	0.000460853	55177	Nega
CPT1A	-0.583008	0.000462249	1374	Nega
SLC22A3	-0.581231	0.000485734	6581	Nega
AMMECR1L	-0.580897	0.000490261	83607	Nega
CSRP1	-0.580565	0.000494804	1465	Nega
CLPTM1	-0.578642	0.00052183	1209	Nega
SRPRB	-0.577575	0.000537377	58477	Nega
ATP13A1	-0.574808	0.00057963	57130	Nega
MMP10	-0.571167	0.000639688	4319	Nega
FZD8	-0.569722	0.000664994	8325	Nega
ELL2	-0.568647	0.000684401	22936	Nega
LBH	-0.566956	0.00071593	81606	Nega
CDR2L	-0.566618	0.000722388	30850	Nega
SLC51A	-0.566003	0.000734261	200931	Nega
SPON1	-0.565522	0.000743668	10418	Nega
ELOVL5	-0.564549	0.000763015	60481	Nega
TAF13	-0.563438	0.000785655	6884	Nega
EPGN	-0.562183	0.00081193	255324	Nega
EMC7	-0.561565	0.00082515	56851	Nega
SLC30A1	-0.560186	0.000855333	7779	Nega
SLC22A15	-0.557057	0.000927464	55356	Nega
SLC35E1	-0.552347	0.00104609	79939	Nega
SIRPA	-0.550094	0.00110741	140885	Nega
PCDH10	-0.549178	0.00113322	57575	Nega
MAFK	-0.548394	0.00115576	7975	Nega
TLL1	-0.546997	0.00119684	7092	Nega
TMEM127	-0.54632	0.0012172	55654	Nega
FRMD3	-0.541094	0.00138493	257019	Nega
SLFNL1	-0.540695	0.00139852	200172	Nega
NOXO1	-0.540454	0.00140679	124056	Nega
PGRMC1	-0.540201	0.00141551	10857	Nega
ENG	-0.538631	0.00147075	2022	Nega
PRKCH	-0.538611	0.00147144	5583	Nega
TFRC	-0.537799	0.00150077	7037	Nega
LOC102724050	-0.537261	0.00152044	102724050	Nega
ALKBH5	-0.536779	0.00153827	54890	Nega
HSPB8	-0.536492	0.001549	26353	Nega
PLOD2	-0.534258	0.00163458	5352	Nega
MCFD2	-0.533868	0.00164994	90411	Nega
PGAM2	-0.533734	0.00165523	5224	Nega
ADIPOR1	-0.533396	0.00166872	51094	Nega
PDE1C	-0.531683	0.00173834	5137	Nega
HTR2A	-0.530388	0.00179263	3356	Nega
CD55	-0.528896	0.00185704	1604	Nega
TM2D2	-0.528372	0.00188013	83877	Nega
NAB2	-0.527561	0.00191638	4665	Nega
LMO4	-0.52719	0.00193317	8543	Nega
MIR377	-0.526921	0.00194542	494326	Nega
GFOD1	-0.52673	0.00195415	54438	Nega
HIST1H1C	-0.526243	0.00197657	NA	Nega
TXNIP	-0.526097	0.00198333	10628	Nega
MIR632	-0.523672	0.00209871	693217	Nega
PFKFB3	-0.523558	0.0021043	5209	Nega
UBASH3B	-0.523431	0.00211052	84959	Nega
MORC2-AS1	-0.522837	0.00213976	150291	Nega
LINC00941	-0.52085	0.00224031	100287314	Nega
SLC35B2	-0.520206	0.00227375	347734	Nega
FAM19A5	-0.519212	0.00232622	NA	Nega
UPP1	-0.518358	0.00237213	7378	Nega
PLXDC2	-0.518007	0.00239126	84898	Nega
CDH2	-0.51735	0.00242737	1000	Nega
RASGRF2	-0.517006	0.00244645	5924	Nega
CYP27B1	-0.516672	0.00246515	1594	Nega
ITPKC	-0.516511	0.00247419	80271	Nega
GCLC	-0.516488	0.00247546	2729	Nega
MGAT1	-0.515255	0.00254571	4245	Nega
SMAD7	-0.515053	0.0025574	4092	Nega
PF4	-0.514986	0.00256125	5196	Nega
CCDC184	-0.514516	0.00258865	387856	Nega
FKRP	-0.514437	0.00259327	79147	Nega
MYOM3	-0.513958	0.00262145	127294	Nega
FLRT3	-0.513913	0.00262409	23767	Nega
SERPINE2	-0.513509	0.00264811	5270	Nega
NANP	-0.513224	0.00266518	140838	Nega
NEFM	-0.513212	0.0026659	4741	Nega
CXCL14	-0.513074	0.00267419	9547	Nega
HIST1H3E	-0.512128	0.00273162	NA	Nega
LINC00888	-0.511887	0.00274642	100505687	Nega
PVR	-0.511488	0.00277113	5817	Nega
PCDHA4	-0.511347	0.00277987	56144	Nega
C5AR1	-0.511285	0.00278373	728	Nega
XRCC4	-0.510321	0.00284435	7518	Nega
ACLY	-0.509943	0.00286843	47	Nega
IL33	-0.509644	0.00288762	90865	Nega
KDELC1	-0.509438	0.00290089	NA	Nega
CLN5	-0.509115	0.00292179	1203	Nega
TMTC2	-0.509048	0.00292615	160335	Nega
ZNF746	-0.508799	0.00294238	155061	Nega
SERINC1	-0.508144	0.00298547	57515	Nega
ANO10	-0.507573	0.00302346	55129	Nega
DNAJC3	-0.50578	0.00314554	5611	Nega
FHOD3	-0.505468	0.00316726	80206	Nega
PCDH9	-0.50438	0.00324379	5101	Nega
PPAPDC1A	-0.504095	0.00326411	NA	Nega
XYLT1	-0.503552	0.00330315	64131	Nega
PLXNA4	-0.502605	0.0033722	91584	Nega
SIPA1L1	-0.502291	0.00339535	26037	Nega
PMEPA1	-0.502031	0.00341466	56937	Nega
LRRC8A	-0.501094	0.00348491	56262	Nega
CPEB4	-0.501045	0.00348862	80315	Nega
OSMR	-0.500253	0.00354903	9180	Nega
VEGFA	-0.49904	0.00364333	7422	Nega
TXNDC11	-0.497171	0.0037928	51061	Nega
ADAMTS9	-0.496981	0.00380832	56999	Nega
DNAJB14	-0.496412	0.00385505	79982	Nega
SLC35C1	-0.496252	0.00386827	55343	Nega
ANKRD37	-0.49521	0.00395537	353322	Nega
ELK1	-0.495061	0.00396799	2002	Nega
C2CD2L	-0.494775	0.00399218	9854	Nega
SLC39A6	-0.494684	0.00399997	25800	Nega
ZBTB43	-0.494336	0.00402971	23099	Nega
ADPGK	-0.493258	0.00412304	83440	Nega
SLC39A8	-0.492889	0.00415545	64116	Nega
KCNK6	-0.49213	0.00422278	9424	Nega
SLC4A4	-0.49124	0.00430285	8671	Nega
SLA	-0.489728	0.00444189	6503	Nega
FBXO30	-0.48929	0.00448289	84085	Nega
AADAC	-0.488786	0.00453047	13	Nega
TMEM57	-0.4884	0.00456717	NA	Nega
DPP10	-0.486356	0.00476603	57628	Nega
MINPP1	-0.486322	0.00476943	9562	Nega
RAD1	-0.484993	0.00490264	5810	Nega
TARSL2	-0.484281	0.00497536	NA	Nega
ZPLD1	-0.483947	0.00500986	131368	Nega
FSTL3	-0.483944	0.0050101	10272	Nega
OGFRL1	-0.483028	0.00510563	79627	Nega
OLR1	-0.482533	0.0051579	4973	Nega
CCDC144A	-0.482416	0.00517024	9720	Nega
MBD4	-0.482004	0.00521421	8930	Nega
MYO1E	-0.481607	0.00525685	4643	Nega
HIST1H2AC	-0.480552	0.0053715	NA	Nega
KCTD5	-0.480165	0.00541412	54442	Nega
MIER3	-0.479974	0.00543531	166968	Nega
SYBU	-0.479828	0.00545147	55638	Nega
CAMKK1	-0.479524	0.00548536	84254	Nega
VTN	-0.478714	0.00557649	7448	Nega
HSPA1L	-0.47721	0.00574928	3305	Nega
MANF	-0.477011	0.00577245	7873	Nega
C3orf58	-0.47599	0.00589264	NA	Nega
NEFL	-0.475791	0.00591636	4747	Nega
SLC52A2	-0.475658	0.00593225	79581	Nega
LINC00968	-0.475244	0.00598184	100507632	Nega
CLPTM1L	-0.474806	0.00603473	81037	Nega
SORCS1	-0.474037	0.00612854	114815	Nega
ADARB1	-0.473825	0.00615467	104	Nega
RNF168	-0.473747	0.00616427	165918	Nega
FAM167A	-0.473455	0.00620049	83648	Nega
SLFNL1-AS1	-0.473389	0.00620862	100507178	Nega
ATP8B4	-0.473378	0.00620997	79895	Nega
PDK4	-0.473337	0.00621505	5166	Nega
TMEM255B	-0.473238	0.00622743	348013	Nega
MYO10	-0.473047	0.00625119	4651	Nega
GPR37	-0.471457	0.00645256	2861	Nega
DHRS7	-0.471016	0.00650939	51635	Nega
PCSK5	-0.470919	0.00652197	5125	Nega
DPYSL4	-0.470619	0.00656095	10570	Nega
HYOU1	-0.469148	0.00675491	10525	Nega
HIST1H3D	-0.469002	0.00677439	NA	Nega
MSX2	-0.468193	0.00688335	4488	Nega
TNNC2	-0.467868	0.00692765	7125	Nega
HIST4H4	-0.46777	0.00694101	NA	Nega
UCN2	-0.467469	0.00698228	90226	Nega
ATP6V0A4	-0.46725	0.0070123	50617	Nega
LRP12	-0.466356	0.00713647	29967	Nega
GFPT2	-0.466322	0.00714128	9945	Nega
NEB	-0.466282	0.00714677	4703	Nega
PLAUR	-0.466179	0.00716133	5329	Nega
GALNT13	-0.466122	0.00716928	114805	Nega
CLN8	-0.465405	0.00727057	2055	Nega
ZNF707	-0.465046	0.00732178	286075	Nega
SPCS3	-0.464871	0.00734674	60559	Nega
PPAP2B	-0.464691	0.00737257	NA	Nega
AMIGO2	-0.464448	0.00740767	347902	Nega
CCNH	-0.463851	0.00749425	902	Nega
TCTA	-0.463367	0.00756516	6988	Nega
FOXF1	-0.461754	0.00780545	2294	Nega
MIR4648	-0.46173	0.0078091	100616116	Nega
MEF2D	-0.46121	0.00788799	4209	Nega
MFSD12	-0.461047	0.00791272	126321	Nega
ME2	-0.460862	0.00794102	4200	Nega
MIR381HG	-0.460746	0.00795882	378881	Nega
PTPRG	-0.460668	0.00797079	5793	Nega
NKIRAS1	-0.460416	0.00800957	28512	Nega
PHF12	-0.460012	0.00807213	57649	Nega
SPDL1	-0.459967	0.00807914	54908	Nega
LTBP2	-0.45968	0.00812388	4053	Nega
EMC3	-0.459671	0.00812534	55831	Nega
GALNT14	-0.459163	0.00820506	79623	Nega
SNAI1	-0.458769	0.00826725	6615	Nega
LDLRAD4	-0.458662	0.00828421	753	Nega
MRO	-0.45845	0.008318	83876	Nega
USP45	-0.458132	0.0083688	85015	Nega
PID1	-0.457155	0.00852651	55022	Nega
C5orf46	-0.456667	0.00860609	389336	Nega
SLC22A1	-0.455644	0.00877531	6580	Nega
MANBA	-0.455569	0.00878791	4126	Nega
MIR4482	-0.455251	0.00884112	100616323	Nega
ENTPD3	-0.45478	0.00892039	956	Nega
SS18L1	-0.453865	0.00907627	26039	Nega
DUSP3	-0.453572	0.0091267	1845	Nega
ARHGAP5-AS1	-0.453297	0.00917409	84837	Nega
SPAG1	-0.453194	0.009192	6674	Nega
PACS1	-0.452938	0.0092365	55690	Nega
MED12L	-0.452692	0.00927935	116931	Nega
SETD7	-0.452683	0.0092809	80854	Nega
LRFN1	-0.452115	0.00938063	57622	Nega
GCLM	-0.452041	0.00939369	2730	Nega
RNF121	-0.451654	0.00946239	55298	Nega
LOC101928979	-0.451552	0.00948049	NA	Nega
PGM2L1	-0.451278	0.00952933	283209	Nega
ERCC5	-0.450961	0.00958624	2073	Nega
TLE3	-0.450794	0.00961626	7090	Nega
SARM1	-0.450655	0.00964133	23098	Nega
FAM124A	-0.450652	0.00964183	220108	Nega
PCDHB2	-0.449718	0.00981177	56133	Nega
SYNM	-0.449708	0.00981364	23336	Nega
S1PR5	-0.449633	0.00982728	53637	Nega
SH2B2	-0.449271	0.00989384	10603	Nega
FAM83H	-0.448896	0.00996324	286077	Nega
PIGB	0.448796	0.00998184	9488	Posi
TBC1D25	0.448911	0.00996054	4943	Posi
TM6SF1	0.449026	0.00993929	53346	Posi
EML2	0.449113	0.00992315	24139	Posi
AARS	0.449131	0.0099197	NA	Posi
PDZD7	0.449136	0.00991885	79955	Posi
HELZ2	0.449214	0.00990438	85441	Posi
ABCG4	0.449251	0.00989764	64137	Posi
PATL1	0.449277	0.00989284	219988	Posi
LRRC17	0.449304	0.00988787	10234	Posi
SYT7	0.449424	0.0098658	9066	Posi
FRMD5	0.449862	0.00978536	84978	Posi
TUBGCP6	0.449906	0.0097773	85378	Posi
ZNF564	0.449933	0.00977243	163050	Posi
PATZ1	0.449978	0.00976426	23598	Posi
CAMK2D	0.450047	0.00975156	817	Posi
DNAJC14	0.450104	0.00974119	85406	Posi
FLOT1	0.450238	0.00971679	10211	Posi
MAP3K6	0.450364	0.00969403	9064	Posi
TAF1D	0.450477	0.00967351	79101	Posi
WDR70	0.450572	0.00965624	55100	Posi
KIAA0895L	0.450625	0.00964674	653319	Posi
TRIM14	0.450674	0.00963789	9830	Posi
CCBL1	0.450744	0.00962525	NA	Posi
FOCAD	0.450794	0.00961619	54914	Posi
GULP1	0.451681	0.00945754	51454	Posi
STARD8	0.451711	0.00945211	9754	Posi
ST13	0.451817	0.0094334	6767	Posi
RNF212	0.452082	0.00938647	285498	Posi
TEF	0.452256	0.00935582	7008	Posi
BGN	0.452261	0.00935493	633	Posi
LOC101929715	0.452503	0.00931246	NA	Posi
SBF2-AS1	0.452854	0.00925113	283104	Posi
ERCC2	0.452857	0.00925059	2068	Posi
FAM104B	0.452876	0.00924722	90736	Posi
RNF10	0.452917	0.00924005	9921	Posi
PAIP2B	0.453014	0.00922326	400961	Posi
NENF	0.453115	0.00920559	29937	Posi
IFNGR2	0.453146	0.0092003	3460	Posi
MAN2C1	0.453574	0.00912632	4123	Posi
PDIA6	0.453662	0.00911111	10130	Posi
RAC3	0.453996	0.00905383	5881	Posi
ALDH7A1	0.454258	0.00900904	501	Posi
HLA-B	0.45445	0.00897632	3106	Posi
LRRC49	0.454451	0.00897621	54839	Posi
ANKRD34A	0.454511	0.00896591	284615	Posi
HPS1	0.45457	0.00895588	3257	Posi
HOXD4	0.454661	0.00894057	3233	Posi
NBEAL2	0.454705	0.00893303	23218	Posi
SNX15	0.454814	0.00891458	29907	Posi
CDH18	0.455416	0.00881339	1016	Posi
TECPR1	0.455491	0.00880088	25851	Posi
PCOLCE	0.455604	0.00878201	5118	Posi
RPL39	0.455757	0.00875651	6170	Posi
CLK2	0.455813	0.00874725	1196	Posi
SNORD50A	0.455848	0.00874142	26799	Posi
GOLGA8H	0.455878	0.00873635	728498	Posi
ATP5G2	0.455922	0.00872903	NA	Posi
PHC1	0.455937	0.00872668	1911	Posi
ENOX1	0.456002	0.00871576	55068	Posi
POLR2M	0.456052	0.00870746	81488	Posi
ZNF185	0.456375	0.00865411	7739	Posi
AMT	0.456583	0.00861992	275	Posi
F2R	0.456803	0.00858396	2149	Posi
FES	0.45699	0.00855336	2242	Posi
PRR3	0.457112	0.00853343	80742	Posi
GPRASP2	0.457255	0.00851014	114928	Posi
PPAPDC2	0.457364	0.00849248	NA	Posi
SNHG6	0.457484	0.00847305	641638	Posi
FAM228B	0.457535	0.00846483	375190	Posi
WDR83	0.457689	0.00843992	84292	Posi
RTN4RL2	0.45777	0.00842693	349667	Posi
LRIG1	0.457829	0.00841734	26018	Posi
TLE1	0.457845	0.00841487	7088	Posi
FKBP1B	0.457892	0.00840729	2281	Posi
NIFK-AS1	0.457898	0.00840628	254128	Posi
TNS3	0.457927	0.00840162	64759	Posi
MAP10	0.457946	0.00839855	54627	Posi
MYL6B	0.457999	0.00839007	140465	Posi
CADM4	0.458269	0.00834677	199731	Posi
DNAJC19	0.458282	0.00834466	131118	Posi
PEX11A	0.458357	0.00833271	8800	Posi
HDAC11	0.45852	0.00830686	79885	Posi
HOXD-AS2	0.458569	0.00829903	100506783	Posi
PFDN4	0.458688	0.0082801	5203	Posi
METTL21A	0.458782	0.00826512	151194	Posi
USP53	0.459005	0.00822997	54532	Posi
CRLS1	0.459068	0.00822002	54675	Posi
IL23A	0.459079	0.00821822	51561	Posi
SH3YL1	0.459109	0.00821344	26751	Posi
KIAA1147	0.459302	0.00818312	NA	Posi
ASMTL	0.45937	0.00817248	8623	Posi
LINC00173	0.459481	0.00815501	100287569	Posi
C11orf54	0.459584	0.00813893	28970	Posi
TRMT5	0.459608	0.00813515	57570	Posi
CORO1B	0.459722	0.00811735	57175	Posi
LDAH	0.459824	0.00810138	60526	Posi
SMAD2	0.460024	0.00807037	4087	Posi
CFDP1	0.460028	0.00806966	10428	Posi
HEMK1	0.460282	0.0080304	51409	Posi
ALDOC	0.460292	0.00802878	230	Posi
CRAT	0.460308	0.00802634	1384	Posi
LINC00346	0.460856	0.00794206	NA	Posi
POU6F1	0.461128	0.00790041	5463	Posi
MMP19	0.461327	0.00787008	4327	Posi
LACTB	0.46154	0.00783776	114294	Posi
CD74	0.461579	0.00783186	972	Posi
WTAP	0.461806	0.00779764	9589	Posi
CGNL1	0.461811	0.00779689	84952	Posi
HTR2B	0.461827	0.00779445	3357	Posi
THUMPD3-AS1	0.462044	0.00776171	440944	Posi
FAM131C	0.462075	0.00775717	348487	Posi
CHD3	0.462078	0.0077567	1107	Posi
SDCBP	0.462544	0.00768701	6386	Posi
FBLN7	0.462728	0.00765954	129804	Posi
STX1B	0.462748	0.00765653	112755	Posi
ARHGAP6	0.462758	0.00765515	395	Posi
PPP2R5A	0.462854	0.00764084	5525	Posi
LINC00654	0.463078	0.00760765	149837	Posi
SPPL3	0.463721	0.00751321	121665	Posi
C1orf123	0.463724	0.00751283	NA	Posi
KAT8	0.463827	0.00749778	84148	Posi
ATN1	0.463896	0.00748772	1822	Posi
PIM1	0.463925	0.00748345	5292	Posi
MVB12A	0.464146	0.00745131	93343	Posi
EFNB3	0.464344	0.00742274	1949	Posi
NAALAD2	0.464598	0.00738605	10003	Posi
ANGEL1	0.464671	0.00737556	23357	Posi
FRY	0.464681	0.00737413	10129	Posi
FAHD2CP	0.464793	0.00735802	729234	Posi
FRG1B	0.464796	0.00735757	NA	Posi
CRYL1	0.464832	0.00735232	51084	Posi
PHF11	0.464931	0.00733825	51131	Posi
ZSCAN30	0.465054	0.00732055	100101467	Posi
NRD1	0.465066	0.00731893	NA	Posi
POLR2G	0.46507	0.00731824	5436	Posi
PHLDB3	0.465151	0.00730679	653583	Posi
LAPTM4B	0.465231	0.00729538	55353	Posi
CAMK1D	0.465863	0.00720566	57118	Posi
STX3	0.466134	0.00716752	6809	Posi
C21orf33	0.466233	0.0071537	NA	Posi
SMIM20	0.466276	0.00714766	389203	Posi
CLIP2	0.466362	0.00713556	7461	Posi
PHYKPL	0.4664	0.0071303	85007	Posi
RGS14	0.466868	0.00706522	10636	Posi
TYK2	0.467156	0.00702529	7297	Posi
LOC100129148	0.467201	0.00701909	100129148	Posi
SLC24A1	0.467221	0.00701638	9187	Posi
EHMT2	0.467255	0.00701165	10919	Posi
RELB	0.46732	0.00700271	5971	Posi
TNFAIP8L1	0.467442	0.00698587	126282	Posi
CECR1	0.467531	0.00697374	NA	Posi
PCED1A	0.467621	0.0069614	64773	Posi
ZNF22	0.467803	0.00693647	7570	Posi
LOC101243545	0.467829	0.00693298	NA	Posi
TRAPPC9	0.467931	0.00691903	83696	Posi
PLK2	0.467997	0.00691005	10769	Posi
GDPGP1	0.468025	0.00690626	390637	Posi
LVRN	0.468078	0.00689904	206338	Posi
FAM178A	0.46815	0.00688924	NA	Posi
BZRAP1	0.468488	0.00684356	NA	Posi
FAM122C	0.468658	0.00682058	159091	Posi
THOC6	0.468677	0.00681801	79228	Posi
SNX7	0.468872	0.00679179	51375	Posi
C8orf59	0.469152	0.00675443	NA	Posi
NMNAT1	0.469165	0.00675264	64802	Posi
C6orf120	0.469509	0.00670686	387263	Posi
NGFRAP1	0.469742	0.00667599	NA	Posi
SEMA3D	0.469878	0.00665811	223117	Posi
CRYZL1	0.470051	0.00663535	9946	Posi
AUH	0.470319	0.00660011	549	Posi
SPEG	0.470486	0.00657826	10290	Posi
GEMIN8	0.47081	0.00653611	54960	Posi
GALK1	0.471001	0.0065114	2584	Posi
ANKRD28	0.471148	0.00649235	23243	Posi
SCCPDH	0.471157	0.00649125	51097	Posi
ZNF25	0.471179	0.00648843	219749	Posi
RXRA	0.471202	0.00648547	6256	Posi
GABBR1	0.471691	0.00642263	2550	Posi
PER3	0.471713	0.00641981	8863	Posi
DTX3L	0.47191	0.0063947	151636	Posi
C10orf10	0.47205	0.00637684	NA	Posi
LTC4S	0.472119	0.00636817	4056	Posi
PYCARD	0.472342	0.00633984	29108	Posi
C16orf62	0.472684	0.00629672	NA	Posi
ARRB1	0.472737	0.00629012	408	Posi
RRAS	0.472751	0.00628827	6237	Posi
DCTN2	0.472803	0.00628177	10540	Posi
SYNGR3	0.472921	0.00626695	9143	Posi
BAG6	0.47305	0.00625092	7917	Posi
PDLIM1	0.473132	0.00624066	9124	Posi
MAP1LC3A	0.473198	0.0062324	84557	Posi
DLG3	0.473434	0.00620306	1741	Posi
ZNF280D	0.473565	0.00618681	54816	Posi
CREB3L4	0.473903	0.00614503	148327	Posi
USP30	0.47423	0.00610495	84749	Posi
CTDNEP1	0.474615	0.00605789	23399	Posi
BTN3A1	0.475122	0.00599653	11119	Posi
TMEM200B	0.475156	0.00599242	399474	Posi
ZNF774	0.475157	0.00599231	342132	Posi
STK36	0.47532	0.00597274	27148	Posi
CHKB	0.475601	0.00593899	1120	Posi
PCYT2	0.475794	0.00591596	5833	Posi
TRMT11	0.476008	0.00589045	60487	Posi
HPS4	0.476165	0.0058719	89781	Posi
TGFB1I1	0.476264	0.00586013	7041	Posi
ZNF608	0.476456	0.00583755	57507	Posi
TMEM218	0.476467	0.00583617	219854	Posi
TMEM144	0.477068	0.00576573	55314	Posi
CDC14B	0.477097	0.00576235	8555	Posi
RITA1	0.47716	0.00575501	84934	Posi
CABYR	0.477369	0.00573074	26256	Posi
TMEM14B	0.477472	0.0057188	81853	Posi
MRPL16	0.477586	0.00570565	54948	Posi
FLCN	0.477718	0.00569044	201163	Posi
NEURL1	0.477918	0.00566732	9148	Posi
BAIAP3	0.478271	0.00562694	8938	Posi
HSD17B8	0.478455	0.00560591	7923	Posi
ZNF438	0.478506	0.00560016	220929	Posi
ITGA7	0.47874	0.00557358	3679	Posi
HAR1A	0.478991	0.00554527	768096	Posi
UGCG	0.479017	0.00554225	7357	Posi
NDUFS4	0.479172	0.00552485	4724	Posi
RHBDF2	0.479258	0.00551524	79651	Posi
SALL2	0.479631	0.00547345	6297	Posi
SEPSECS	0.47967	0.00546906	51091	Posi
RNF170	0.479933	0.00543985	81790	Posi
DFNA5	0.480012	0.00543106	NA	Posi
C11orf73	0.480161	0.00541461	NA	Posi
NAV2	0.480383	0.00539007	89797	Posi
MIR21	0.480392	0.00538909	406991	Posi
RPL36	0.480555	0.00537117	25873	Posi
GOLGA6L9	0.480833	0.00534082	440295	Posi
FAM19A3	0.480915	0.00533188	NA	Posi
CDPF1	0.481176	0.00530348	150383	Posi
ZDHHC7	0.481203	0.0053005	55625	Posi
MRPS14	0.481305	0.00528943	63931	Posi
TCEAL3	0.482268	0.00518604	85012	Posi
TMEM91	0.48257	0.0051539	641649	Posi
PARP10	0.482633	0.00514728	84875	Posi
GMPPA	0.482712	0.00513891	29926	Posi
STARD10	0.482722	0.00513787	10809	Posi
COX7C	0.483027	0.00510572	1350	Posi
RUFY1	0.483032	0.00510516	80230	Posi
RASSF3	0.483097	0.00509833	283349	Posi
MTERF2	0.483309	0.00507622	80298	Posi
TRMT112	0.483344	0.00507248	51504	Posi
CDH24	0.483396	0.00506703	64403	Posi
MIRLET7D	0.483576	0.00504834	406886	Posi
PTN	0.483725	0.00503284	5764	Posi
DCHS1	0.48383	0.00502192	8642	Posi
ECE1	0.483985	0.00500592	1889	Posi
PHF1	0.484043	0.00499996	5252	Posi
APH1B	0.484254	0.0049782	83464	Posi
LOC730101	0.484544	0.00494848	730101	Posi
DRAM1	0.484827	0.00491955	55332	Posi
XRCC6BP1	0.485021	0.00489989	NA	Posi
AQP3	0.485035	0.00489843	360	Posi
RAB13	0.485067	0.00489522	5872	Posi
FYCO1	0.485492	0.00485225	79443	Posi
GTF2H5	0.485575	0.00484396	404672	Posi
CCR10	0.485731	0.00482825	2826	Posi
RABGGTB	0.485732	0.00482822	5876	Posi
CCDC102A	0.485944	0.00480696	92922	Posi
HOXC4	0.485958	0.00480562	3221	Posi
PPP1R3E	0.486123	0.00478915	90673	Posi
APOL3	0.48622	0.00477953	80833	Posi
KDM4D	0.486566	0.00474527	55693	Posi
SOCS1	0.486634	0.00473852	8651	Posi
MTIF3	0.486669	0.00473516	219402	Posi
ACVRL1	0.486696	0.00473242	94	Posi
LINC01547	0.486967	0.00470581	84536	Posi
GPR153	0.487145	0.00468844	387509	Posi
RNF115	0.487525	0.0046514	27246	Posi
PTPN3	0.48798	0.00460748	5774	Posi
SPATS2L	0.48881	0.00452821	26010	Posi
TTC12	0.488978	0.00451226	54970	Posi
NDUFS2	0.489007	0.00450958	4720	Posi
NOV	0.489009	0.00450939	NA	Posi
SMIM19	0.48912	0.00449893	114926	Posi
SEMA3B-AS1	0.489235	0.00448811	101928931	Posi
PNMAL2	0.489288	0.00448306	NA	Posi
LOC653160	0.489446	0.00446823	NA	Posi
CCDC28B	0.48963	0.00445101	79140	Posi
CDK18	0.48978	0.00443706	5129	Posi
VPS52	0.489982	0.00441828	6293	Posi
PEPD	0.490141	0.0044035	5184	Posi
C14orf1	0.49032	0.00438701	NA	Posi
C8orf44	0.49047	0.00437314	56260	Posi
GDF5	0.490594	0.00436178	8200	Posi
DTNBP1	0.490783	0.00434449	84062	Posi
SIGIRR	0.491111	0.0043145	59307	Posi
ACADM	0.491379	0.00429027	34	Posi
APLF	0.491859	0.00424696	200558	Posi
PHKA2	0.491953	0.00423855	5256	Posi
ATG16L2	0.492321	0.0042057	89849	Posi
PSMB8	0.492364	0.00420191	5696	Posi
CWC27	0.492386	0.00419991	10283	Posi
CALHM2	0.492413	0.00419755	51063	Posi
PAQR6	0.492625	0.00417878	79957	Posi
IFI16	0.492668	0.00417497	3428	Posi
TMEM8B	0.492889	0.00415546	51754	Posi
ISCA2	0.493267	0.00412226	122961	Posi
IL11RA	0.493468	0.00410476	3590	Posi
SLC25A3	0.493558	0.00409687	5250	Posi
EIF2D	0.493847	0.00407183	1939	Posi
SMAD3	0.49407	0.00405257	4088	Posi
LCORL	0.494294	0.00403329	254251	Posi
AHRR	0.494785	0.0039914	57491	Posi
LINC00235	0.494845	0.00398628	64493	Posi
IGDCC4	0.495732	0.00391153	57722	Posi
CAND2	0.496047	0.00388531	23066	Posi
RSPH9	0.49624	0.00386923	221421	Posi
RNF128	0.496282	0.00386579	79589	Posi
GRASP	0.496388	0.00385703	NA	Posi
SAV1	0.496756	0.00382677	60485	Posi
SLC50A1	0.496986	0.00380791	55974	Posi
FAHD2B	0.497088	0.0037996	151313	Posi
KIRREL3	0.497228	0.00378821	84623	Posi
ACSS2	0.497256	0.00378595	55902	Posi
COPS4	0.497343	0.00377886	51138	Posi
DDAH2	0.497617	0.00375669	23564	Posi
SNORA22	0.497868	0.00373649	677807	Posi
TCF25	0.497943	0.00373049	22980	Posi
C17orf58	0.498138	0.00371479	284018	Posi
C7orf69	0.498275	0.00370387	80099	Posi
SLC45A1	0.49844	0.00369074	50651	Posi
KCND1	0.498877	0.00365616	3750	Posi
DENND6A	0.498946	0.0036507	201627	Posi
LOC728730	0.499254	0.00362656	NA	Posi
TNC	0.499365	0.00361787	3371	Posi
HPS3	0.499603	0.00359933	84343	Posi
TCF7L1	0.499752	0.00358771	83439	Posi
FNTA	0.499905	0.00357583	2339	Posi
ATP5A1	0.500367	0.00354031	NA	Posi
TNFSF12	0.500542	0.00352685	8742	Posi
C14orf132	0.500708	0.0035142	56967	Posi
GOLGA1	0.500759	0.00351033	2800	Posi
FEZ1	0.500859	0.00350272	9638	Posi
DTX3	0.500923	0.00349784	196403	Posi
TRMT1L	0.50105	0.0034882	81627	Posi
STK3	0.501194	0.00347733	6788	Posi
LOC100506730	0.501316	0.00346812	100506730	Posi
RILP	0.50178	0.00343334	83547	Posi
BMF	0.50198	0.00341839	90427	Posi
LRRC75B	0.502081	0.00341095	388886	Posi
SRPX	0.502451	0.00338354	8406	Posi
CIRBP	0.502733	0.00336279	1153	Posi
SNORA8	0.502772	0.00335992	654320	Posi
LINC01139	0.502809	0.00335723	339535	Posi
TTC31	0.503174	0.00333053	64427	Posi
LINC01358	0.503283	0.00332267	101926925	Posi
RGL2	0.503381	0.0033155	5863	Posi
DBP	0.503582	0.003301	1628	Posi
MMP17	0.503871	0.00328016	4326	Posi
COX6C	0.503965	0.00327345	1345	Posi
ABI3BP	0.504412	0.00324156	25890	Posi
DNAH17	0.504499	0.00323533	8632	Posi
SEPN1	0.505474	0.00316679	NA	Posi
PYGM	0.505834	0.0031418	5837	Posi
EEPD1	0.505934	0.0031349	80820	Posi
TRAF7	0.505949	0.0031339	84231	Posi
HDAC9	0.506035	0.00312797	9734	Posi
CCDC120	0.506149	0.00312012	90060	Posi
PCIF1	0.506268	0.00311192	63935	Posi
NMT2	0.506438	0.0031003	9397	Posi
RAB29	0.506696	0.00308265	8934	Posi
CAMKMT	0.506753	0.00307882	79823	Posi
THBS3	0.506809	0.00307497	7059	Posi
STAC3	0.506935	0.00306648	246329	Posi
IFIH1	0.506953	0.00306522	64135	Posi
METTL6	0.507021	0.00306064	131965	Posi
HSP90B1	0.507459	0.0030311	7184	Posi
TMEM119	0.508082	0.00298961	338773	Posi
SLC6A6	0.508496	0.00296224	6533	Posi
ATP5S	0.508656	0.00295176	NA	Posi
LIPT1	0.508706	0.00294851	51601	Posi
C1orf54	0.50876	0.00294494	79630	Posi
GALK2	0.50977	0.00287951	2585	Posi
STAT5A	0.510286	0.00284661	6776	Posi
PARP9	0.510661	0.00282285	83666	Posi
SKIV2L	0.510808	0.00281358	6499	Posi
DLG1	0.510963	0.00280387	1739	Posi
TMEM169	0.51135	0.00277966	92691	Posi
COQ5	0.511984	0.00274046	84274	Posi
SNORA59A	0.512085	0.00273425	677885	Posi
NFE2L3	0.512528	0.00270719	9603	Posi
WDR19	0.513217	0.00266561	57728	Posi
PYGL	0.514025	0.00261748	5836	Posi
HEIH	0.514042	0.00261648	100859930	Posi
C11orf74	0.51438	0.00259657	NA	Posi
MIR3064	0.5146	0.00258374	100616387	Posi
C17orf75	0.514686	0.00257869	64149	Posi
SMARCC2	0.514693	0.00257829	6601	Posi
CSDC2	0.514714	0.00257706	27254	Posi
TBC1D17	0.514925	0.00256482	79735	Posi
ME3	0.51514	0.00255236	10873	Posi
AKR1A1	0.51567	0.00252188	10327	Posi
CDC42EP3	0.515788	0.00251512	10602	Posi
S100A4	0.515865	0.00251075	6275	Posi
PABPC1	0.516005	0.00250281	26986	Posi
APPL2	0.516062	0.00249952	55198	Posi
LGALS8-AS1	0.516168	0.00249356	100287902	Posi
MTMR4	0.516712	0.0024629	9110	Posi
C15orf61	0.516792	0.00245843	145853	Posi
HDAC6	0.517154	0.00243824	10013	Posi
TLE4	0.518049	0.00238899	7091	Posi
RPL36A	0.518159	0.00238298	6173	Posi
OLFML2A	0.518221	0.00237958	169611	Posi
BCL2L13	0.518474	0.00236587	23786	Posi
BLACAT1	0.518527	0.00236303	101669762	Posi
TMEM54	0.518736	0.00235174	113452	Posi
ADD3	0.518792	0.00234874	120	Posi
ASIC1	0.518984	0.00233843	41	Posi
TRIM21	0.519152	0.0023294	6737	Posi
PACS2	0.51926	0.00232367	23241	Posi
PRELP	0.519483	0.00231183	5549	Posi
TRMT44	0.519505	0.00231066	152992	Posi
LRRN4CL	0.519517	0.00230999	221091	Posi
DNMT3A	0.519523	0.00230971	1788	Posi
GARNL3	0.519684	0.00230119	84253	Posi
LIMD2	0.519737	0.00229837	80774	Posi
TARS2	0.519978	0.00228572	80222	Posi
TSLP	0.520046	0.00228211	85480	Posi
NUDT17	0.52018	0.00227509	200035	Posi
ADIRF	0.520491	0.0022589	10974	Posi
E2F5	0.520975	0.00223387	1875	Posi
TRIM47	0.521118	0.00222651	91107	Posi
LOC100652768	0.521866	0.0021884	100652768	Posi
CDC42EP4	0.521874	0.00218799	23580	Posi
HIST1H2BH	0.522028	0.00218022	NA	Posi
ECM1	0.522073	0.00217798	1893	Posi
GOLGA8K	0.522173	0.00217293	653125	Posi
TNIP1	0.522385	0.00216229	10318	Posi
SNX6	0.522764	0.00214341	58533	Posi
TNFRSF1B	0.523064	0.00212854	7133	Posi
FRMD4A	0.523481	0.00210807	55691	Posi
C14orf159	0.523674	0.0020986	NA	Posi
PLAC1	0.523731	0.00209583	10761	Posi
CUL9	0.523807	0.00209213	23113	Posi
C19orf54	0.523894	0.00208792	284325	Posi
FXR1	0.524061	0.00207983	8087	Posi
LIX1L	0.524084	0.0020787	128077	Posi
HEXDC	0.524115	0.00207721	NA	Posi
IQCH-AS1	0.524382	0.00206436	100506686	Posi
GNG7	0.524442	0.00206147	2788	Posi
SMARCD3	0.524513	0.00205806	6604	Posi
SAMD14	0.524513	0.00205804	201191	Posi
OGDHL	0.524724	0.00204796	55753	Posi
C15orf41	0.524985	0.00203552	NA	Posi
PACSIN3	0.525691	0.00200228	29763	Posi
IMPDH2	0.525863	0.00199424	3615	Posi
TMCO4	0.526208	0.00197821	255104	Posi
FAM63A	0.52792	0.00190028	NA	Posi
SMTNL1	0.527967	0.00189818	219537	Posi
QARS	0.528333	0.00188187	NA	Posi
NSMCE2	0.52845	0.00187668	286053	Posi
VAT1L	0.529215	0.0018431	57687	Posi
PKN1	0.529286	0.00184002	5585	Posi
KCNK2	0.529491	0.00183112	3776	Posi
GCA	0.529606	0.00182617	25801	Posi
ETFDH	0.530115	0.00180431	2110	Posi
PCCB	0.530274	0.00179749	5096	Posi
CAMK1	0.531314	0.00175366	8536	Posi
NUDT12	0.531476	0.00174693	83594	Posi
PIAS3	0.531554	0.00174369	10401	Posi
MOB3C	0.531781	0.00173431	148932	Posi
BRE	0.531856	0.00173121	NA	Posi
SLC9A9	0.5325	0.00170483	285195	Posi
CCDC115	0.533092	0.00168089	84317	Posi
ABR	0.533286	0.00167311	29	Posi
ARAP3	0.533289	0.00167297	64411	Posi
IST1	0.533295	0.00167274	9798	Posi
MDK	0.533704	0.00165642	4192	Posi
ISYNA1	0.534043	0.00164306	51477	Posi
TRIM22	0.534047	0.00164286	10346	Posi
ZSCAN26	0.534352	0.0016309	7741	Posi
INTS8	0.534649	0.0016193	55656	Posi
LRRC20	0.534661	0.00161885	55222	Posi
BISPR	0.534823	0.00161256	105221694	Posi
PECR	0.534924	0.00160865	55825	Posi
FLT3LG	0.53519	0.00159839	2323	Posi
DNM1	0.535289	0.00159457	1759	Posi
PDE5A	0.536143	0.00156211	8654	Posi
BHLHE41	0.536439	0.00155099	79365	Posi
TRIM45	0.536514	0.00154817	80263	Posi
WDR6	0.536557	0.00154655	11180	Posi
STMN3	0.536585	0.00154553	50861	Posi
VILL	0.537157	0.00152428	50853	Posi
DVL2	0.537432	0.00151418	1856	Posi
KLHL4	0.537639	0.00150658	56062	Posi
FAM86B3P	0.53786	0.00149855	286042	Posi
VAMP5	0.538015	0.00149292	10791	Posi
CROCCP2	0.538023	0.0014926	84809	Posi
TRPV3	0.538686	0.00146875	162514	Posi
PPM1M	0.538993	0.00145783	132160	Posi
NFIB	0.539228	0.00144951	4781	Posi
RARRES3	0.539649	0.00143471	NA	Posi
NFKB2	0.539828	0.00142848	4791	Posi
TMEM198B	0.539868	0.00142708	440104	Posi
ABLIM3	0.539955	0.00142404	22885	Posi
BLVRB	0.540004	0.00142234	645	Posi
SENP7	0.540708	0.00139809	57337	Posi
DSCR3	0.540768	0.00139601	NA	Posi
IFT74	0.541548	0.00136959	80173	Posi
MLH3	0.541683	0.00136505	27030	Posi
SLC14A1	0.541891	0.00135811	6563	Posi
MICALL2	0.542303	0.00134444	79778	Posi
LOC729970	0.543279	0.0013125	NA	Posi
PLTP	0.54333	0.00131084	5360	Posi
GSTM4	0.543404	0.00130846	2948	Posi
STAP2	0.543803	0.00129562	55620	Posi
TMEM53	0.544965	0.0012589	79639	Posi
B2M	0.545182	0.00125214	567	Posi
SLC27A3	0.545794	0.00123325	11000	Posi
COLEC12	0.546501	0.00121174	81035	Posi
WDTC1	0.546673	0.00120654	23038	Posi
B3GNT8	0.546688	0.00120611	374907	Posi
FCHSD2	0.54676	0.00120394	9873	Posi
DDIT3	0.546907	0.00119953	1649	Posi
ALDH4A1	0.54697	0.00119764	8659	Posi
VCAM1	0.547597	0.00117904	7412	Posi
GUSB	0.547933	0.00116918	2990	Posi
APBB1	0.547938	0.00116903	322	Posi
ZNF768	0.547948	0.00116872	79724	Posi
PSMB10	0.548037	0.00116613	5699	Posi
LONRF1	0.54819	0.00116167	91694	Posi
PALM3	0.54824	0.00116022	342979	Posi
OSBPL7	0.54825	0.00115994	114881	Posi
KRBA1	0.54836	0.00115672	84626	Posi
CDK5RAP3	0.548489	0.00115301	80279	Posi
CFB	0.549029	0.00113749	629	Posi
N6AMT2	0.549368	0.00112784	NA	Posi
HACD4	0.549388	0.00112727	401494	Posi
GORAB	0.549558	0.00112248	92344	Posi
BBS2	0.549631	0.0011204	583	Posi
SFRP1	0.549764	0.00111666	6422	Posi
RPS27L	0.550608	0.00109316	51065	Posi
RNF208	0.550621	0.00109279	727800	Posi
LRSAM1	0.551105	0.00107953	90678	Posi
TMEM68	0.551169	0.00107779	137695	Posi
TNFRSF9	0.551868	0.00105889	3604	Posi
DBI	0.552853	0.00103275	1622	Posi
MGST3	0.55289	0.00103178	4259	Posi
ICAM1	0.55301	0.00102864	3383	Posi
XPNPEP1	0.553686	0.0010111	7511	Posi
ZFHX4-AS1	0.553937	0.00100464	100192378	Posi
MTA1	0.554351	0.000994092	9112	Posi
SPG21	0.5552	0.000972744	51324	Posi
CDC42EP5	0.555257	0.000971337	148170	Posi
OTUD5	0.555516	0.000964916	55593	Posi
ZNF75A	0.555617	0.000962408	7627	Posi
GPBP1	0.555969	0.000953756	65056	Posi
GRIPAP1	0.556061	0.000951525	56850	Posi
HDAC10	0.557335	0.000920848	83933	Posi
RND2	0.557472	0.000917609	8153	Posi
SCNN1D	0.557699	0.00091224	6339	Posi
UBE2L6	0.557809	0.000909661	9246	Posi
STAU2	0.558205	0.000900412	27067	Posi
OPTN	0.558992	0.000882247	10133	Posi
NPEPPS	0.559215	0.000877172	9520	Posi
HIBADH	0.559848	0.000862885	11112	Posi
SKAP2	0.560539	0.000847521	8935	Posi
ATXN10	0.560642	0.000845242	25814	Posi
TTC8	0.560824	0.000841252	123016	Posi
SEMA3B	0.560908	0.000839411	7869	Posi
CC2D1A	0.561701	0.000822224	54862	Posi
RINL	0.561775	0.000820639	126432	Posi
TBL1XR1	0.561892	0.000818127	79718	Posi
SPAG16	0.562057	0.000814604	79582	Posi
IL32	0.562105	0.000813574	9235	Posi
MRPL48	0.562348	0.000808418	51642	Posi
MAGI2	0.562593	0.000803253	9863	Posi
CCDC61	0.562746	0.000800034	729440	Posi
FUOM	0.562757	0.00079982	282969	Posi
DTNA	0.562975	0.000795256	1837	Posi
IRF2	0.563015	0.000794428	3660	Posi
SEMA6B	0.563183	0.00079093	10501	Posi
MCPH1	0.563475	0.000784876	79648	Posi
MED28	0.563784	0.000778527	80306	Posi
IFI35	0.5656	0.000742123	3430	Posi
GPRC5B	0.566594	0.000722833	51704	Posi
ACSF2	0.566875	0.000717478	80221	Posi
RASA4B	0.567524	0.000705199	100271927	Posi
TAB1	0.567675	0.000702373	10454	Posi
GPRASP1	0.567886	0.000698441	9737	Posi
ECHDC2	0.567904	0.0006981	55268	Posi
CMBL	0.568578	0.000685672	134147	Posi
POLR3GL	0.568832	0.000681027	84265	Posi
ZNF333	0.568952	0.000678843	84449	Posi
PAQR8	0.56921	0.000674174	85315	Posi
ACBD6	0.569803	0.000663559	84320	Posi
RASSF4	0.570024	0.000659641	83937	Posi
KLHL36	0.570349	0.000653912	79786	Posi
REEP2	0.572161	0.000622774	51308	Posi
PXYLP1	0.573206	0.000605415	92370	Posi
RPUSD3	0.573276	0.000604258	285367	Posi
LOC283140	0.573587	0.000599197	NA	Posi
HS1BP3	0.573932	0.000593611	64342	Posi
SV2A	0.574767	0.000580279	9900	Posi
ATXN3	0.574816	0.00057951	4287	Posi
SUFU	0.575301	0.000571904	51684	Posi
CEP70	0.576217	0.000557757	80321	Posi
RHOJ	0.576991	0.000546061	57381	Posi
CPNE7	0.577388	0.000540142	27132	Posi
ACBD4	0.57746	0.000539081	79777	Posi
IL27RA	0.577681	0.000535812	9466	Posi
CCDC74A	0.578124	0.000529323	90557	Posi
FCHSD1	0.578143	0.000529044	89848	Posi
DDX60	0.57833	0.000526327	55601	Posi
TRIM37	0.579192	0.000513971	4591	Posi
VPS11	0.579204	0.000513798	55823	Posi
KIAA1522	0.579453	0.000510278	57648	Posi
RXRB	0.580141	0.000500651	6257	Posi
IL4I1	0.580716	0.000492734	259307	Posi
IFT27	0.58081	0.000491454	11020	Posi
ZNF442	0.580881	0.000490484	79973	Posi
CNTNAP1	0.581917	0.00047655	8506	Posi
ZFP90	0.582205	0.000472735	146198	Posi
ROBO3	0.582872	0.000464016	64221	Posi
TCN2	0.583598	0.000454683	6948	Posi
RBM7	0.583679	0.000453649	10179	Posi
ITGB8	0.584007	0.000449495	3696	Posi
EIF4A2	0.584499	0.000443334	1974	Posi
ZNF18	0.584876	0.000438662	7566	Posi
CBX7	0.58501	0.000437008	23492	Posi
MITD1	0.585129	0.00043555	129531	Posi
IFT172	0.585348	0.000432865	26160	Posi
MYO18A	0.585974	0.000425289	399687	Posi
NEK3	0.586058	0.000424283	4752	Posi
ZBTB22	0.586196	0.00042264	9278	Posi
PLD2	0.586697	0.000416689	5338	Posi
PCCA	0.586747	0.000416098	5095	Posi
CYR61	0.58694	0.000413837	NA	Posi
APOBEC3F	0.586958	0.000413626	200316	Posi
PDE6G	0.588314	0.000398004	5148	Posi
FDXR	0.588348	0.000397623	2232	Posi
FBLN1	0.588533	0.000395534	2192	Posi
BAIAP2-AS1	0.588667	0.000394025	NA	Posi
BPHL	0.588914	0.000391264	670	Posi
GSTM2	0.588937	0.000391005	2946	Posi
PML	0.588991	0.000390409	5371	Posi
UBE2E2	0.58929	0.000387088	7325	Posi
VPS37D	0.589897	0.000380442	155382	Posi
FN3K	0.59006	0.000378668	64122	Posi
PGF	0.590307	0.000375999	5228	Posi
PARP8	0.590524	0.000373672	79668	Posi
SREBF2	0.590978	0.000368838	6721	Posi
TBC1D22B	0.591	0.000368604	55633	Posi
COL9A2	0.591063	0.000367939	1298	Posi
FAM213A	0.591074	0.000367825	NA	Posi
ABHD8	0.591884	0.000359359	79575	Posi
SCAI	0.592314	0.000354939	286205	Posi
NDRG3	0.592346	0.000354611	57446	Posi
R3HDM2	0.592693	0.000351079	22864	Posi
ZCCHC7	0.592791	0.000350089	84186	Posi
GMPR	0.593641	0.000341592	2766	Posi
COPZ1	0.593914	0.000338904	22818	Posi
BATF2	0.594121	0.000336875	116071	Posi
SGSM2	0.594349	0.000334656	9905	Posi
TMEM130	0.595024	0.000328155	222865	Posi
TAPBP	0.597125	0.00030864	6892	Posi
MTMR11	0.597146	0.000308453	10903	Posi
MOV10	0.597604	0.000304339	4343	Posi
CBR3-AS1	0.597689	0.000303587	100506428	Posi
ANXA4	0.598012	0.000300719	307	Posi
WDR59	0.59903	0.000291844	79726	Posi
GSN	0.599337	0.000289216	2934	Posi
VEZT	0.600538	0.000279137	55591	Posi
NIPSNAP1	0.601332	0.000272637	8508	Posi
HMGCL	0.601487	0.000271389	3155	Posi
GOLGA8J	0.601776	0.000269066	653073	Posi
H1F0	0.602927	0.000259998	NA	Posi
VEGFB	0.603099	0.000258667	7423	Posi
C11orf71	0.603417	0.000256219	54494	Posi
CAPG	0.604135	0.00025077	822	Posi
MKS1	0.604259	0.000249841	54903	Posi
LINC01578	0.605589	0.000240057	NA	Posi
ITGB1BP2	0.605823	0.000238369	26548	Posi
MYCBPAP	0.606107	0.000236334	84073	Posi
PSMB9	0.607247	0.000228331	5698	Posi
TP53	0.608042	0.000222896	7157	Posi
C11orf49	0.608183	0.000221943	79096	Posi
CRBN	0.608912	0.000217076	51185	Posi
UAP1L1	0.609008	0.00021644	91373	Posi
DCAF6	0.609463	0.000213464	55827	Posi
KCNAB3	0.609475	0.000213384	9196	Posi
C19orf66	0.611033	0.000203452	NA	Posi
GBAS	0.611249	0.00020211	NA	Posi
RBM5	0.61161	0.000199885	10181	Posi
LINC01140	0.612079	0.000197021	339524	Posi
EZH1	0.613221	0.000190202	2145	Posi
FUK	0.613269	0.000189923	NA	Posi
MAP2K5	0.613964	0.000185882	5607	Posi
KIAA0513	0.614569	0.00018243	9764	Posi
C5orf63	0.614888	0.000180628	401207	Posi
TNFRSF14	0.614931	0.000180386	8764	Posi
ID2-AS1	0.615003	0.000179984	100506299	Posi
IL17RC	0.615849	0.000175308	84818	Posi
GALT	0.616553	0.000171501	2592	Posi
PQLC3	0.617312	0.000167475	NA	Posi
PLEKHA4	0.61734	0.00016733	57664	Posi
COL8A2	0.617923	0.000164297	1296	Posi
MIR100HG	0.617971	0.000164049	399959	Posi
TCEA3	0.618769	0.000159987	6920	Posi
LINC00472	0.618952	0.000159067	79940	Posi
CCNG1	0.618961	0.00015902	900	Posi
DALRD3	0.619519	0.000156247	55152	Posi
ZBTB12	0.61964	0.000155653	221527	Posi
PKIG	0.621763	0.000145526	11142	Posi
CTSK	0.621861	0.000145073	1513	Posi
SLC39A11	0.623732	0.000136661	201266	Posi
MAPK3	0.625166	0.000130513	5595	Posi
RCOR2	0.626236	0.000126092	283248	Posi
LOC728743	0.626656	0.00012439	728743	Posi
KLHDC8B	0.626692	0.000124247	200942	Posi
ASAP3	0.626979	0.000123095	55616	Posi
MMAB	0.627278	0.000121909	326625	Posi
PLCD1	0.628027	0.000118984	5333	Posi
SLC35D2	0.628232	0.000118191	11046	Posi
MMP11	0.628432	0.000117428	4320	Posi
STAT6	0.630426	0.000110023	6778	Posi
PARP14	0.63235	0.000103282	54625	Posi
AMZ2P1	0.632574	0.000102519	201283	Posi
PSME1	0.633296	0.000100101	5720	Posi
TNFAIP8	0.637278	8.76626e-05	25816	Posi
CCDC153	0.638843	8.31644e-05	283152	Posi
MTA3	0.63893	8.29211e-05	57504	Posi
DEF6	0.639209	8.21425e-05	50619	Posi
RFX2	0.640581	7.84125e-05	5990	Posi
XPC	0.641161	7.68812e-05	7508	Posi
MACROD1	0.641246	7.66591e-05	28992	Posi
ADGRB2	0.641335	7.64285e-05	576	Posi
LRRC75A	0.642292	7.39751e-05	388341	Posi
UBE2D4	0.642549	7.3326e-05	51619	Posi
SNAP23	0.64272	7.29002e-05	8773	Posi
CPT1C	0.643852	7.01257e-05	126129	Posi
MSL3P1	0.64437	6.88859e-05	151507	Posi
DHX58	0.644469	6.86521e-05	79132	Posi
DIAPH2	0.64505	6.72916e-05	1730	Posi
CCL2	0.645242	6.68485e-05	6347	Posi
HIF3A	0.647439	6.19465e-05	64344	Posi
LTBP4	0.647839	6.10893e-05	8425	Posi
LGALS3	0.648741	5.91979e-05	3958	Posi
PRRT2	0.649564	5.7515e-05	112476	Posi
MKNK1	0.649697	5.72479e-05	8569	Posi
FAM149B1	0.649729	5.71844e-05	317662	Posi
SYNGR1	0.650285	5.60776e-05	9145	Posi
HCFC1R1	0.653312	5.0389e-05	54985	Posi
CITED2	0.656728	4.45951e-05	10370	Posi
AGO4	0.65898	4.11109e-05	192670	Posi
SSH3	0.659076	4.09686e-05	54961	Posi
TM7SF2	0.660596	3.8764e-05	7108	Posi
RHPN1	0.66119	3.79314e-05	114822	Posi
HDDC3	0.661218	3.78928e-05	374659	Posi
IL34	0.662872	3.5662e-05	146433	Posi
ZMYM3	0.663512	3.48302e-05	9203	Posi
ERAP1	0.664054	3.41408e-05	51752	Posi
AGBL5	0.667674	2.9838e-05	60509	Posi
POLL	0.668915	2.84794e-05	27343	Posi
RNF207	0.668943	2.84492e-05	388591	Posi
PPP1R21	0.669574	2.77815e-05	129285	Posi
TNFAIP2	0.671473	2.58537e-05	7127	Posi
HDAC5	0.671577	2.57514e-05	10014	Posi
UBA7	0.676226	2.15465e-05	7318	Posi
CCDC92	0.68127	1.7694e-05	80212	Posi
PBX2	0.682904	1.65861e-05	5089	Posi
NACAD	0.684827	1.53629e-05	23148	Posi
IQCK	0.685633	1.4875e-05	124152	Posi
LCTL	0.688548	1.32254e-05	197021	Posi
DCAF11	0.689256	1.28504e-05	80344	Posi
RALGPS1	0.691292	1.18248e-05	9649	Posi
TNFRSF19	0.692219	1.13834e-05	55504	Posi
ACAP1	0.699099	8.5429e-06	9744	Posi
PAPLN	0.700874	7.92303e-06	89932	Posi
GTDC1	0.715851	4.10393e-06	79712	Posi
EFHC1	0.717764	3.76208e-06	114327	Posi
TNS2	0.724435	2.76223e-06	23371	Posi
IKBKE	0.725719	2.60017e-06	9641	Posi
INTS3	0.72793	2.34114e-06	65123	Posi
EXOC4	0.738183	1.41996e-06	60412	Posi
PRPF40B	0.751548	7.14238e-07	25766	Posi
VWA1	0.769277	2.67949e-07	64856	Posi
GAL3ST4	0.807533	2.3295e-08	79690	Posi
