# Supplementary material for: Eradication of specific donor-dependent variations of mesenchymal stem cells in immunomodulation to enhance therapeutic values
Source: Cell Death Dis. 2021 Apr 6;12(4):357. doi: 10.1038/s41419-021-03644-5 (PMC8024246; doi:10.1038/s41419-021-03644-5)
Supplement: Supplementary file 10 — Table S4 [file 41419_2021_3644_MOESM10_ESM.xlsx]

## Sheet: blank vs 2IF DEG bp
	Cluster	type	ID	Description	GeneRatio	BgRatio	pvalue	p.adjust	qvalue	geneID	Count
1	2IF	2IF	GO:0006260	DNA replication	184/4143	273/18866	7.08969e-59	4.48423e-55	3.26648e-55	ACVRL1/ALYREF/ATAD5/ATR/ATRIP/BARD1/BAZ1A/BCAR3/BLM/BRCA1/BRCA2/BRIP1/CACYBP/CCNA2/CCNE1/CCNE2/CDAN1/CDC42/CDC45/CDC6/CDC7/CDK1/CDK2/CDK9/CDT1/CHAF1A/CHAF1B/CHEK1/CHEK2/CHTF18/CHTF8/CLSPN/CST3/DBF4/DBF4B/DDX11/DHX9/DNA2/DNAJA3/DNAJC2/DONSON/DSCC1/DTL/DUT/E2F7/E2F8/EGFR/EHMT2/EME1/EREG/ESCO2/EXO1/FAF1/FAM111A/FAM111B/FANCM/FBXO5/FEN1/FGFR1/GEN1/GINS1/GINS2/GINS3/GINS4/GMNN/GRWD1/GTPBP4/HELB/HMGA1/…	184
2	2IF	2IF	GO:1901990	regulation of mitotic cell cycle phase transition	236/4143	448/18866	5.91518e-47	1.87068e-43	1.36267e-43	ACTR1A/ADAM17/AKT1/ALMS1/ANAPC1/ANAPC10/ANAPC4/ANAPC7/ANLN/APP/ARID3A/ATAD5/AURKA/AURKB/BID/BLM/BRCA1/BRD4/BRD7/BTN2A2/BUB1/BUB1B/BUB3/CASP2/CCL2/CCNB1/CCND1/CCND3/CCP110/CDC14A/CDC16/CDC20/CDC23/CDC25A/CDC25B/CDC25C/CDC26/CDC27/CDC45/CDC6/CDC7/CDC73/CDCA5/CDK1/CDK2/CDK2AP2/CDK5RAP2/CDK6/CDKN2C/CDKN2D/CDT1/CENPE/CENPF/CENPJ/CEP135/CEP152/CEP192/CEP57/CEP72/CEP76/CEP78/CHEK2/CKAP5/CLSPN/CNOT1/CNOT…	236
3	2IF	2IF	GO:0022613	ribonucleoprotein complex biogenesis	245/4143	482/18866	4.00569e-45	8.44533e-42	6.15189e-42	AAR2/AATF/ABCE1/ABT1/ADAR/AGO2/ATR/BMS1/BOP1/BRIX1/BYSL/C1QBP/CD2BP2/CDC73/CEBPZ/CELF1/CLP1/COIL/CPSF6/CPSF7/CUL4A/DDX18/DDX20/DDX21/DDX23/DDX27/DDX28/DDX31/DDX3X/DDX47/DDX51/DDX52/DDX54/DDX56/DHX30/DHX37/DHX9/DIS3/DKC1/DROSHA/EBNA1BP2/EIF2A/EIF2S2/EIF2S3/EIF3A/EIF3B/EIF3D/EIF3I/EIF3J/EIF3M/EIF4A3/EIF4H/EIF5/EIF6/EMG1/ERAL1/ERCC2/ERI1/ERI2/ESF1/EXOSC10/EXOSC2/EXOSC3/EXOSC4/EXOSC6/EXOSC8/EXOSC9/FA…	245
4	2IF	2IF	GO:1901987	regulation of cell cycle phase transition	246/4143	486/18866	6.83902e-45	1.08142e-41	7.87747e-42	ACTR1A/ADAM17/AKT1/ALMS1/ANAPC1/ANAPC10/ANAPC4/ANAPC7/ANLN/APP/ARID3A/ATAD5/ATF5/AURKA/AURKB/BID/BLM/BRCA1/BRCC3/BRD4/BRD7/BTN2A2/BUB1/BUB1B/BUB3/CASP2/CCL2/CCNB1/CCND1/CCND3/CCP110/CDC14A/CDC16/CDC20/CDC23/CDC25A/CDC25B/CDC25C/CDC26/CDC27/CDC45/CDC6/CDC7/CDC73/CDCA5/CDK1/CDK2/CDK2AP2/CDK5RAP2/CDK6/CDKN2C/CDKN2D/CDT1/CENPE/CENPF/CENPJ/CEP135/CEP152/CEP192/CEP57/CEP72/CEP76/CEP78/CHEK1/CHEK2/CKAP5…	246
5	2IF	2IF	GO:0042254	ribosome biogenesis	174/4143	310/18866	1.26917e-39	1.6055e-36	1.16951e-36	AATF/ABCE1/ABT1/BMS1/BOP1/BRIX1/BYSL/C1QBP/CEBPZ/CUL4A/DDX18/DDX21/DDX27/DDX28/DDX31/DDX3X/DDX47/DDX51/DDX52/DDX54/DDX56/DHX30/DHX37/DIS3/DKC1/DROSHA/EBNA1BP2/EIF2A/EIF4A3/EIF6/EMG1/ERAL1/ERCC2/ERI1/ERI2/ESF1/EXOSC10/EXOSC2/EXOSC3/EXOSC4/EXOSC6/EXOSC8/EXOSC9/FAM207A/FASTKD2/FBL/FDXACB1/FTSJ3/GAR1/GEMIN4/GLUL/GTF3A/GTPBP4/HEATR1/HEATR3/HELB/IMP3/IMP4/ISG20/ISG20L2/KRI1/KRR1/LAS1L/LSG1/LSM6/LYAR/MA…	174
6	2IF	2IF	GO:0006261	DNA-dependent DNA replication	108/4143	151/18866	9.38001e-39	9.88809e-36	7.20286e-36	ALYREF/ATAD5/BAZ1A/BLM/BRCA2/CCNE1/CCNE2/CDC45/CDC6/CDC7/CDK2/CDK9/CDT1/CHEK2/CHTF18/CHTF8/DBF4/DBF4B/DDX11/DNA2/DNAJA3/DONSON/DSCC1/E2F7/E2F8/EME1/FANCM/FBXO5/FEN1/FGFR1/GEN1/GINS1/GINS2/GINS3/GINS4/GMNN/HELB/HMGA1/INO80/KAT7/LIG1/MCM10/MCM2/MCM3/MCM4/MCM5/MCM6/MCM7/MCM9/MCMBP/METTL4/MGME1/MMS22L/MSH3/NBN/ORC1/ORC2/ORC3/ORC4/ORC5/ORC6/PCNA/PNKP/POLA1/POLA2/POLD1/POLD2/POLD3/POLE/POLE2/POLE3/POLG…	108
7	2IF	2IF	GO:1903311	regulation of mRNA metabolic process	184/4143	344/18866	5.89616e-38	5.3276e-35	3.88083e-35	AGO2/AKT1/BARD1/C1QBP/CARHSP1/CCNB1/CDC73/CDK11B/CDK9/CELF1/CNOT1/CNOT7/CPEB3/CPSF4/CPSF6/CPSF7/CTR9/CWC22/DAZAP1/DCP1A/DHX34/DHX36/DHX9/DIS3/DND1/E2F1/EIF4G1/ELAVL1/EXOSC2/EXOSC3/EXOSC4/EXOSC6/EXOSC8/EXOSC9/FASTKD2/FASTKD5/FMR1/FUS/GDNF/GTPBP1/HNRNPA2B1/HNRNPC/HNRNPD/HNRNPK/HNRNPL/HNRNPM/HNRNPR/HNRNPU/HSF1/HSPA1A/HSPA8/IGF2BP3/IWS1/KHDRBS1/KHDRBS3/KHSRP/LARP1/LARP7/MAGOH/METTL3/MEX3D/MOV10/MTOR/…	184
8	2IF	2IF	GO:0140014	mitotic nuclear division	162/4143	286/18866	1.25049e-37	9.50042e-35	6.92047e-35	AKAP8/ANAPC1/ANAPC4/ANAPC7/ANLN/AURKA/AURKAIP1/AURKB/BCCIP/BIRC5/BORA/BUB1/BUB1B/BUB3/CCNB1/CCNB2/CCSAP/CDC14A/CDC16/CDC20/CDC23/CDC25C/CDC26/CDC27/CDC42/CDC6/CDCA5/CDCA8/CDK1/CDK5RAP2/CDT1/CENPC/CENPE/CENPF/CENPK/CEP192/CEP85/CEP97/CHAMP1/CHEK1/CHEK2/CHMP1A/CHMP4B/CHMP5/CHMP6/CHMP7/CHTF8/CTDNEP1/CTDP1/DCTN2/DLGAP5/DRG1/DSCC1/DSN1/DUSP1/DYNC1LI1/EREG/ESPL1/FBXO43/FBXO5/FBXW5/FLNA/GEN1/HECW2/HIRA/…	162
9	2IF	2IF	GO:0044839	cell cycle G2/M phase transition	157/4143	273/18866	1.35184e-37	9.50042e-35	6.92047e-35	ACTR1A/AKAP8/ALMS1/APP/ARPP19/ATAD5/ATF5/AURKA/AURKB/BACH1/BLM/BORA/BRCA1/BRCC3/BRD4/CALM3/CCNA2/CCNB1/CCNB2/CCND1/CCP110/CDC25A/CDC25B/CDC25C/CDC6/CDC7/CDK1/CDK2/CDK5RAP2/CENPF/CENPJ/CEP135/CEP152/CEP192/CEP57/CEP72/CEP76/CEP78/CHEK1/CHEK2/CKAP5/CLSPN/CNTRL/CUL1/DBF4B/DCTN2/DNM2/DONSON/DTL/DYNC1H1/DYNLL1/ENSA/FBXL3/FBXL6/FBXO5/FOXM1/FZR1/GTSE1/HAUS1/HAUS2/HAUS3/HAUS4/HAUS5/HAUS6/HAUS7/HAUS8/HMGA…	157
10	2IF	2IF	GO:0048285	organelle fission	229/4143	476/18866	2.66437e-37	1.68522e-34	1.22758e-34	ACTR2/ACTR3/AKAP8/ANAPC1/ANAPC4/ANAPC7/ANLN/ASPM/AURKA/AURKAIP1/AURKB/BCCIP/BIRC5/BORA/BRCA2/BRIP1/BUB1/BUB1B/BUB3/CALR/CCNA1/CCNB1/CCNB2/CCNE1/CCNE2/CCSAP/CDC14A/CDC16/CDC20/CDC23/CDC25B/CDC25C/CDC26/CDC27/CDC42/CDC6/CDCA5/CDCA8/CDK1/CDK5RAP2/CDT1/CENPC/CENPE/CENPF/CENPK/CEP192/CEP85/CEP97/CHAMP1/CHEK1/CHEK2/CHMP1A/CHMP4B/CHMP5/CHMP6/CHMP7/CHTF8/CKS2/COX10/CTDNEP1/CTDP1/DCN/DCTN2/DDHD1/DLGAP5/DM…	229
11	2IF	2IF	GO:0007059	chromosome segregation	179/4143	334/18866	4.23882e-37	2.43732e-34	1.77544e-34	ACTR2/ACTR3/AKAP8/ANAPC1/ANAPC4/ANAPC7/AURKB/BANF1/BIRC5/BRCA1/BRIP1/BUB1/BUB1B/BUB3/CCNB1/CCNE1/CCNE2/CDC16/CDC20/CDC23/CDC26/CDC27/CDC42/CDC6/CDCA2/CDCA5/CDCA8/CDK5RAP2/CDT1/CENPC/CENPE/CENPF/CENPH/CENPK/CENPN/CENPQ/CENPT/CENPW/CEP85/CHAMP1/CHMP1A/CHMP4B/CHMP5/CHMP6/CHMP7/CHTF8/CIAO1/CTCF/DCTN2/DDX11/DDX12P/DDX3X/DLGAP5/DMC1/DSCC1/DSN1/DUSP1/DYNC1H1/DYNC1LI1/ECT2/EME1/ERCC2/ESCO2/ESPL1/FAM83D/F…	179
12	2IF	2IF	GO:0000280	nuclear division	211/4143	428/18866	2.13236e-36	1.12393e-33	8.18715e-34	ACTR2/ACTR3/AKAP8/ANAPC1/ANAPC4/ANAPC7/ANLN/ASPM/AURKA/AURKAIP1/AURKB/BCCIP/BIRC5/BORA/BRCA2/BRIP1/BUB1/BUB1B/BUB3/CALR/CCNA1/CCNB1/CCNB2/CCNE1/CCNE2/CCSAP/CDC14A/CDC16/CDC20/CDC23/CDC25B/CDC25C/CDC26/CDC27/CDC42/CDC6/CDCA5/CDCA8/CDK1/CDK5RAP2/CDT1/CENPC/CENPE/CENPF/CENPK/CEP192/CEP85/CEP97/CHAMP1/CHEK1/CHEK2/CHMP1A/CHMP4B/CHMP5/CHMP6/CHMP7/CHTF8/CKS2/CTDNEP1/CTDP1/DCTN2/DLGAP5/DMC1/DRG1/DSCC1/DS…	211
13	2IF	2IF	GO:0000086	G2/M transition of mitotic cell cycle	147/4143	254/18866	1.05423e-35	5.12924e-33	3.73633e-33	ACTR1A/ALMS1/APP/ARPP19/AURKA/AURKB/BACH1/BLM/BORA/BRCA1/BRD4/CALM3/CCNA2/CCNB1/CCNB2/CCND1/CCP110/CDC25A/CDC25B/CDC25C/CDC6/CDC7/CDK1/CDK2/CDK5RAP2/CENPF/CENPJ/CEP135/CEP152/CEP192/CEP57/CEP72/CEP76/CEP78/CHEK2/CKAP5/CLSPN/CNTRL/CUL1/DBF4B/DCTN2/DNM2/DONSON/DTL/DYNC1H1/DYNLL1/ENSA/FBXL3/FBXL6/FBXO5/FOXM1/HAUS1/HAUS2/HAUS3/HAUS4/HAUS5/HAUS6/HAUS7/HAUS8/HMGA2/HMMR/HSP90AA1/HUS1/KHDRBS1/KIF14/MAPRE…	147
14	2IF	2IF	GO:1902749	regulation of cell cycle G2/M phase transition	132/4143	217/18866	2.42638e-35	1.09621e-32	7.98517e-33	ACTR1A/ALMS1/APP/ATAD5/ATF5/AURKA/AURKB/BLM/BRCA1/BRCC3/BRD4/CCNB1/CCND1/CCP110/CDC25A/CDC25B/CDC25C/CDC6/CDC7/CDK1/CDK2/CDK5RAP2/CENPF/CENPJ/CEP135/CEP152/CEP192/CEP57/CEP72/CEP76/CEP78/CHEK1/CKAP5/CLSPN/CNTRL/CUL1/DBF4B/DCTN2/DONSON/DTL/DYNC1H1/DYNLL1/FBXO5/FZR1/GTSE1/HAUS1/HAUS2/HAUS3/HAUS4/HAUS5/HAUS6/HAUS7/HAUS8/HMGA2/HMMR/HSP90AA1/HUS1/KIF14/MAPRE1/MIIP/NAE1/NBN/NDE1/NEDD1/NEK2/ODF2/ORC1/PA…	132
15	2IF	2IF	GO:0006403	RNA localization	139/4143	236/18866	5.6598e-35	2.38655e-32	1.73845e-32	ABCE1/AHCTF1/ALYREF/ATR/BICD2/CCT2/CCT3/CCT4/CCT5/CCT6A/CCT7/CCT8/CETN3/CHTOP/CKAP5/CPSF2/CPSF3/CPSF4/CPSF6/DDX19A/DDX39A/DHX36/DHX38/DHX9/DKC1/EIF4A3/EIF4E/EIF5A/EIF5A2/EIF6/ENY2/EXOSC10/EXOSC2/EXOSC3/FBL/FIP1L1/FMR1/FYTTD1/G3BP2/GLE1/HHEX/HNRNPA2B1/HNRNPU/HSF1/IGF2BP3/IWS1/KHDRBS1/KHSRP/LRPPRC/LSG1/MAGOH/MAGOHB/MCM3AP/MEX3D/MRPL18/MVP/MX2/MYO1C/NAF1/NCBP1/NDC1/NOL6/NOP10/NOP58/NOP9/NSUN2/NUP107…	139
16	2IF	2IF	GO:0016072	rRNA metabolic process	138/4143	238/18866	1.0387e-33	4.07636e-31	2.96937e-31	ABT1/BMS1/BOP1/BYSL/DDX18/DDX21/DDX27/DDX47/DDX51/DDX52/DDX54/DDX56/DHX37/DIS3/DIS3L/DKC1/DROSHA/EBNA1BP2/EIF4A3/EIF6/EMG1/ERCC2/ERI1/ERI2/ESF1/EXOSC10/EXOSC2/EXOSC3/EXOSC4/EXOSC6/EXOSC8/EXOSC9/FAM207A/FBL/FDXACB1/FTSJ3/GAR1/GEMIN4/GTPBP4/HEATR1/HELB/IMP3/IMP4/ISG20/ISG20L2/KRI1/KRR1/LAS1L/LSM6/LYAR/MAK16/MDN1/MPHOSPH10/MRM1/MRPL1/MRTO4/NAF1/NAT10/NGDN/NIFK/NOB1/NOC4L/NOL10/NOL11/NOL6/NOL8/NOL9/N…	138
17	2IF	2IF	GO:0010389	regulation of G2/M transition of mitotic cell cycle	123/4143	200/18866	1.09562e-33	4.07636e-31	2.96937e-31	ACTR1A/ALMS1/APP/AURKA/AURKB/BLM/BRCA1/BRD4/CCNB1/CCND1/CCP110/CDC25A/CDC25B/CDC25C/CDC6/CDC7/CDK1/CDK2/CDK5RAP2/CENPF/CENPJ/CEP135/CEP152/CEP192/CEP57/CEP72/CEP76/CEP78/CKAP5/CLSPN/CNTRL/CUL1/DBF4B/DCTN2/DONSON/DTL/DYNC1H1/DYNLL1/FBXO5/HAUS1/HAUS2/HAUS3/HAUS4/HAUS5/HAUS6/HAUS7/HAUS8/HMGA2/HMMR/HSP90AA1/HUS1/KIF14/MAPRE1/MIIP/NAE1/NBN/NDE1/NEDD1/NEK2/ODF2/ORC1/PCM1/PCNT/PINX1/PLK1/PLK4/PPP2R1A/PS…	123
18	2IF	2IF	GO:0000375	RNA splicing, via transesterification reactions	194/4143	393/18866	1.23667e-33	4.34551e-31	3.16543e-31	AAR2/ALYREF/AQR/BUD13/C1QBP/CACTIN/CCAR1/CD2BP2/CDC5L/CELF1/CHERP/CLP1/COIL/CPSF2/CPSF3/CPSF4/CPSF7/CSTF2/CSTF2T/CSTF3/CTNNBL1/CWC22/CWC25/CWC27/CWF19L1/DAZAP1/DBR1/DCPS/DDX20/DDX23/DDX39A/DDX41/DHX15/DHX16/DHX35/DHX38/DHX8/DHX9/DNAJC8/EFTUD2/EIF4A3/ELAVL1/FIP1L1/FMR1/FUS/GCFC2/GEMIN4/GEMIN5/GEMIN6/GEMIN7/GPKOW/GTF2F2/HNRNPA2B1/HNRNPA3/HNRNPC/HNRNPD/HNRNPF/HNRNPH1/HNRNPK/HNRNPL/HNRNPM/HNRNPR/HNRN…	194
19	2IF	2IF	GO:0034470	ncRNA processing	196/4143	400/18866	2.0649e-33	6.87395e-31	5.00725e-31	AARS2/ABT1/ADAR/ADAT3/AGO2/ALKBH8/BMS1/BOP1/BYSL/C9orf64/CDK5RAP1/CDKAL1/CLP1/CPSF4/CSTF2/DDX18/DDX21/DDX27/DDX47/DDX51/DDX52/DDX54/DDX56/DGCR8/DHX37/DIS3/DKC1/DROSHA/DUS2/DUS3L/EBNA1BP2/EIF4A3/EIF6/ELAC2/ELP3/EMG1/ERCC2/ERI1/ERI2/ESF1/EXOSC10/EXOSC2/EXOSC3/EXOSC4/EXOSC6/EXOSC8/EXOSC9/FAM207A/FAM98B/FBL/FDXACB1/FTSJ3/GAR1/GEMIN4/GTPBP3/GTPBP4/HEATR1/HELB/HNRNPA2B1/IL6/IMP3/IMP4/INTS1/INTS10/INTS1…	196
20	2IF	2IF	GO:0008380	RNA splicing	225/4143	487/18866	2.57194e-33	8.13375e-31	5.92493e-31	AAR2/ALYREF/AQR/BUD13/C1QBP/CACTIN/CCAR1/CCAR2/CD2BP2/CDC5L/CDK12/CELF1/CHERP/CLK3/CLP1/COIL/CPSF2/CPSF3/CPSF4/CPSF7/CSTF2/CSTF2T/CSTF3/CTNNBL1/CWC22/CWC25/CWC27/CWF19L1/DAZAP1/DBR1/DCPS/DDX20/DDX23/DDX39A/DDX41/DDX47/DHX15/DHX16/DHX35/DHX38/DHX8/DHX9/DNAJC8/ECD/EFTUD2/EIF4A3/ELAVL1/FAM98B/FIP1L1/FMR1/FUS/GCFC2/GEMIN4/GEMIN5/GEMIN6/GEMIN7/GPKOW/GTF2F2/HABP4/HNRNPA2B1/HNRNPA3/HNRNPC/HNRNPD/HNRNPF/…	225
21	2IF	2IF	GO:0000070	mitotic sister chromatid segregation	106/4143	161/18866	5.48362e-33	1.65161e-30	1.2031e-30	AKAP8/ANAPC1/ANAPC4/ANAPC7/AURKB/BUB1/BUB1B/BUB3/CCNB1/CDC16/CDC20/CDC23/CDC26/CDC27/CDC6/CDCA5/CDCA8/CDK5RAP2/CDT1/CENPC/CENPE/CENPF/CENPK/CHAMP1/CHMP1A/CHMP4B/CHMP5/CHMP6/CHMP7/CHTF8/DCTN2/DLGAP5/DSCC1/DSN1/DUSP1/DYNC1LI1/ESPL1/FBXO5/GEN1/HECW2/HIRA/HNRNPU/INCENP/INO80/KIF14/KIF18A/KIF18B/KIF22/KIF23/KIF2C/KIF4A/KIFC1/KNSTRN/KPNB1/MAD2L1/MAD2L2/MIS12/NAA10/NAA50/NCAPD2/NCAPD3/NCAPG/NCAPG2/NCAPH…	106
22	2IF	2IF	GO:0034660	ncRNA metabolic process	226/4143	493/18866	7.84976e-33	2.25681e-30	1.64394e-30	AARS2/ABT1/ADAR/ADAT3/AGO2/AIMP2/ALKBH8/BMS1/BOP1/BYSL/C9orf64/CARS2/CDK5RAP1/CDKAL1/CLP1/CPSF4/CSTF2/DARS2/DDX18/DDX21/DDX27/DDX47/DDX51/DDX52/DDX54/DDX56/DGCR8/DHX37/DIS3/DIS3L/DKC1/DROSHA/DUS2/DUS3L/EBNA1BP2/EIF4A3/EIF6/ELAC2/ELP3/EMG1/ERCC2/ERI1/ERI2/ESF1/EXOSC10/EXOSC2/EXOSC3/EXOSC4/EXOSC6/EXOSC8/EXOSC9/FAM207A/FAM98B/FARSA/FARSB/FBL/FDXACB1/FTSJ3/GAR1/GEMIN4/GPAT2/GTPBP3/GTPBP4/HEATR1/HELB/…	226
23	2IF	2IF	GO:0000377	RNA splicing, via transesterification reactions with bulged adenosine as nucleophile	191/4143	390/18866	1.51844e-32	4.00172e-30	2.915e-30	AAR2/ALYREF/AQR/BUD13/C1QBP/CACTIN/CCAR1/CD2BP2/CDC5L/CELF1/CHERP/CLP1/COIL/CPSF2/CPSF3/CPSF4/CPSF7/CSTF2/CSTF2T/CSTF3/CTNNBL1/CWC22/CWC25/CWC27/CWF19L1/DAZAP1/DBR1/DCPS/DDX20/DDX23/DDX39A/DDX41/DHX15/DHX16/DHX35/DHX38/DHX8/DHX9/DNAJC8/EFTUD2/EIF4A3/ELAVL1/FIP1L1/FMR1/FUS/GCFC2/GEMIN4/GEMIN5/GEMIN6/GEMIN7/GPKOW/GTF2F2/HNRNPA2B1/HNRNPA3/HNRNPC/HNRNPD/HNRNPF/HNRNPH1/HNRNPK/HNRNPL/HNRNPM/HNRNPR/HNRN…	191
24	2IF	2IF	GO:0000398	mRNA splicing, via spliceosome	191/4143	390/18866	1.51844e-32	4.00172e-30	2.915e-30	AAR2/ALYREF/AQR/BUD13/C1QBP/CACTIN/CCAR1/CD2BP2/CDC5L/CELF1/CHERP/CLP1/COIL/CPSF2/CPSF3/CPSF4/CPSF7/CSTF2/CSTF2T/CSTF3/CTNNBL1/CWC22/CWC25/CWC27/CWF19L1/DAZAP1/DBR1/DCPS/DDX20/DDX23/DDX39A/DDX41/DHX15/DHX16/DHX35/DHX38/DHX8/DHX9/DNAJC8/EFTUD2/EIF4A3/ELAVL1/FIP1L1/FMR1/FUS/GCFC2/GEMIN4/GEMIN5/GEMIN6/GEMIN7/GPKOW/GTF2F2/HNRNPA2B1/HNRNPA3/HNRNPC/HNRNPD/HNRNPF/HNRNPH1/HNRNPK/HNRNPL/HNRNPM/HNRNPR/HNRN…	191
25	2IF	2IF	GO:0006364	rRNA processing	132/4143	227/18866	1.78873e-32	4.52549e-30	3.29654e-30	ABT1/BMS1/BOP1/BYSL/DDX18/DDX21/DDX27/DDX47/DDX51/DDX52/DDX54/DDX56/DHX37/DIS3/DKC1/EBNA1BP2/EIF4A3/EIF6/EMG1/ERCC2/ERI1/ERI2/ESF1/EXOSC10/EXOSC2/EXOSC3/EXOSC4/EXOSC6/EXOSC8/EXOSC9/FAM207A/FBL/FDXACB1/FTSJ3/GAR1/GEMIN4/GTPBP4/HEATR1/HELB/IMP3/IMP4/ISG20/ISG20L2/KRI1/KRR1/LAS1L/LSM6/LYAR/MAK16/MDN1/MPHOSPH10/MRM1/MRPL1/MRTO4/NAF1/NAT10/NGDN/NIFK/NOB1/NOC4L/NOL10/NOL11/NOL6/NOL8/NOL9/NOLC1/NOP10/NO…	132
26	2IF	2IF	GO:0051169	nuclear transport	179/4143	357/18866	3.34351e-32	8.13372e-30	5.92491e-30	ABCE1/AKT1/ALYREF/ANKLE1/ANP32B/APOD/ARNTL/BANF1/BARD1/CALR/CCHCR1/CDK1/CHTOP/CPSF2/CPSF3/CPSF4/CPSF6/CSE1L/CTDSPL2/DDX19A/DDX20/DDX39A/DESI1/DHX38/DHX9/DMAP1/DUSP16/E2F3/ECT2/EIF4A3/EIF4E/EIF5A/EIF6/ELAVL1/ENY2/FAM53A/FAM53B/FIP1L1/FLNA/FYTTD1/GEMIN4/GEMIN5/GEMIN6/GEMIN7/GLE1/GTSE1/HEATR3/HHEX/HMGA1/HNRNPA2B1/HSP90AB1/HSPA9/HTATIP2/IFI27/IL1B/IPO11/IPO4/IPO5/IPO7/IPO8/IPO9/IWS1/JAK2/KHDRBS1/KPNA…	179
27	2IF	2IF	GO:0000819	sister chromatid segregation	119/4143	196/18866	7.18407e-32	1.68294e-29	1.22591e-29	AKAP8/ANAPC1/ANAPC4/ANAPC7/AURKB/BUB1/BUB1B/BUB3/CCNB1/CDC16/CDC20/CDC23/CDC26/CDC27/CDC6/CDCA5/CDCA8/CDK5RAP2/CDT1/CENPC/CENPE/CENPF/CENPK/CHAMP1/CHMP1A/CHMP4B/CHMP5/CHMP6/CHMP7/CHTF8/CTCF/DCTN2/DDX11/DDX12P/DLGAP5/DSCC1/DSN1/DUSP1/DYNC1LI1/ESCO2/ESPL1/FBXO5/FEN1/GEN1/HECW2/HIRA/HNRNPU/INCENP/INO80/KIF14/KIF18A/KIF18B/KIF22/KIF23/KIF2C/KIF4A/KIFC1/KNSTRN/KPNB1/MAD2L1/MAD2L2/MCMBP/MIS12/NAA10/NAA…	119
28	2IF	2IF	GO:0006913	nucleocytoplasmic transport	176/4143	354/18866	4.27704e-31	9.66153e-29	7.03782e-29	ABCE1/AKT1/ALYREF/ANKLE1/ANP32B/APOD/ARNTL/BARD1/CALR/CCHCR1/CDK1/CHTOP/CPSF2/CPSF3/CPSF4/CPSF6/CSE1L/CTDSPL2/DDX19A/DDX20/DDX39A/DESI1/DHX38/DHX9/DMAP1/DUSP16/E2F3/ECT2/EIF4A3/EIF4E/EIF5A/EIF6/ELAVL1/ENY2/FAM53A/FAM53B/FIP1L1/FLNA/FYTTD1/GEMIN4/GEMIN5/GEMIN6/GEMIN7/GLE1/GTSE1/HEATR3/HHEX/HNRNPA2B1/HSP90AB1/HSPA9/HTATIP2/IFI27/IL1B/IPO11/IPO4/IPO5/IPO7/IPO8/IPO9/IWS1/JAK2/KHDRBS1/KPNA1/KPNA2/KPNA…	176
29	2IF	2IF	GO:0010948	negative regulation of cell cycle process	177/4143	359/18866	1.08507e-30	2.36659e-28	1.72391e-28	ARID3A/ATF5/AURKA/AURKAIP1/AURKB/BLM/BRCA1/BRCC3/BRD7/BTN2A2/BUB1/BUB1B/BUB3/CALR/CASP2/CBX3/CBX5/CCL2/CCNB1/CCND1/CCNF/CCP110/CDC20/CDC25C/CDC6/CDC7/CDC73/CDK1/CDK2/CDK2AP2/CDK5RAP2/CDK6/CDK9/CDKN2C/CDKN2D/CDT1/CENPF/CHEK1/CHEK2/CLSPN/CNOT1/CNOT10/CNOT2/CNOT3/CNOT7/CUL1/DAB2IP/DONSON/DTL/DUSP1/DYNC1LI1/E2F1/E2F4/E2F6/E2F7/E2F8/EED/EHMT1/EHMT2/ESPL1/EVI2B/EZH2/FBXO31/FBXO43/FBXO5/FBXO7/FZR1/GADD4…	177
30	2IF	2IF	GO:0006302	double-strand break repair	140/4143	262/18866	4.40352e-29	9.28408e-27	6.76288e-27	ACTR2/ACTR5/AP5Z1/APLF/AUNIP/BARD1/BLM/BRCA1/BRCA2/BRCC3/BRIP1/CDC45/CDC7/CDCA5/CHEK1/CHEK2/DCLRE1A/DCLRE1B/DCLRE1C/DDX11/DEK/DMC1/DNA2/DTX3L/EME1/ERCC1/ERCC6/ESCO2/EYA3/FANCB/FANCD2/FANCM/FEN1/FIGNL1/FOXM1/FUS/GEN1/GINS2/GINS4/HELB/HMCES/HMGA2/HSF1/HUS1/INO80/KAT5/KDM2A/KDM4D/LIG4/MAD2L2/MCM2/MCM3/MCM4/MCM5/MCM6/MCM7/MCM8/MCM9/MDC1/MIR221/MLH1/MMS22L/MSH2/MUS81/NABP2/NBN/NHEJ1/OTUB1/PALB2/PARP1/…	140
31	2IF	2IF	GO:0098813	nuclear chromosome segregation	142/4143	272/18866	4.26429e-28	8.70054e-26	6.3378e-26	ACTR2/ACTR3/AKAP8/ANAPC1/ANAPC4/ANAPC7/AURKB/BRIP1/BUB1/BUB1B/BUB3/CCNB1/CCNE1/CCNE2/CDC16/CDC20/CDC23/CDC26/CDC27/CDC42/CDC6/CDCA5/CDCA8/CDK5RAP2/CDT1/CENPC/CENPE/CENPF/CENPK/CENPQ/CHAMP1/CHMP1A/CHMP4B/CHMP5/CHMP6/CHMP7/CHTF8/CTCF/DCTN2/DDX11/DDX12P/DLGAP5/DMC1/DSCC1/DSN1/DUSP1/DYNC1H1/DYNC1LI1/ECT2/EME1/ESCO2/ESPL1/FAM83D/FANCD2/FANCM/FBXO5/FEN1/GEN1/HECW2/HIRA/HNRNPU/INCENP/INO80/KIF14/KIF18A/…	142
32	2IF	2IF	GO:0045930	negative regulation of mitotic cell cycle	165/4143	341/18866	1.67495e-27	3.31065e-25	2.4116e-25	ARID3A/ATF2/AURKA/AURKAIP1/AURKB/BCL2L1/BLM/BRCA1/BRD7/BTG3/BTN2A2/BUB1/BUB1B/BUB3/CASP2/CCL2/CCNB1/CCND1/CDC14A/CDC20/CDC25C/CDC6/CDC73/CDK1/CDK2/CDK2AP2/CDK5RAP2/CDK6/CDKN2C/CDKN2D/CDT1/CENPF/CHEK1/CHEK2/CHFR/CLSPN/CNOT1/CNOT10/CNOT2/CNOT3/CNOT7/CUL1/DCLRE1B/DDIAS/DONSON/DUSP1/DYNC1LI1/E2F1/E2F4/E2F7/E2F8/EGFR/EME1/EZH2/FANCD2/FBXO31/FBXO5/FBXO7/GADD45A/GADD45GIP1/GEN1/GTSE1/HMGA2/HUS1/KLF4/KNT…	165
33	2IF	2IF	GO:0033044	regulation of chromosome organization	170/4143	356/18866	1.84244e-27	3.53135e-25	2.57237e-25	ACD/AKAP8/ANAPC1/ANAPC4/ANAPC7/ATAD2/ATR/AURKB/AUTS2/BCOR/BRCA1/BRD4/BRD7/BUB1/BUB1B/BUB3/CAMK2D/CCNB1/CCT2/CCT3/CCT4/CCT5/CCT6A/CCT7/CCT8/CDC16/CDC20/CDC23/CDC26/CDC27/CDC45/CDC6/CDCA5/CDK5RAP2/CDK9/CDT1/CENPE/CENPF/CHEK1/CHTOP/CTBP1/CTCF/CTR9/DDX11/DHX36/DKC1/DLGAP5/DNMT1/DNMT3B/DUSP1/DYNC1LI1/EED/ERCC1/ESPL1/EXOSC10/FBXO5/FEN1/FLCN/FMR1/GATA2/GEN1/HECW2/HIRA/HMGA1/HNRNPA2B1/HNRNPC/HNRNPD/HNRNP…	170
34	2IF	2IF	GO:0050657	nucleic acid transport	114/4143	200/18866	3.65197e-27	6.59964e-25	4.80742e-25	ABCE1/AHCTF1/ALYREF/BICD2/CETN3/CHTOP/CKAP5/CPSF2/CPSF3/CPSF4/CPSF6/DDX19A/DDX39A/DHX38/DHX9/EIF4A3/EIF4E/EIF5A/EIF5A2/EIF6/ENY2/FIP1L1/FMR1/FYTTD1/G3BP2/GLE1/HHEX/HNRNPA2B1/HNRNPU/HSF1/IGF2BP3/IWS1/KHDRBS1/KHSRP/LRPPRC/LSG1/MAGOH/MAGOHB/MCM3AP/MRPL18/MVP/MX2/MYO1C/NCBP1/NDC1/NOL6/NOP9/NSUN2/NUP107/NUP153/NUP155/NUP160/NUP188/NUP205/NUP214/NUP35/NUP37/NUP43/NUP50/NUP54/NUP62/NUP85/NUP88/NUP93/NUP…	114
35	2IF	2IF	GO:0050658	RNA transport	114/4143	200/18866	3.65197e-27	6.59964e-25	4.80742e-25	ABCE1/AHCTF1/ALYREF/BICD2/CETN3/CHTOP/CKAP5/CPSF2/CPSF3/CPSF4/CPSF6/DDX19A/DDX39A/DHX38/DHX9/EIF4A3/EIF4E/EIF5A/EIF5A2/EIF6/ENY2/FIP1L1/FMR1/FYTTD1/G3BP2/GLE1/HHEX/HNRNPA2B1/HNRNPU/HSF1/IGF2BP3/IWS1/KHDRBS1/KHSRP/LRPPRC/LSG1/MAGOH/MAGOHB/MCM3AP/MRPL18/MVP/MX2/MYO1C/NCBP1/NDC1/NOL6/NOP9/NSUN2/NUP107/NUP153/NUP155/NUP160/NUP188/NUP205/NUP214/NUP35/NUP37/NUP43/NUP50/NUP54/NUP62/NUP85/NUP88/NUP93/NUP…	114
36	2IF	2IF	GO:0051236	establishment of RNA localization	115/4143	203/18866	4.55473e-27	7.97614e-25	5.81012e-25	ABCE1/AHCTF1/ALYREF/ATR/BICD2/CETN3/CHTOP/CKAP5/CPSF2/CPSF3/CPSF4/CPSF6/DDX19A/DDX39A/DHX38/DHX9/EIF4A3/EIF4E/EIF5A/EIF5A2/EIF6/ENY2/FIP1L1/FMR1/FYTTD1/G3BP2/GLE1/HHEX/HNRNPA2B1/HNRNPU/HSF1/IGF2BP3/IWS1/KHDRBS1/KHSRP/LRPPRC/LSG1/MAGOH/MAGOHB/MCM3AP/MRPL18/MVP/MX2/MYO1C/NCBP1/NDC1/NOL6/NOP9/NSUN2/NUP107/NUP153/NUP155/NUP160/NUP188/NUP205/NUP214/NUP35/NUP37/NUP43/NUP50/NUP54/NUP62/NUP85/NUP88/NUP93…	115
37	2IF	2IF	GO:0000075	cell cycle checkpoint	121/4143	219/18866	4.66588e-27	7.97614e-25	5.81012e-25	ARID3A/ATF2/ATR/ATRIP/AURKA/AURKB/BCL2L1/BLM/BRCA1/BRCC3/BRIP1/BUB1/BUB1B/BUB3/CASP2/CCAR2/CCNB1/CCND1/CDC20/CDC25C/CDC45/CDC5L/CDC6/CDK1/CDK2/CDK5RAP2/CDT1/CENPF/CHEK1/CHEK2/CHFR/CLSPN/CNOT1/CNOT10/CNOT2/CNOT3/CNOT7/CUL4A/DCLRE1B/DNA2/DONSON/DOT1L/DTL/DUSP1/DYNC1LI1/E2F1/E2F4/E2F7/E2F8/EME1/ERCC6/FANCD2/FBXO31/FBXO6/FZR1/GADD45A/GEN1/GTSE1/HMGA2/HUS1/INTS7/KNTC1/MAD2L1/MAD2L1BP/MAD2L2/MDC1/MDM2/…	121
38	2IF	2IF	GO:0051168	nuclear export	115/4143	204/18866	8.21132e-27	1.36675e-24	9.95594e-25	ABCE1/ALYREF/ANKLE1/ANP32B/BARD1/CALR/CCHCR1/CHTOP/CPSF2/CPSF3/CPSF4/CPSF6/CSE1L/CTDSPL2/DDX19A/DDX39A/DESI1/DHX38/DHX9/DUSP16/EIF4A3/EIF4E/EIF5A/EIF6/ENY2/FIP1L1/FYTTD1/GLE1/GTSE1/HHEX/HNRNPA2B1/HSPA9/IFI27/IL1B/IWS1/KHDRBS1/LSG1/LZTS2/MAGOH/MAGOHB/MALT1/MCM3AP/MDM2/NCBP1/NDC1/NOL6/NOP9/NSUN2/NUP107/NUP153/NUP155/NUP160/NUP188/NUP205/NUP214/NUP35/NUP37/NUP43/NUP50/NUP54/NUP62/NUP85/NUP88/NUP93/N…	115
39	2IF	2IF	GO:0031145	anaphase-promoting complex-dependent catabolic process	64/4143	83/18866	1.32966e-26	2.15643e-24	1.57083e-24	ANAPC1/ANAPC10/ANAPC4/ANAPC7/AURKA/AURKB/BUB1B/BUB3/CCNB1/CDC16/CDC20/CDC23/CDC26/CDC27/CDK1/CDK2/FBXO31/FBXO5/FZR1/MAD2L1/PLK1/PSMA1/PSMA2/PSMA3/PSMA4/PSMA5/PSMA6/PSMA7/PSMB1/PSMB10/PSMB2/PSMB3/PSMB4/PSMB6/PSMB7/PSMB8/PSMB9/PSMC1/PSMC2/PSMC3/PSMC4/PSMC5/PSMC6/PSMD1/PSMD11/PSMD12/PSMD13/PSMD14/PSMD2/PSMD3/PSMD7/PSMD8/PSME1/PSME2/PSME3/PSME4/PSMF1/PTTG1/UBB/UBC/UBE2C/UBE2D1/UBE2E1/UBE2S	64
40	2IF	2IF	GO:0006611	protein export from nucleus	107/4143	184/18866	1.43841e-26	2.27449e-24	1.65683e-24	ABCE1/ALYREF/ANKLE1/ANP32B/BARD1/CALR/CCHCR1/CHTOP/CPSF2/CPSF3/CPSF4/CSE1L/CTDSPL2/DDX19A/DDX39A/DESI1/DHX38/DUSP16/EIF4A3/EIF4E/EIF5A/EIF6/ENY2/FIP1L1/FYTTD1/GLE1/GTSE1/HHEX/HNRNPA2B1/HSPA9/IFI27/IL1B/IWS1/LSG1/MAGOH/MAGOHB/MCM3AP/MDM2/NCBP1/NDC1/NOL6/NOP9/NSUN2/NUP107/NUP153/NUP155/NUP160/NUP188/NUP205/NUP214/NUP35/NUP37/NUP43/NUP50/NUP54/NUP62/NUP85/NUP88/NUP93/NUP98/NUTF2/NXT1/PCID2/POLDIP3/P…	107
41	2IF	2IF	GO:0015931	nucleobase-containing compound transport	135/4143	261/18866	2.93331e-26	4.52517e-24	3.29631e-24	ABCE1/AHCTF1/ALYREF/BICD2/CETN3/CHTOP/CKAP5/CPSF2/CPSF3/CPSF4/CPSF6/DDX19A/DDX39A/DHX38/DHX9/EIF4A3/EIF4E/EIF5A/EIF5A2/EIF6/ENY2/EPG5/FIP1L1/FMR1/FYTTD1/G3BP2/GLE1/HHEX/HNRNPA2B1/HNRNPU/HSF1/IGF2BP3/IWS1/KHDRBS1/KHSRP/LRPPRC/LSG1/MAGOH/MAGOHB/MCM3AP/MRPL18/MVP/MX2/MYO1C/NCBP1/NDC1/NOL6/NOP9/NSUN2/NUP107/NUP153/NUP155/NUP160/NUP188/NUP205/NUP214/NUP35/NUP37/NUP43/NUP50/NUP54/NUP62/NUP85/NUP88/NUP9…	135
42	2IF	2IF	GO:1901991	negative regulation of mitotic cell cycle phase transition	131/4143	251/18866	5.30001e-26	7.98156e-24	5.81407e-24	ARID3A/AURKA/AURKB/BLM/BRCA1/BRD7/BTN2A2/BUB1/BUB1B/BUB3/CASP2/CCL2/CCNB1/CCND1/CDC20/CDC25C/CDC6/CDC73/CDK1/CDK2/CDK2AP2/CDK5RAP2/CDK6/CDKN2C/CDKN2D/CDT1/CENPF/CHEK2/CLSPN/CNOT1/CNOT10/CNOT2/CNOT3/CNOT7/CUL1/DONSON/DUSP1/DYNC1LI1/E2F1/E2F4/E2F7/E2F8/EZH2/FBXO31/FBXO5/FBXO7/GADD45A/GEN1/GTSE1/HMGA2/HUS1/KLF4/MAD2L1/MAD2L2/MDM2/MIIP/MUC1/NACC2/NAE1/NBN/NDC80/ORC1/PCID2/PCNA/PINX1/PLK1/PLK3/PML/PRK…	131
43	2IF	2IF	GO:0043487	regulation of RNA stability	110/4143	195/18866	9.75668e-26	1.43514e-23	1.04541e-23	AKT1/CARHSP1/CPEB3/DCP1A/DHX36/DHX9/DIS3/DKC1/DND1/E2F1/EIF4G1/ELAVL1/EXOSC2/EXOSC3/EXOSC4/EXOSC6/EXOSC8/EXOSC9/FASTKD2/FASTKD5/FMR1/FUS/GDNF/HNRNPC/HNRNPD/HNRNPM/HNRNPR/HNRNPU/HSPA1A/HSPA8/IGF2BP3/KHSRP/LARP1/METTL3/MEX3D/MOV10/MTOR/MYD88/MYEF2/NAF1/NOCT/NSUN2/NUP214/PCID2/PDE12/PLEKHN1/PRKCD/PSMA1/PSMA2/PSMA3/PSMA4/PSMA5/PSMA6/PSMA7/PSMB1/PSMB10/PSMB2/PSMB3/PSMB4/PSMB6/PSMB7/PSMB8/PSMB9/PSMC1/P…	110
44	2IF	2IF	GO:1901988	negative regulation of cell cycle phase transition	137/4143	270/18866	1.4411e-25	2.07157e-23	1.50901e-23	ARID3A/ATF5/AURKA/AURKB/BLM/BRCA1/BRCC3/BRD7/BTN2A2/BUB1/BUB1B/BUB3/CASP2/CCL2/CCNB1/CCND1/CDC20/CDC25C/CDC6/CDC73/CDK1/CDK2/CDK2AP2/CDK5RAP2/CDK6/CDKN2C/CDKN2D/CDT1/CENPF/CHEK1/CHEK2/CLSPN/CNOT1/CNOT10/CNOT2/CNOT3/CNOT7/CUL1/DONSON/DTL/DUSP1/DYNC1LI1/E2F1/E2F4/E2F7/E2F8/EZH2/FBXO31/FBXO5/FBXO7/FZR1/GADD45A/GEN1/GTSE1/HMGA2/HUS1/KLF4/MAD2L1/MAD2L2/MDM2/MIIP/MUC1/NACC2/NAE1/NBN/NDC80/ORC1/PCID2/PC…	137
45	2IF	2IF	GO:0007051	spindle organization	105/4143	183/18866	1.92326e-25	2.70325e-23	1.96915e-23	ASPM/AUNIP/AURKA/AURKB/BCCIP/BIRC5/BORA/CCNB1/CCSAP/CDC20/CENPE/CENPH/CENPJ/CENPW/CEP192/CEP72/CEP97/CHEK2/CHMP1A/CHMP4B/CHMP5/CKAP5/CLTC/DCTN2/DLGAP5/DRG1/DYNC1H1/ESPL1/EZR/FBXO5/FLNA/GPSM2/HAUS1/HAUS2/HAUS3/HAUS4/HAUS5/HAUS6/HAUS7/HAUS8/HNRNPU/HSPA1A/HSPA1B/INCENP/INO80/KIF11/KIF23/KIF2A/KIF4A/KIFC1/KNSTRN/KPNB1/LIMK2/LZTS2/MAP4/MAPRE1/MLH1/MYBL2/MYH9/MZT1/NDC80/NEK2/NTMT1/NUF2/NUP62/PARP3/PCNT…	105
46	2IF	2IF	GO:0043488	regulation of mRNA stability	105/4143	186/18866	1.1569e-24	1.59074e-22	1.15876e-22	AKT1/CARHSP1/CPEB3/DCP1A/DHX36/DHX9/DIS3/DND1/E2F1/EIF4G1/ELAVL1/EXOSC2/EXOSC3/EXOSC4/EXOSC6/EXOSC8/EXOSC9/FASTKD2/FASTKD5/FMR1/FUS/GDNF/HNRNPC/HNRNPD/HNRNPM/HNRNPR/HNRNPU/HSPA1A/HSPA8/IGF2BP3/KHSRP/LARP1/METTL3/MEX3D/MOV10/MTOR/MYD88/MYEF2/NOCT/NUP214/PCID2/PDE12/PLEKHN1/PRKCD/PSMA1/PSMA2/PSMA3/PSMA4/PSMA5/PSMA6/PSMA7/PSMB1/PSMB10/PSMB2/PSMB3/PSMB4/PSMB6/PSMB7/PSMB8/PSMB9/PSMC1/PSMC2/PSMC3/PSMC4…	105
47	2IF	2IF	GO:0051028	mRNA transport	91/4143	152/18866	4.64574e-24	6.25198e-22	4.55418e-22	AHCTF1/ALYREF/BICD2/CETN3/CHTOP/CPSF2/CPSF3/CPSF4/DDX19A/DDX39A/DHX38/DHX9/EIF4A3/EIF4E/EIF5A/EIF5A2/ENY2/FIP1L1/FMR1/FYTTD1/G3BP2/GLE1/HHEX/HNRNPA2B1/HSF1/IGF2BP3/IWS1/KHSRP/LRPPRC/MAGOH/MAGOHB/MCM3AP/MVP/MX2/MYO1C/NCBP1/NDC1/NSUN2/NUP107/NUP153/NUP155/NUP160/NUP188/NUP205/NUP214/NUP35/NUP37/NUP43/NUP50/NUP54/NUP62/NUP85/NUP88/NUP93/NUP98/NUTF2/NXT1/NXT2/PARP11/PCID2/POLDIP3/POLR2D/QKI/RAE1/RBM8…	91
48	2IF	2IF	GO:0000209	protein polyubiquitination	158/4143	340/18866	4.91115e-24	6.47146e-22	4.71405e-22	AMFR/ANAPC1/ANAPC10/ANAPC4/ANAPC7/ANKIB1/ANKRD39/AREL1/ARIH2/BARD1/BFAR/BIRC2/BRCA1/CBFB/CBL/CCNF/CDC16/CDC23/CDC26/CDC27/CHFR/CUL1/DCAF15/DDA1/DDB2/DDX3X/DTL/DTX3L/FBXL14/FBXL3/FBXL5/FBXO31/FBXO6/FBXO7/FBXW4/FBXW5/FZR1/GPS2/HECW2/HERC6/HUWE1/IFI27/LMO7/LNPEP/LONRF1/LRSAM1/MDM2/MGRN1/MKRN1/NEDD4L/NFE2L1/NHLRC1/NHLRC3/NMI/OTUB1/PARP10/PELI1/PLAA/PRPF19/PSMA1/PSMA2/PSMA3/PSMA4/PSMA5/PSMA6/PSMA7/PSM…	158
49	2IF	2IF	GO:0061013	regulation of mRNA catabolic process	112/4143	208/18866	6.8555e-24	8.84919e-22	6.44609e-22	AGO2/AKT1/CARHSP1/CNOT1/CNOT7/CPEB3/DCP1A/DHX34/DHX36/DHX9/DIS3/DND1/E2F1/EIF4G1/ELAVL1/EXOSC2/EXOSC3/EXOSC4/EXOSC6/EXOSC8/EXOSC9/FASTKD2/FASTKD5/FMR1/FUS/GDNF/GTPBP1/HNRNPC/HNRNPD/HNRNPM/HNRNPR/HNRNPU/HSPA1A/HSPA8/IGF2BP3/KHSRP/LARP1/METTL3/MEX3D/MOV10/MTOR/MYD88/MYEF2/NOCT/NUP214/PCID2/PDE12/PLEKHN1/PNPT1/PRKCD/PSMA1/PSMA2/PSMA3/PSMA4/PSMA5/PSMA6/PSMA7/PSMB1/PSMB10/PSMB2/PSMB3/PSMB4/PSMB6/PSMB7…	112
50	2IF	2IF	GO:0016579	protein deubiquitination	138/4143	283/18866	1.31532e-23	1.66388e-21	1.21203e-21	ACTB/ACTL6A/ACTR5/ADRM1/ASXL2/ATXN7/BARD1/BIRC2/BIRC3/BRCA1/BRCC3/CCNA1/CCNA2/CCP110/CDC20/CDC25A/CDK1/CLSPN/CYLD/DDB2/DDX58/ENY2/FOXK2/HCFC1/HGS/IFIH1/IL33/INO80/INO80C/INO80D/JOSD1/KAT2A/KDM1B/KEAP1/MDM2/MYC/NFKBIA/OTUB1/OTUD3/OTUD4/OTUD6B/OTULIN/PSMA1/PSMA2/PSMA3/PSMA4/PSMA5/PSMA6/PSMA7/PSMB1/PSMB10/PSMB2/PSMB3/PSMB4/PSMB6/PSMB7/PSMB8/PSMB9/PSMC1/PSMC2/PSMC3/PSMC4/PSMC5/PSMC6/PSMD1/PSMD11/PSMD…	138
51	2IF	2IF	GO:0043161	proteasome-mediated ubiquitin-dependent protein catabolic process	184/4143	424/18866	1.82527e-23	2.26369e-21	1.64896e-21	AGAP3/AKT1/AMFR/ANAPC1/ANAPC10/ANAPC4/ANAPC7/ANKIB1/AREL1/ARIH2/ARNTL/AUP1/AURKA/AURKB/BAG5/BCAP31/BFAR/BIRC2/BUB1B/BUB3/CCAR2/CCDC47/CCNB1/CCNF/CD2AP/CDC16/CDC20/CDC23/CDC26/CDC27/CDK1/CDK2/CHFR/CLU/CUL1/CUL2/CUL4A/DDA1/DDRGK1/DESI1/DVL1/EDEM2/ERLIN1/FAF1/FAF2/FBXL14/FBXL3/FBXL5/FBXL6/FBXO31/FBXO45/FBXO48/FBXO5/FBXO6/FBXW4/FBXW5/FZR1/GIPC1/GLMN/HECTD3/HECW2/HSP90AB1/HSPA1A/HSPA1B/HSPA5/HSPBP1/HU…	184
52	2IF	2IF	GO:0006405	RNA export from nucleus	87/4143	144/18866	1.8956e-23	2.30571e-21	1.67956e-21	ABCE1/ALYREF/CHTOP/CPSF2/CPSF3/CPSF4/CPSF6/DDX19A/DDX39A/DHX38/DHX9/EIF4A3/EIF4E/EIF5A/EIF6/ENY2/FIP1L1/FYTTD1/GLE1/HHEX/HNRNPA2B1/IWS1/KHDRBS1/LSG1/MAGOH/MAGOHB/MCM3AP/NCBP1/NDC1/NOL6/NOP9/NSUN2/NUP107/NUP153/NUP155/NUP160/NUP188/NUP205/NUP214/NUP35/NUP37/NUP43/NUP50/NUP54/NUP62/NUP85/NUP88/NUP93/NUP98/NXT1/PCID2/PHAX/POLDIP3/POLR2D/RAE1/RAN/RBM26/RBM27/RBM8A/RNPS1/RRS1/SDAD1/SEH1L/SLBP/SMG1/SMG…	87
53	2IF	2IF	GO:0019058	viral life cycle	157/4143	341/18866	2.26806e-23	2.7067e-21	1.97166e-21	ADAR/ANPEP/APOBEC3B/APOBEC3C/APOBEC3D/APOBEC3F/APOBEC3G/ATG16L1/ATG16L2/BANF1/BST2/CCL2/CCL5/CCL8/CCNK/CD46/CD74/CDC42/CDK1/CHMP1A/CHMP4B/CHMP5/CHMP6/CHMP7/CLDN1/CNOT7/CTBP1/CTBP2/CTSL/CXCL8/DAG1/DDX3X/DEK/DPP4/DYNLT1/EEA1/EFNB2/EGFR/EIF2AK2/EPHA2/EPS15/FAM111A/FMR1/HACD3/HMGA2/HSP90AB1/HSPA1A/HSPA1B/HSPA8/HTATSF1/ICAM1/IDE/IFI16/IFI27/IFIT1/IFIT5/IFITM1/IFITM3/ILF3/ISG15/ISG20/ITGA2/ITGAV/KPNA1/…	157
54	2IF	2IF	GO:0070646	protein modification by small protein removal	143/4143	300/18866	3.39052e-23	3.9713e-21	2.89285e-21	ACTB/ACTL6A/ACTR5/ADRM1/ASXL2/ATXN7/BARD1/BIRC2/BIRC3/BRCA1/BRCC3/CCNA1/CCNA2/CCP110/CDC20/CDC25A/CDK1/CLSPN/COPS7A/COPS7B/CYLD/DDB2/DDX58/DESI1/ENY2/FOXK2/HCFC1/HGS/IFIH1/IL33/INO80/INO80C/INO80D/JOSD1/KAT2A/KDM1B/KEAP1/MDM2/MYC/NFKBIA/OTUB1/OTUD3/OTUD4/OTUD6B/OTULIN/PSMA1/PSMA2/PSMA3/PSMA4/PSMA5/PSMA6/PSMA7/PSMB1/PSMB10/PSMB2/PSMB3/PSMB4/PSMB6/PSMB7/PSMB8/PSMB9/PSMC1/PSMC2/PSMC3/PSMC4/PSMC5/PSM…	143
55	2IF	2IF	GO:0009615	response to virus	159/4143	349/18866	4.60783e-23	5.29901e-21	3.86e-21	ABCE1/ADAR/AIM2/APOBEC3B/APOBEC3C/APOBEC3D/APOBEC3F/APOBEC3G/ARF1/AUP1/BANF1/BATF3/BCL2L1/BIRC2/BIRC3/BST2/C1QBP/CARD9/CCL5/CCL8/CCT5/CD40/CDK6/CFL1/CHUK/CLPB/CLU/CNOT7/CRCP/CXCL10/CXCL9/DDX21/DDX3X/DDX41/DDX58/DDX60/DHX36/DHX58/DHX9/DNAJC3/DTX3L/EIF2AK2/ENO1/EXOSC4/FADD/FAM111A/FLNA/FMR1/FOSL1/G3BP1/GBP1/GBP3/HMGA1/HMGA2/HNRNPUL1/IFI16/IFI27/IFI44/IFI44L/IFI6/IFIH1/IFIT1/IFIT2/IFIT3/IFIT5/IFITM1…	159
56	2IF	2IF	GO:0032392	DNA geometric change	75/4143	116/18866	5.3208e-23	6.00965e-21	4.37766e-21	ASCC3/BLM/BRIP1/CHD1/CHD1L/CHD8/CHTF18/CHTF8/CUL4A/DDB2/DDX11/DDX12P/DDX3X/DHX36/DHX9/DNA2/DSCC1/ERCC2/ERCC3/ERCC6/ERCC6L/FANCM/G3BP1/GINS2/GINS4/GTF2F2/GTF2H1/GTF2H3/HELB/HMGA1/HMGB1/HMGB2/HMGB3/HNRNPA2B1/MCM2/MCM3/MCM4/MCM5/MCM6/MCM7/MCM8/MCM9/MNAT1/NAV2/NBN/PARP1/PIF1/POLQ/PURA/RAD18/RAD23B/RAD50/RAD51/RAD54B/RAD54L/RECQL/RECQL4/RFC2/RFC3/RFC4/RFC5/RPA1/RUVBL1/RUVBL2/SETX/SMARCAL1/SUPV3L1/TOP2…	75
57	2IF	2IF	GO:0071166	ribonucleoprotein complex localization	81/4143	131/18866	7.38084e-23	8.19014e-21	5.96601e-21	ABCE1/ALYREF/CHTOP/CPSF2/CPSF3/CPSF4/DDX19A/DDX39A/DHX38/EIF4A3/EIF4E/EIF5A/EIF6/ENY2/FIP1L1/FYTTD1/GLE1/HHEX/HNRNPA2B1/IWS1/LSG1/MAGOH/MAGOHB/MCM3AP/NCBP1/NDC1/NOL6/NOP9/NSUN2/NUP107/NUP153/NUP155/NUP160/NUP188/NUP205/NUP214/NUP35/NUP37/NUP43/NUP50/NUP54/NUP62/NUP85/NUP88/NUP93/NUP98/NXT1/PCID2/POLDIP3/POLR2D/PRPF31/RAE1/RAN/RBM8A/RNPS1/RRS1/SDAD1/SEH1L/SLBP/SMG1/SMG5/SMG7/SRRM1/SRSF1/SRSF2/SRSF…	81
58	2IF	2IF	GO:0006310	DNA recombination	142/4143	299/18866	7.52273e-23	8.20366e-21	5.97586e-21	ACTL6A/ACTR2/ACTR5/ALYREF/AP5Z1/APEX2/APLF/ATAD5/AUNIP/BLM/BRCA1/BRCA2/BRIP1/CD40/CDC45/CDC7/CHEK1/DCLRE1C/DMC1/EID3/EME1/ERCC1/ERCC2/ERCC6/EXO1/EXOSC3/EXOSC6/FANCB/FANCD2/FANCM/FEN1/FIGNL1/FUS/GEN1/GINS2/GINS4/HELB/HMCES/HMGB1/HMGB2/HMGB3/HSPD1/HUS1/IL7R/INO80/INO80C/INO80D/KDM4D/KPNA1/KPNA2/LIG4/MAD2L2/MCM2/MCM3/MCM4/MCM5/MCM6/MCM7/MCM8/MCM9/MLH1/MMS22L/MND1/MSH2/MSH3/MSH6/MUS81/NABP2/NBN/NONO/…	142
59	2IF	2IF	GO:0010498	proteasomal protein catabolic process	201/4143	483/18866	7.82024e-23	8.38356e-21	6.1069e-21	AGAP3/AKT1/AMFR/ANAPC1/ANAPC10/ANAPC4/ANAPC7/ANKIB1/AREL1/ARIH2/ARNTL/AUP1/AURKA/AURKB/BAG5/BCAP31/BFAR/BIRC2/BUB1B/BUB3/CCAR2/CCDC47/CCNB1/CCNF/CD2AP/CDC16/CDC20/CDC23/CDC26/CDC27/CDK1/CDK2/CHFR/CLU/CUL1/CUL2/CUL4A/DAB2IP/DDA1/DDRGK1/DESI1/DVL1/EDEM2/ENC1/ERLIN1/F8A1/FAF1/FAF2/FBXL14/FBXL3/FBXL5/FBXL6/FBXO31/FBXO45/FBXO48/FBXO5/FBXO6/FBXW4/FBXW5/FMR1/FZR1/GET4/GIPC1/GLMN/HECTD3/HECW2/HSP90AB1/HS…	201
60	2IF	2IF	GO:0048002	antigen processing and presentation of peptide antigen	105/4143	194/18866	1.03008e-22	1.08588e-20	7.90995e-21	ACTR1A/AP1B1/AP1M1/AP2A1/ARF1/B2M/BCAP31/CALR/CANX/CAPZA1/CAPZA2/CAPZB/CD74/CENPE/CHUK/CLTA/CLTC/CTSL/CTSS/DCTN2/DNM2/DYNC1H1/DYNC1LI1/DYNC1LI2/DYNLL1/DYNLL2/ERAP1/ERAP2/HLA-A/HLA-B/HLA-C/HLA-DMA/HLA-DOB/HLA-DPA1/HLA-DRA/HLA-E/HLA-F/HLA-H/IDE/IFI30/IKBKB/ITGAV/KIF11/KIF15/KIF18A/KIF22/KIF23/KIF2A/KIF2C/KIF4A/KIFAP3/LGMN/LNPEP/MR1/PDIA3/PSMA1/PSMA2/PSMA3/PSMA4/PSMA5/PSMA6/PSMA7/PSMB1/PSMB10/PSMB2/…	105
61	2IF	2IF	GO:0071426	ribonucleoprotein complex export from nucleus	80/4143	130/18866	2.1098e-22	2.18762e-20	1.59355e-20	ABCE1/ALYREF/CHTOP/CPSF2/CPSF3/CPSF4/DDX19A/DDX39A/DHX38/EIF4A3/EIF4E/EIF5A/EIF6/ENY2/FIP1L1/FYTTD1/GLE1/HHEX/HNRNPA2B1/IWS1/LSG1/MAGOH/MAGOHB/MCM3AP/NCBP1/NDC1/NOL6/NOP9/NSUN2/NUP107/NUP153/NUP155/NUP160/NUP188/NUP205/NUP214/NUP35/NUP37/NUP43/NUP50/NUP54/NUP62/NUP85/NUP88/NUP93/NUP98/NXT1/PCID2/POLDIP3/POLR2D/RAE1/RAN/RBM8A/RNPS1/RRS1/SDAD1/SEH1L/SLBP/SMG1/SMG5/SMG7/SRRM1/SRSF1/SRSF2/SRSF3/SRSF4…	80
62	2IF	2IF	GO:0002478	antigen processing and presentation of exogenous peptide antigen	98/4143	177/18866	2.92053e-22	2.97941e-20	2.17032e-20	ACTR1A/AP1B1/AP1M1/AP2A1/ARF1/B2M/CALR/CANX/CAPZA1/CAPZA2/CAPZB/CD74/CENPE/CHUK/CLTA/CLTC/CTSL/CTSS/DCTN2/DNM2/DYNC1H1/DYNC1LI1/DYNC1LI2/DYNLL1/DYNLL2/HLA-A/HLA-B/HLA-C/HLA-DMA/HLA-DOB/HLA-DPA1/HLA-DRA/HLA-E/HLA-F/HLA-H/IFI30/IKBKB/ITGAV/KIF11/KIF15/KIF18A/KIF22/KIF23/KIF2A/KIF2C/KIF4A/KIFAP3/LGMN/LNPEP/PDIA3/PSMA1/PSMA2/PSMA3/PSMA4/PSMA5/PSMA6/PSMA7/PSMB1/PSMB10/PSMB2/PSMB3/PSMB4/PSMB6/PSMB7/PSM…	98
63	2IF	2IF	GO:0019882	antigen processing and presentation	117/4143	232/18866	9.63629e-22	9.67453e-20	7.04729e-20	ACTR1A/AP1B1/AP1M1/AP2A1/AP3D1/ARF1/B2M/BCAP31/CALR/CANX/CAPZA1/CAPZA2/CAPZB/CD68/CD74/CENPE/CHUK/CLTA/CLTC/CTSL/CTSS/DCTN2/DNM2/DYNC1H1/DYNC1LI1/DYNC1LI2/DYNLL1/DYNLL2/ERAP1/ERAP2/HLA-A/HLA-B/HLA-C/HLA-DMA/HLA-DOB/HLA-DPA1/HLA-DRA/HLA-E/HLA-F/HLA-H/ICAM1/IDE/IFI30/IKBKB/ITGAV/KIF11/KIF15/KIF18A/KIF22/KIF23/KIF2A/KIF2C/KIF4A/KIFAP3/LGMN/LNPEP/MR1/PDIA3/PSMA1/PSMA2/PSMA3/PSMA4/PSMA5/PSMA6/PSMA7/PS…	117
64	2IF	2IF	GO:0071103	DNA conformation change	158/4143	355/18866	1.18286e-21	1.169e-19	8.51543e-20	AKAP8/ANP32B/ASCC3/ASF1B/BAHD1/BANF1/BAZ2A/BEND3/BLM/BRD2/BRIP1/CABIN1/CCNB1/CDAN1/CDCA5/CDK1/CENPA/CENPC/CENPH/CENPI/CENPK/CENPL/CENPM/CENPN/CENPO/CENPP/CENPQ/CENPT/CENPU/CENPW/CHAF1A/CHAF1B/CHD1/CHD1L/CHD8/CHMP1A/CHTF18/CHTF8/CTCF/CUL4A/DAXX/DDB2/DDX11/DDX12P/DDX3X/DHX36/DHX9/DNA2/DNMT1/DSCC1/ERCC2/ERCC3/ERCC6/ERCC6L/FANCM/G3BP1/GINS2/GINS4/GRWD1/GTF2F2/GTF2H1/GTF2H3/HAT1/HDAC1/HELB/HELLS/HHEX/…	158
65	2IF	2IF	GO:0019884	antigen processing and presentation of exogenous antigen	100/4143	185/18866	1.21418e-21	1.18149e-19	8.6064e-20	ACTR1A/AP1B1/AP1M1/AP2A1/AP3D1/ARF1/B2M/CALR/CANX/CAPZA1/CAPZA2/CAPZB/CD74/CENPE/CHUK/CLTA/CLTC/CTSL/CTSS/DCTN2/DNM2/DYNC1H1/DYNC1LI1/DYNC1LI2/DYNLL1/DYNLL2/HLA-A/HLA-B/HLA-C/HLA-DMA/HLA-DOB/HLA-DPA1/HLA-DRA/HLA-E/HLA-F/HLA-H/IFI30/IKBKB/ITGAV/KIF11/KIF15/KIF18A/KIF22/KIF23/KIF2A/KIF2C/KIF4A/KIFAP3/LGMN/LNPEP/MR1/PDIA3/PSMA1/PSMA2/PSMA3/PSMA4/PSMA5/PSMA6/PSMA7/PSMB1/PSMB10/PSMB2/PSMB3/PSMB4/PSMB6…	100
66	2IF	2IF	GO:0000723	telomere maintenance	91/4143	161/18866	1.30992e-21	1.25534e-19	9.14437e-20	ACD/ATR/AURKB/BLM/BRCA2/CCNE1/CCNE2/CCT2/CCT3/CCT4/CCT5/CCT6A/CCT7/CCT8/DCLRE1A/DCLRE1B/DCLRE1C/DHX36/DKC1/DNA2/ERCC1/EXO1/EXOSC10/FEN1/GAR1/HNRNPA2B1/HNRNPC/HNRNPD/HNRNPU/HSP90AA1/HSP90AB1/HUS1/MAPK1/MAPKAPK5/MYC/NABP2/NAF1/NAT10/NBN/NEK2/NOP10/PARP1/PARP3/PCNA/PIF1/PINX1/PML/PNKP/POLA1/POLA2/POLD1/POLD2/POLD3/POLE/POLE2/POLE3/PRIM1/PRIM2/PRKDC/PTGES3/RAD50/RAD51/RAD51C/RECQL4/RFC1/RFC2/RFC3/RFC…	91
67	2IF	2IF	GO:0051052	regulation of DNA metabolic process	161/4143	365/18866	1.48927e-21	1.40591e-19	1.02412e-19	ACD/ACTR2/ACVRL1/AKT1/ALYREF/ANKRD1/APLF/ATAD5/ATR/AUNIP/AURKB/BLM/BRCA1/BRCC3/CCT2/CCT3/CCT4/CCT5/CCT6A/CCT7/CCT8/CD40/CDK2/CDK9/CDT1/CEBPG/CHEK1/CHTF18/CHTF8/CUL4A/DDX11/DEK/DFFA/DHX36/DHX9/DKC1/DNAJC2/DSCC1/DTX3L/DUSP1/EGFR/ERCC1/ERCC2/ERCC6/EXOSC10/EXOSC3/EXOSC6/EYA3/FANCB/FGF2/FIGNL1/FLCN/FOXM1/FUS/GREM1/HELB/HMCES/HMGA2/HMGB1/HNRNPA2B1/HNRNPC/HNRNPD/HNRNPU/HSF1/HSP90AA1/HSP90AB1/IL6/IL7R/KA…	161
68	2IF	2IF	GO:0070498	interleukin-1-mediated signaling pathway	67/4143	103/18866	6.51965e-21	6.06423e-19	4.41741e-19	CHUK/CUL1/EGR1/IKBKB/IL1A/IL1B/IL6/IRAK1/IRAK2/IRAK3/MAP3K3/MYD88/NFKB1/NFKBIA/OTUD4/PELI1/PSMA1/PSMA2/PSMA3/PSMA4/PSMA5/PSMA6/PSMA7/PSMB1/PSMB10/PSMB2/PSMB3/PSMB4/PSMB6/PSMB7/PSMB8/PSMB9/PSMC1/PSMC2/PSMC3/PSMC4/PSMC5/PSMC6/PSMD1/PSMD11/PSMD12/PSMD13/PSMD14/PSMD2/PSMD3/PSMD7/PSMD8/PSME1/PSME2/PSME3/PSME4/PSMF1/RELA/RIPK2/RPS6KA4/RPS6KA5/SQSTM1/TAB1/TAB2/TAB3/TNIP2/TRAF6/UBB/UBC/UBE2N/VRK2/ZNF675	67
69	2IF	2IF	GO:0032508	DNA duplex unwinding	69/4143	108/18866	7.74151e-21	7.09638e-19	5.16927e-19	ASCC3/BLM/BRIP1/CHD1/CHD1L/CHD8/CHTF18/CHTF8/CUL4A/DDB2/DDX11/DDX12P/DDX3X/DHX36/DHX9/DNA2/DSCC1/ERCC2/ERCC3/ERCC6/ERCC6L/FANCM/G3BP1/GINS2/GINS4/GTF2F2/GTF2H1/GTF2H3/HELB/HMGA1/MCM2/MCM3/MCM4/MCM5/MCM6/MCM7/MCM8/MCM9/MNAT1/NAV2/NBN/PARP1/PIF1/POLQ/PURA/RAD18/RAD23B/RAD50/RAD51/RAD54B/RECQL/RECQL4/RFC2/RFC3/RFC4/RFC5/RPA1/RUVBL1/RUVBL2/SETX/SMARCAL1/SUPV3L1/TOP2A/TREX1/UBB/UBC/WRNIP1/XRCC5/XRCC6	69
70	2IF	2IF	GO:0002474	antigen processing and presentation of peptide antigen via MHC class I	65/4143	99/18866	1.17808e-20	1.06448e-18	7.7541e-19	B2M/BCAP31/CALR/CANX/CHUK/ERAP1/ERAP2/HLA-A/HLA-B/HLA-C/HLA-E/HLA-F/HLA-H/IDE/IFI30/IKBKB/ITGAV/LNPEP/MR1/PDIA3/PSMA1/PSMA2/PSMA3/PSMA4/PSMA5/PSMA6/PSMA7/PSMB1/PSMB10/PSMB2/PSMB3/PSMB4/PSMB6/PSMB7/PSMB8/PSMB9/PSMC1/PSMC2/PSMC3/PSMC4/PSMC5/PSMC6/PSMD1/PSMD11/PSMD12/PSMD13/PSMD14/PSMD2/PSMD3/PSMD7/PSMD8/PSME1/PSME2/PSME3/PSME4/PSMF1/SAR1B/SEC22B/SEC24B/SEC24C/TAP1/TAP2/TAPBP/TAPBPL/VAMP3	65
71	2IF	2IF	GO:0072331	signal transduction by p53 class mediator	127/4143	267/18866	1.1988e-20	1.06794e-18	7.77931e-19	AEN/AKT1/ANKRD1/ARID3A/ATAD5/ATR/ATRIP/AURKA/AURKB/BANP/BARD1/BCL2L12/BDKRB2/BLM/BOK/BOP1/BRCA1/BRCA2/BRD7/BRIP1/CASP2/CCNB1/CD44/CD74/CDC25C/CDK1/CDK2/CHEK1/CHEK2/CNOT1/CNOT10/CNOT2/CNOT3/CNOT7/CSNK2B/DNA2/DYRK2/E2F1/E2F2/E2F4/E2F7/E2F8/EHMT1/EHMT2/EXO1/FOXM1/GADD45A/GTSE1/HDAC1/HINT1/HNRNPK/HUS1/IFI16/ING2/KAT5/KAT6A/MAPK11/MAPKAPK5/MBD3/MDM2/MSH2/MSX1/MTA2/MUC1/MYBBP1A/MYO6/NBN/NOC2L/NOP2/PAK1…	127
72	2IF	2IF	GO:0071897	DNA biosynthetic process	102/4143	196/18866	2.01405e-20	1.76928e-18	1.28881e-18	ACD/ACVRL1/ANKRD1/ATR/AURKB/CCT2/CCT3/CCT4/CCT5/CCT6A/CCT7/CCT8/CDKN2D/CENPF/CHRAC1/CHTF18/CHTF8/DKC1/DNAJC2/DSCC1/DTL/DUSP1/EXOSC10/FGF2/GAR1/GREM1/HNRNPA2B1/HNRNPC/HNRNPD/HNRNPU/HSP90AA1/HSP90AB1/ISG15/KLF4/LIG1/LIG4/LIN9/MAD2L2/MAPK1/MAPKAPK5/MYC/NAF1/NAT10/NEK2/NOP10/NPLOC4/NVL/PAK3/PARP10/PARP3/PARP4/PCNA/PHB/PIF1/PINX1/PNKP/POLA1/POLD1/POLD2/POLD3/POLE/POLE2/POLE3/POLG/POLK/POLM/POLN/POLQ/P…	102
73	2IF	2IF	GO:0007093	mitotic cell cycle checkpoint	91/4143	166/18866	2.25545e-20	1.95421e-18	1.42352e-18	ARID3A/ATF2/AURKA/AURKB/BCL2L1/BLM/BRCA1/BUB1/BUB1B/BUB3/CASP2/CCNB1/CCND1/CDC20/CDC25C/CDC6/CDK1/CDK2/CDK5RAP2/CDT1/CENPF/CHEK2/CHFR/CLSPN/CNOT1/CNOT10/CNOT2/CNOT3/CNOT7/DCLRE1B/DONSON/DUSP1/DYNC1LI1/E2F1/E2F4/E2F7/E2F8/EME1/FANCD2/FBXO31/GADD45A/GEN1/GTSE1/HMGA2/HUS1/KNTC1/MAD2L1/MAD2L1BP/MAD2L2/MDC1/MDM2/MSH2/MUC1/MUS81/NABP2/NAE1/NBN/NDC80/ORC1/PCID2/PCNA/PLK1/PLK3/PML/PRCC/PRKDC/PRMT1/PSMG2/…	91
74	2IF	2IF	GO:0006401	RNA catabolic process	174/4143	415/18866	2.49945e-20	2.1268e-18	1.54924e-18	AGO2/AKT1/CARHSP1/CNOT1/CNOT10/CNOT2/CNOT3/CNOT7/CPEB3/DCP1A/DCPS/DHX34/DHX36/DHX9/DIS3/DIS3L/DKC1/DNA2/DND1/DROSHA/E2F1/EDC4/EIF4A3/EIF4G1/ELAVL1/ETF1/EXOSC10/EXOSC2/EXOSC3/EXOSC4/EXOSC6/EXOSC8/EXOSC9/FASTKD2/FASTKD5/FEN1/FMR1/FUS/GDNF/GSPT1/GTPBP1/GTPBP2/HELZ2/HNRNPC/HNRNPD/HNRNPM/HNRNPR/HNRNPU/HSPA1A/HSPA1B/HSPA8/IGF2BP3/ISG20/KHSRP/LARP1/LRPPRC/LSM1/LSM2/LSM4/LSM5/LSM6/MAGOH/MAGOHB/METTL3/MEX…	174
75	2IF	2IF	GO:0006275	regulation of DNA replication	70/4143	112/18866	2.5219e-20	2.1268e-18	1.54924e-18	ACVRL1/ATAD5/ATR/BCAR3/BLM/BRCA2/CACYBP/CCNA2/CDAN1/CDC42/CDC6/CDC7/CDK1/CDK2/CDT1/CHEK2/CHTF18/CHTF8/CST3/DBF4/DBF4B/DHX9/DNA2/DONSON/DSCC1/E2F7/E2F8/EGFR/EHMT2/EREG/ESCO2/FAF1/FBXO5/FGFR1/GMNN/GTPBP4/HUS1/INO80/JUN/KAT7/METTL4/MSH3/NBN/ORC3/ORC5/PCNA/PDS5A/PPP2CA/PPP2R1A/RAC1/RBBP6/RFC2/RFC3/RFC4/RFC5/S100A11/SLFN11/SMARCAL1/SMC3/STOML2/TICRR/TIMELESS/TIPIN/TNFAIP1/TP53/TTF1/USP37/WDR18/WRNIP1/…	70
76	2IF	2IF	GO:0000082	G1/S transition of mitotic cell cycle	133/4143	287/18866	2.65589e-20	2.21033e-18	1.61009e-18	ADAM17/AKT1/ARID3A/AURKA/BACH1/BID/BRD4/BRD7/BTN2A2/CASP2/CCL2/CCNA1/CCNB1/CCND1/CCND3/CCNE1/CCNE2/CDC25A/CDC25C/CDC45/CDC6/CDC7/CDC73/CDK1/CDK18/CDK2/CDK2AP2/CDK6/CDKN2C/CDKN2D/CDKN3/CDT1/CHEK2/CNOT1/CNOT10/CNOT2/CNOT3/CNOT7/CRLF3/CUL1/CUL2/CUL4A/DBF4/DDX3X/DHFR/E2F1/E2F3/E2F4/E2F6/E2F7/E2F8/ECD/EGFR/EIF4E/EIF4G1/EZH2/FBXO31/FBXO5/FBXO7/GADD45A/GMNN/GSPT1/GTSE1/INHBA/INO80/IQGAP3/KHDRBS1/KIF14/K…	133
77	2IF	2IF	GO:0090305	nucleic acid phosphodiester bond hydrolysis	141/4143	313/18866	4.81237e-20	3.95302e-18	2.87953e-18	ABT1/AEN/AGO2/ANKLE1/APEX2/APLF/ATAD5/BMS1/BOP1/CHD1L/CNOT1/CNOT2/CNOT3/CNOT7/CPSF2/CPSF3/CPSF4/CPSF6/CPSF7/CSTF2/CSTF2T/CSTF3/CUL4A/DBR1/DCLRE1A/DCLRE1B/DCLRE1C/DCP1A/DCPS/DDB2/DFFA/DGCR8/DIS3/DIS3L/DNA2/DROSHA/EDC4/ELAC2/EME1/ERCC1/ERCC2/ERCC3/ERI1/ERI2/EXO1/EXO5/EXOSC10/EXOSC2/EXOSC3/EXOSC4/EXOSC6/EXOSC8/EXOSC9/FANCM/FEN1/FIP1L1/G3BP1/GEN1/GTF2H1/GTF2H3/HELZ2/HMGB1/HMGB2/HSF1/IL6/ISG20/ISG20L2…	141
78	2IF	2IF	GO:0044843	cell cycle G1/S phase transition	140/4143	310/18866	4.94078e-20	4.00646e-18	2.91846e-18	ADAM17/AKT1/ARID3A/AURKA/BACH1/BID/BRD4/BRD7/BTN2A2/CASP2/CCL2/CCNA1/CCNA2/CCNB1/CCND1/CCND3/CCNE1/CCNE2/CDC25A/CDC25C/CDC45/CDC6/CDC7/CDC73/CDK1/CDK18/CDK2/CDK2AP2/CDK6/CDKN2C/CDKN2D/CDKN3/CDT1/CHEK2/CNOT1/CNOT10/CNOT2/CNOT3/CNOT7/CRLF3/CUL1/CUL2/CUL4A/DBF4/DDRGK1/DDX3X/DHFR/E2F1/E2F3/E2F4/E2F6/E2F7/E2F8/ECD/EGFR/EIF4E/EIF4G1/EZH2/FAM83D/FBXO31/FBXO5/FBXO7/GADD45A/GMNN/GSPT1/GTSE1/INHBA/INO80/IQ…	140
79	2IF	2IF	GO:0006406	mRNA export from nucleus	70/4143	113/18866	5.21211e-20	4.12083e-18	3.00177e-18	ALYREF/CHTOP/CPSF2/CPSF3/CPSF4/DDX19A/DDX39A/DHX38/EIF4A3/EIF4E/EIF5A/ENY2/FIP1L1/FYTTD1/GLE1/HHEX/HNRNPA2B1/IWS1/MAGOH/MAGOHB/MCM3AP/NCBP1/NDC1/NSUN2/NUP107/NUP153/NUP155/NUP160/NUP188/NUP205/NUP214/NUP35/NUP37/NUP43/NUP50/NUP54/NUP62/NUP85/NUP88/NUP93/NUP98/NXT1/PCID2/POLDIP3/POLR2D/RAE1/RBM8A/RNPS1/SEH1L/SLBP/SMG1/SMG5/SMG7/SRRM1/SRSF1/SRSF2/SRSF3/SRSF4/SRSF7/SRSF9/SYMPK/THOC1/THOC3/TPR/U2AF1/…	70
80	2IF	2IF	GO:0071427	mRNA-containing ribonucleoprotein complex export from nucleus	70/4143	113/18866	5.21211e-20	4.12083e-18	3.00177e-18	ALYREF/CHTOP/CPSF2/CPSF3/CPSF4/DDX19A/DDX39A/DHX38/EIF4A3/EIF4E/EIF5A/ENY2/FIP1L1/FYTTD1/GLE1/HHEX/HNRNPA2B1/IWS1/MAGOH/MAGOHB/MCM3AP/NCBP1/NDC1/NSUN2/NUP107/NUP153/NUP155/NUP160/NUP188/NUP205/NUP214/NUP35/NUP37/NUP43/NUP50/NUP54/NUP62/NUP85/NUP88/NUP93/NUP98/NXT1/PCID2/POLDIP3/POLR2D/RAE1/RBM8A/RNPS1/SEH1L/SLBP/SMG1/SMG5/SMG7/SRRM1/SRSF1/SRSF2/SRSF3/SRSF4/SRSF7/SRSF9/SYMPK/THOC1/THOC3/TPR/U2AF1/…	70
81	2IF	2IF	GO:0044786	cell cycle DNA replication	49/4143	65/18866	6.16044e-20	4.81046e-18	3.50412e-18	ATAD5/BRCA2/CDC45/CDC7/CDT1/CHEK2/DBF4/DBF4B/DNA2/DONSON/E2F7/E2F8/FBXO5/FEN1/FGFR1/GINS1/GMNN/INO80/LIG1/MCM2/MCM3/MCM4/MCM5/MCM6/MCM7/ORC3/PCNA/POLA1/POLA2/POLD1/POLD2/POLD3/POLE/POLE2/POLE3/PRIM1/PRIM2/RAD51/RFC1/RFC2/RFC3/RFC4/RFC5/RPA1/RPA2/RPA3/TIPIN/UPF1/ZPR1	49
82	2IF	2IF	GO:0002831	regulation of response to biotic stimulus	171/4143	409/18866	7.5627e-20	5.83342e-18	4.24929e-18	ABCE1/ADAR/AIM2/APOBEC3F/APOBEC3G/BCL10/BIRC2/BIRC3/C1QBP/CACTIN/CARD11/CARD16/CARD9/CCL5/CD274/CDC37/CEACAM1/CHUK/CNOT7/CREBBP/CUL1/CXCL6/DDX58/DDX60/DHX58/DHX9/DTX3L/ERAP1/EREG/FADD/FOXP1/GBP5/HLA-A/HLA-B/HLA-E/HLA-F/HMGB1/HMGB2/HMGB3/HSP90AB1/HSPD1/IFI16/IFIT1/IFNAR2/IFNGR2/IKBKB/IKBKE/IL12A/IL12RB1/IL15/IL1B/IL23A/IRAK3/IRF1/IRF3/IRF7/JAK2/LGALS9/LRP8/LRSAM1/LYN/MALT1/MATR3/MED1/METTL3/MICB/M…	171
83	2IF	2IF	GO:0051607	defense response to virus	122/4143	258/18866	1.26421e-19	9.6339e-18	7.0177e-18	ABCE1/ADAR/AIM2/APOBEC3B/APOBEC3C/APOBEC3D/APOBEC3F/APOBEC3G/BCL2L1/BIRC2/BIRC3/BST2/C1QBP/CARD9/CD40/CLPB/CNOT7/CRCP/CXCL10/CXCL9/DDX21/DDX41/DDX58/DDX60/DHX36/DHX58/DHX9/DNAJC3/DTX3L/EIF2AK2/EXOSC4/FADD/FAM111A/FLNA/G3BP1/GBP1/GBP3/IFI16/IFI27/IFI44L/IFI6/IFIH1/IFIT1/IFIT2/IFIT3/IFIT5/IFITM1/IFITM3/IFNAR2/IL10RB/IL12RB1/IL15/IL1B/IL23A/IL33/IL6/ILF3/IRF1/IRF2/IRF3/IRF7/IRF9/ISG15/ISG20/MAP3K14/…	122
84	2IF	2IF	GO:0060337	type I interferon signaling pathway	62/4143	95/18866	1.44951e-19	1.07861e-17	7.857e-18	ABCE1/ADAR/BST2/CACTIN/CDC37/CNOT7/EGR1/FADD/GBP2/HLA-A/HLA-B/HLA-C/HLA-E/HLA-F/HLA-H/HSP90AB1/IFI27/IFI35/IFI6/IFIT1/IFIT2/IFIT3/IFITM1/IFITM3/IFNAR1/IFNAR2/IKBKE/IRAK1/IRF1/IRF2/IRF3/IRF7/IRF8/IRF9/ISG15/ISG20/METTL3/MUL1/MX1/MX2/MYD88/NLRC5/OAS1/OAS2/OAS3/OASL/PSMB8/PTPN1/PTPN2/RSAD2/SAMHD1/SP100/STAT1/STAT2/TBK1/TREX1/TTLL12/TYK2/USP18/WNT5A/XAF1/YTHDF2	62
85	2IF	2IF	GO:0071357	cellular response to type I interferon	62/4143	95/18866	1.44951e-19	1.07861e-17	7.857e-18	ABCE1/ADAR/BST2/CACTIN/CDC37/CNOT7/EGR1/FADD/GBP2/HLA-A/HLA-B/HLA-C/HLA-E/HLA-F/HLA-H/HSP90AB1/IFI27/IFI35/IFI6/IFIT1/IFIT2/IFIT3/IFITM1/IFITM3/IFNAR1/IFNAR2/IKBKE/IRAK1/IRF1/IRF2/IRF3/IRF7/IRF8/IRF9/ISG15/ISG20/METTL3/MUL1/MX1/MX2/MYD88/NLRC5/OAS1/OAS2/OAS3/OASL/PSMB8/PTPN1/PTPN2/RSAD2/SAMHD1/SP100/STAT1/STAT2/TBK1/TREX1/TTLL12/TYK2/USP18/WNT5A/XAF1/YTHDF2	62
86	2IF	2IF	GO:0002479	antigen processing and presentation of exogenous peptide antigen via MHC class I, TAP-dependent	53/4143	75/18866	2.59675e-19	1.90982e-17	1.39119e-17	B2M/CALR/CHUK/HLA-A/HLA-B/HLA-C/HLA-E/HLA-F/HLA-H/IKBKB/ITGAV/PDIA3/PSMA1/PSMA2/PSMA3/PSMA4/PSMA5/PSMA6/PSMA7/PSMB1/PSMB10/PSMB2/PSMB3/PSMB4/PSMB6/PSMB7/PSMB8/PSMB9/PSMC1/PSMC2/PSMC3/PSMC4/PSMC5/PSMC6/PSMD1/PSMD11/PSMD12/PSMD13/PSMD14/PSMD2/PSMD3/PSMD7/PSMD8/PSME1/PSME2/PSME3/PSME4/PSMF1/SEC22B/TAP1/TAP2/TAPBP/VAMP3	53
87	2IF	2IF	GO:1902850	microtubule cytoskeleton organization involved in mitosis	81/4143	144/18866	3.26136e-19	2.37105e-17	1.72716e-17	AURKA/AURKB/BCCIP/BIRC5/BORA/CCNB1/CCSAP/CDC20/CDK5RAP2/CENPA/CENPE/CENPH/CEP192/CEP97/CHEK2/CHMP1A/CHMP4B/CHMP5/CKAP5/CLTC/DCTN2/DLGAP5/DRG1/DYNC1H1/DYNLT1/ESPL1/FLNA/GPSM2/HNRNPU/HSPA1A/HSPA1B/KIF11/KIF23/KIF2A/KIF4A/KIFC1/KPNB1/MAD2L1/MAP4/MYBL2/MZT1/NDC80/NDE1/NEK2/NSFL1C/NUF2/NUP62/NUSAP1/PARP3/PCNT/PLK1/POC1A/PRC1/PSRC1/RAB11A/RACGAP1/RAE1/RAN/RCC1/SAPCD2/SBDS/SMC1A/SMC3/SPC25/SPDL1/STAG1/S…	81
88	2IF	2IF	GO:0007088	regulation of mitotic nuclear division	88/4143	163/18866	3.62888e-19	2.6057e-17	1.89809e-17	ANAPC1/ANAPC4/ANAPC7/ANLN/AURKA/AURKAIP1/AURKB/BORA/BUB1/BUB1B/BUB3/CCNB1/CCSAP/CDC14A/CDC16/CDC20/CDC23/CDC25C/CDC26/CDC27/CDC42/CDC6/CDCA5/CDK5RAP2/CDT1/CENPE/CENPF/CEP85/CEP97/CHEK1/CHMP1A/CHMP4B/CHMP5/DLGAP5/DRG1/DUSP1/DYNC1LI1/EREG/ESPL1/FBXO43/FBXO5/FBXW5/GEN1/HECW2/HNRNPU/HSPA1A/HSPA1B/IL1A/IL1B/KIF11/KIF20B/KNTC1/MAD2L1/MAD2L1BP/MAD2L2/MKI67/MTBP/NAA10/NDC80/NEK2/NFE2L1/NSFL1C/NUP62/NUSAP…	88
89	2IF	2IF	GO:0032200	telomere organization	92/4143	174/18866	3.66652e-19	2.6057e-17	1.89809e-17	ACD/ATR/AURKB/BLM/BRCA2/CCNE1/CCNE2/CCT2/CCT3/CCT4/CCT5/CCT6A/CCT7/CCT8/DCLRE1A/DCLRE1B/DCLRE1C/DHX36/DKC1/DNA2/DOT1L/ERCC1/EXO1/EXOSC10/FEN1/GAR1/HNRNPA2B1/HNRNPC/HNRNPD/HNRNPU/HSP90AA1/HSP90AB1/HUS1/MAPK1/MAPKAPK5/MYC/NABP2/NAF1/NAT10/NBN/NEK2/NOP10/PARP1/PARP3/PCNA/PIF1/PINX1/PML/PNKP/POLA1/POLA2/POLD1/POLD2/POLD3/POLE/POLE2/POLE3/PRIM1/PRIM2/PRKDC/PTGES3/RAD50/RAD51/RAD51C/RECQL4/RFC1/RFC2/RF…	92
90	2IF	2IF	GO:0042590	antigen processing and presentation of exogenous peptide antigen via MHC class I	55/4143	80/18866	4.19728e-19	2.94976e-17	2.14872e-17	B2M/CALR/CHUK/HLA-A/HLA-B/HLA-C/HLA-E/HLA-F/HLA-H/IFI30/IKBKB/ITGAV/LNPEP/PDIA3/PSMA1/PSMA2/PSMA3/PSMA4/PSMA5/PSMA6/PSMA7/PSMB1/PSMB10/PSMB2/PSMB3/PSMB4/PSMB6/PSMB7/PSMB8/PSMB9/PSMC1/PSMC2/PSMC3/PSMC4/PSMC5/PSMC6/PSMD1/PSMD11/PSMD12/PSMD13/PSMD14/PSMD2/PSMD3/PSMD7/PSMD8/PSME1/PSME2/PSME3/PSME4/PSMF1/SEC22B/TAP1/TAP2/TAPBP/VAMP3	55
91	2IF	2IF	GO:0045088	regulation of innate immune response	137/4143	307/18866	4.52375e-19	3.14426e-17	2.2904e-17	ABCE1/ADAR/AIM2/BCL10/BIRC2/BIRC3/CACTIN/CARD11/CARD9/CCL5/CDC37/CEACAM1/CHUK/CNOT7/CREBBP/CUL1/DHX58/DHX9/ERAP1/EREG/FADD/GBP5/HLA-A/HLA-B/HLA-E/HLA-F/HMGB1/HMGB2/HMGB3/HSP90AB1/IFI16/IFNAR2/IFNGR2/IKBKB/IKBKE/IL12A/IRAK3/IRF1/IRF3/IRF7/JAK2/LGALS9/LRP8/LYN/MALT1/MATR3/MED1/METTL3/MUC1/MUL1/NFKB1/NLRC5/NMI/NONO/NRAS/PAK1/PAK2/PAK3/PARP14/PARP9/PDPK1/PLSCR1/POLR3C/POLR3D/POLR3G/PQBP1/PRKCD/PRKDC/…	137
92	2IF	2IF	GO:0071347	cellular response to interleukin-1	95/4143	183/18866	5.07785e-19	3.4824e-17	2.53671e-17	AKAP12/ANKRD1/CACTIN/CCL2/CCL20/CCL5/CCL7/CCL8/CD40/CD47/CEBPB/CHUK/CUL1/CXCL8/DAB2IP/EGR1/GBP1/GBP2/GBP3/HAS2/ICAM1/IKBKB/IL1A/IL1B/IL6/IRAK1/IRAK2/IRAK3/MAP3K3/MAPK11/MYD88/NFKB1/NFKBIA/NKX3-1/OTUB1/OTUD4/PELI1/PSMA1/PSMA2/PSMA3/PSMA4/PSMA5/PSMA6/PSMA7/PSMB1/PSMB10/PSMB2/PSMB3/PSMB4/PSMB6/PSMB7/PSMB8/PSMB9/PSMC1/PSMC2/PSMC3/PSMC4/PSMC5/PSMC6/PSMD1/PSMD11/PSMD12/PSMD13/PSMD14/PSMD2/PSMD3/PSMD7/P…	95
93	2IF	2IF	GO:0034340	response to type I interferon	63/4143	99/18866	5.12036e-19	3.4824e-17	2.53671e-17	ABCE1/ADAR/BST2/CACTIN/CDC37/CNOT7/EGR1/FADD/GBP2/HLA-A/HLA-B/HLA-C/HLA-E/HLA-F/HLA-H/HSP90AB1/IFI27/IFI35/IFI6/IFIT1/IFIT2/IFIT3/IFITM1/IFITM3/IFNAR1/IFNAR2/IKBKE/IRAK1/IRF1/IRF2/IRF3/IRF7/IRF8/IRF9/ISG15/ISG20/METTL3/MUL1/MX1/MX2/MYD88/NLRC5/OAS1/OAS2/OAS3/OASL/PSMB8/PTPN1/PTPN2/RSAD2/SAMHD1/SP100/STAT1/STAT2/TBK1/TREX1/TRIM56/TTLL12/TYK2/USP18/WNT5A/XAF1/YTHDF2	63
94	2IF	2IF	GO:0000725	recombinational repair	79/4143	140/18866	6.92041e-19	4.65655e-17	3.39201e-17	ACTR2/AP5Z1/AUNIP/BLM/BRCA1/BRCA2/CDC45/CDC7/CHEK1/DMC1/ERCC6/FANCB/FANCM/FEN1/FIGNL1/FUS/GEN1/GINS2/GINS4/HELB/HUS1/INO80/KDM4D/MAD2L2/MCM2/MCM3/MCM4/MCM5/MCM6/MCM7/MCM8/MCM9/MMS22L/MUS81/NABP2/NBN/PALB2/PARP1/PARPBP/POLN/POLQ/PPP4C/PPP4R2/PSMD14/RAD50/RAD51/RAD51AP1/RAD51B/RAD51C/RAD54B/RAD54L/RBBP8/RECQL/RECQL4/RFWD3/RHNO1/RIF1/RMI1/RMI2/RNF138/RPA1/RPA2/RPA3/SAMHD1/SFPQ/SFR1/SLX4/SMCHD1/TIMEL…	79
95	2IF	2IF	GO:0000724	double-strand break repair via homologous recombination	78/4143	138/18866	1.00735e-18	6.70683e-17	4.88551e-17	ACTR2/AP5Z1/AUNIP/BLM/BRCA1/BRCA2/CDC45/CDC7/CHEK1/DMC1/ERCC6/FANCB/FANCM/FEN1/FIGNL1/FUS/GEN1/GINS2/GINS4/HELB/HUS1/INO80/KDM4D/MAD2L2/MCM2/MCM3/MCM4/MCM5/MCM6/MCM7/MCM8/MCM9/MMS22L/MUS81/NABP2/NBN/PALB2/PARP1/PARPBP/POLN/POLQ/PPP4C/PPP4R2/PSMD14/RAD50/RAD51/RAD51AP1/RAD51B/RAD51C/RAD54B/RAD54L/RBBP8/RECQL/RECQL4/RFWD3/RIF1/RMI1/RMI2/RNF138/RPA1/RPA2/RPA3/SAMHD1/SFPQ/SFR1/SLX4/SMCHD1/TIMELESS/TO…	78
96	2IF	2IF	GO:0051783	regulation of nuclear division	96/4143	188/18866	1.44931e-18	9.54884e-17	6.95574e-17	ANAPC1/ANAPC4/ANAPC7/ANLN/AURKA/AURKAIP1/AURKB/BORA/BUB1/BUB1B/BUB3/CALR/CCNB1/CCSAP/CDC14A/CDC16/CDC20/CDC23/CDC25C/CDC26/CDC27/CDC42/CDC6/CDCA5/CDK5RAP2/CDT1/CENPE/CENPF/CEP85/CEP97/CHEK1/CHMP1A/CHMP4B/CHMP5/DLGAP5/DRG1/DUSP1/DYNC1LI1/EREG/ESPL1/FBXO43/FBXO5/FBXW5/FZR1/GEN1/GPR3/HECW2/HNRNPU/HSPA1A/HSPA1B/IL1A/IL1B/KIF11/KIF20B/KNTC1/LIF/MAD2L1/MAD2L1BP/MAD2L2/MKI67/MSX1/MSX2/MTBP/NAA10/NDC80/N…	96
97	2IF	2IF	GO:0007052	mitotic spindle organization	70/4143	118/18866	1.60253e-18	1.04495e-16	7.61178e-17	AURKA/AURKB/BCCIP/BIRC5/BORA/CCNB1/CCSAP/CDC20/CENPE/CENPH/CEP192/CEP97/CHEK2/CHMP1A/CHMP4B/CHMP5/CKAP5/CLTC/DCTN2/DLGAP5/DRG1/DYNC1H1/FLNA/GPSM2/HNRNPU/HSPA1A/HSPA1B/KIF11/KIF23/KIF2A/KIF4A/KIFC1/KPNB1/MAP4/MYBL2/MZT1/NDC80/NEK2/NUF2/NUP62/PARP3/PCNT/PLK1/POC1A/PRC1/PSRC1/RAB11A/RACGAP1/RAE1/RAN/RCC1/SBDS/SMC1A/SMC3/SPC25/STAG1/STIL/STMN1/SUN2/TACC1/TACC3/TPR/TPX2/TTK/TUBG1/VCP/VPS4B/WDR62/WRAP7…	70
98	2IF	2IF	GO:0033260	nuclear DNA replication	45/4143	60/18866	2.87558e-18	1.85592e-16	1.35192e-16	ATAD5/BRCA2/CDC45/CDC7/CDT1/CHEK2/DBF4/DBF4B/DNA2/DONSON/FEN1/FGFR1/GINS1/GMNN/INO80/LIG1/MCM2/MCM3/MCM4/MCM5/MCM6/MCM7/ORC3/PCNA/POLA1/POLA2/POLD1/POLD2/POLD3/POLE/POLE2/POLE3/PRIM1/PRIM2/RAD51/RFC1/RFC2/RFC3/RFC4/RFC5/RPA1/RPA2/RPA3/TIPIN/UPF1	45
99	2IF	2IF	GO:0033209	tumor necrosis factor-mediated signaling pathway	90/4143	173/18866	3.58175e-18	2.28834e-16	1.66692e-16	ACTN4/ADAM17/AIM2/BIRC2/BIRC3/CARD16/CASP1/CASP4/CASP8/CD40/CHUK/COMMD7/CPNE1/CYLD/EDARADD/FAS/GPS2/HSPA1A/HSPA1B/IKBKB/ILK/JAK2/MADD/MAP3K14/NFKBIA/OTULIN/PIAS4/PSMA1/PSMA2/PSMA3/PSMA4/PSMA5/PSMA6/PSMA7/PSMB1/PSMB10/PSMB2/PSMB3/PSMB4/PSMB6/PSMB7/PSMB8/PSMB9/PSMC1/PSMC2/PSMC3/PSMC4/PSMC5/PSMC6/PSMD1/PSMD11/PSMD12/PSMD13/PSMD14/PSMD2/PSMD3/PSMD7/PSMD8/PSME1/PSME2/PSME3/PSME4/PSMF1/PTPN2/PYCARD/RBC…	90
100	2IF	2IF	GO:0051983	regulation of chromosome segregation	65/4143	107/18866	4.76594e-18	3.01446e-16	2.19584e-16	ANAPC1/ANAPC4/ANAPC7/AURKB/BUB1/BUB1B/BUB3/CCNB1/CDC16/CDC20/CDC23/CDC26/CDC27/CDC42/CDC6/CDCA5/CDK5RAP2/CDT1/CENPE/CENPF/CTCF/DDX11/DLGAP5/DUSP1/DYNC1H1/DYNC1LI1/ECT2/ESPL1/FBXO5/FEN1/GEN1/HECW2/HNRNPU/KIF2C/KNSTRN/MAD2L1/MAD2L2/MKI67/NAA10/NDC80/NEK2/PCID2/PLK1/PSMG2/PTTG1/PUM2/RACGAP1/RAD18/RB1/RCC2/RMI2/SFPQ/SMC6/SPAG5/SPDL1/TACC3/TEX14/TPR/TRIP13/TTK/TTL/UBE2C/XRCC3/ZNF207/ZW10	65
101	2IF	2IF	GO:0034504	protein localization to nucleus	125/4143	277/18866	5.36818e-18	3.36176e-16	2.44883e-16	AKT1/APOD/ARL2/ARNTL/BANP/BARD1/BYSL/CALR/CCT2/CCT3/CCT4/CCT5/CCT6A/CCT7/CCT8/CD2AP/CDK1/CSE1L/CTDNEP1/DKC1/DMAP1/DNAJB6/DTX3L/DVL1/E2F3/ECT2/ELAVL1/FAM53A/FAM53B/FLCN/FLNA/GBP2/GLUL/GTSE1/HEATR3/HHEX/HNRNPU/HSP90AB1/IPO11/IPO4/IPO5/IPO7/IPO8/IPO9/JAK2/KAT7/KPNA1/KPNA2/KPNA3/KPNA4/KPNA5/KPNB1/LARP7/LIF/LRRK2/LZTS2/MAPK1/MDFIC/MDM2/MED1/MEPCE/MFHAS1/MORC3/MSX1/NF2/NFKBIA/NOL8/NOLC1/NUP107/NUP153/N…	125
102	2IF	2IF	GO:0050684	regulation of mRNA processing	82/4143	152/18866	6.25458e-18	3.87845e-16	2.82521e-16	BARD1/C1QBP/CCNB1/CDC73/CDK11B/CDK9/CELF1/CPEB3/CPSF4/CPSF6/CPSF7/CTR9/CWC22/DAZAP1/DHX36/DHX9/FMR1/HNRNPA2B1/HNRNPK/HNRNPL/HNRNPU/HSF1/HSPA8/IWS1/KHDRBS1/KHDRBS3/LARP7/MAGOH/NCBP1/NCL/NELFE/NSRP1/NUDT21/NUP98/PAF1/PAPOLA/PRDX6/PRPF19/PTBP1/PUF60/QKI/RBM10/RBM15/RBM17/RBM19/RBM23/RBM25/RBM42/RBM7/RBM8A/RBMX/RBMXL1/RNF40/RNPS1/SAFB/SAFB2/SAP18/SART3/SF1/SF3B4/SFSWAP/SLTM/SNRNP70/SNRPA/SNW1/SON/SRP…	82
103	2IF	2IF	GO:0090068	positive regulation of cell cycle process	132/4143	302/18866	1.66747e-17	1.02395e-15	7.45887e-16	ADAM17/AKT1/ANAPC4/ANAPC7/APP/ARID3A/ATAD5/AURKA/AURKB/BRCA1/BRD4/CASP2/CCNB1/CCND1/CCND3/CDC14A/CDC16/CDC23/CDC25A/CDC25B/CDC25C/CDC27/CDC42/CDC45/CDC6/CDC7/CDC73/CDCA5/CDK1/CDK2/CDT1/CENPJ/CEP295/CHEK2/CIT/CNOT1/CNOT10/CNOT2/CNOT3/CNOT7/CRLF3/CUL4A/DAB2IP/DBF4/DBF4B/DDRGK1/DDX11/DDX3X/DLGAP5/DTL/DYNC1H1/DYNC1LI1/E2F1/E2F4/E2F7/E2F8/ECT2/EGFR/EIF4G1/EREG/ESPL1/EZH2/FAM83D/FBXO5/FEN1/FGFR1/GADD45…	132
104	2IF	2IF	GO:0060218	hematopoietic stem cell differentiation	56/4143	87/18866	2.14411e-17	1.30399e-15	9.49874e-16	CBFB/CDK6/EIF2AK2/ERCC2/GATA2/HOXB4/HSPA9/KMT2A/METTL3/MLLT3/MYB/N4BP2L2/PRKDC/PSMA1/PSMA2/PSMA3/PSMA4/PSMA5/PSMA6/PSMA7/PSMB1/PSMB10/PSMB2/PSMB3/PSMB4/PSMB6/PSMB7/PSMB8/PSMB9/PSMC1/PSMC2/PSMC3/PSMC4/PSMC5/PSMC6/PSMD1/PSMD11/PSMD12/PSMD13/PSMD14/PSMD2/PSMD3/PSMD7/PSMD8/PSME1/PSME2/PSME3/PSME4/PSMF1/PUS7/SETD1A/SRF/TCF3/TP53/XRCC5/YTHDF2	56
105	2IF	2IF	GO:1902036	regulation of hematopoietic stem cell differentiation	50/4143	73/18866	2.1963e-17	1.3182e-15	9.6023e-16	CBFB/CDK6/EIF2AK2/GATA2/HSPA9/KMT2A/METTL3/MYB/N4BP2L2/PRKDC/PSMA1/PSMA2/PSMA3/PSMA4/PSMA5/PSMA6/PSMA7/PSMB1/PSMB10/PSMB2/PSMB3/PSMB4/PSMB6/PSMB7/PSMB8/PSMB9/PSMC1/PSMC2/PSMC3/PSMC4/PSMC5/PSMC6/PSMD1/PSMD11/PSMD12/PSMD13/PSMD14/PSMD2/PSMD3/PSMD7/PSMD8/PSME1/PSME2/PSME3/PSME4/PSMF1/PUS7/SETD1A/TCF3/YTHDF2	50
106	2IF	2IF	GO:0045787	positive regulation of cell cycle	161/4143	396/18866	2.20916e-17	1.3182e-15	9.6023e-16	ADAM17/AKT1/ANAPC4/ANAPC7/APP/ARID3A/ATAD5/AURKA/AURKB/BRCA1/BRCA2/BRD4/CALR/CASP2/CCNB1/CCND1/CCND3/CCNK/CCNT2/CCNYL1/CDC14A/CDC16/CDC23/CDC25A/CDC25B/CDC25C/CDC27/CDC42/CDC45/CDC6/CDC7/CDC73/CDCA5/CDK1/CDK2/CDK9/CDT1/CENPJ/CEP295/CHEK1/CHEK2/CIT/CKS1B/CKS2/CNOT1/CNOT10/CNOT2/CNOT3/CNOT7/CRLF3/CUL4A/DAB2IP/DBF4/DBF4B/DDRGK1/DDX11/DDX3X/DLGAP5/DTL/DUSP3/DYNC1H1/DYNC1LI1/E2F1/E2F4/E2F7/E2F8/ECT2/E…	161
107	2IF	2IF	GO:0007098	centrosome cycle	71/4143	125/18866	2.50012e-17	1.47788e-15	1.07654e-15	ALMS1/ARL2/ATF5/AURKA/BRCA1/BRCA2/CCNF/CCP110/CDK1/CDK2/CDK5RAP2/CENPJ/CEP135/CEP152/CEP192/CEP295/CEP72/CEP76/CEP85/CETN3/CHEK1/CHMP1A/CHMP4B/CHMP5/CHORDC1/CKAP5/CNTLN/FBXW5/FES/GADD45A/GEN1/HAUS1/HAUS2/HAUS3/HAUS4/HAUS5/HAUS6/HAUS7/HAUS8/KAT2A/KIF11/NDC80/NDE1/NEK2/NIN/NSFL1C/NUBP1/NUP62/ODF2/PCM1/PDCD6IP/PLK1/PLK4/POC1A/PPP1R12A/RANBP1/RBM14/ROCK2/RTTN/SAC3D1/SASS6/SSX2IP/STIL/TRIM37/USP33/UVR…	71
108	2IF	2IF	GO:0031570	DNA integrity checkpoint	84/4143	161/18866	3.72431e-17	2.18113e-15	1.58882e-15	ARID3A/ATF2/ATR/ATRIP/AURKA/BLM/BRCA1/BRCC3/BRIP1/CASP2/CCAR2/CCNB1/CCND1/CDC25C/CDC45/CDC5L/CDC6/CDK1/CDK2/CDT1/CHEK1/CHEK2/CLSPN/CNOT1/CNOT10/CNOT2/CNOT3/CNOT7/CUL4A/DNA2/DONSON/DOT1L/DTL/E2F1/E2F4/E2F7/E2F8/EME1/ERCC6/FANCD2/FBXO31/FBXO6/FZR1/GADD45A/GTSE1/HMGA2/HUS1/INTS7/MDC1/MDM2/MSH2/MUC1/MUS81/NAE1/NBN/ORC1/PCNA/PEA15/PLK1/PLK3/PML/PRKDC/PRMT1/PRPF19/RAD1/RAD9A/RFWD3/RHNO1/RNASEH2B/RPA2/T…	84
109	2IF	2IF	GO:2001020	regulation of response to DNA damage stimulus	106/4143	226/18866	6.43561e-17	3.73442e-15	2.7203e-15	ACTR2/ANKLE1/ANKRD1/ATAD5/ATR/AUNIP/BCL2L1/BCL2L12/BCLAF1/BID/BRCA1/BRCC3/CCAR2/CD44/CD74/CDK9/CDKN2D/CEBPG/CHEK1/CHEK2/CLU/CUL4A/DDIAS/DDX11/DEK/DHX9/DTX3L/EGFR/EID3/ERCC1/ERCC6/EYA3/FANCB/FBXO5/FIGNL1/FMR1/FOXM1/FUS/HELB/HMGA2/HMGB1/HNRNPK/HSF1/IER3/ING2/KAT7/KDM4D/MAD2L2/MCL1/MDM2/MIR221/MSX1/MUC1/MYC/NACC2/NEK4/NKX3-1/NPAS2/NSMCE4A/OTUB1/PARP1/PARP3/PARP9/PARPBP/PAXIP1/PCNA/PIAS4/PMAIP1/PML/P…	106
110	2IF	2IF	GO:0051054	positive regulation of DNA metabolic process	97/4143	200/18866	8.42425e-17	4.84395e-15	3.52851e-15	ACD/ACTR2/AKT1/APLF/ATAD5/ATR/AURKB/BRCA1/BRCC3/CCT2/CCT3/CCT4/CCT5/CCT6A/CCT7/CCT8/CD40/CDK2/CEBPG/CHTF18/CHTF8/DDX11/DHX36/DHX9/DKC1/DSCC1/DTX3L/EGFR/ERCC1/ERCC2/ERCC6/EXOSC3/EXOSC6/EYA3/FANCB/FGF2/FOXM1/FUS/GREM1/HMCES/HMGB1/HNRNPA2B1/HNRNPD/HSF1/HSP90AA1/HSP90AB1/IL6/KDM4D/KLF4/MAD2L2/MAPK1/MAPKAPK5/MLH1/MSH2/MYC/NABP2/NAF1/NBN/NEK2/NPAS2/NVL/OTUD4/PAK3/PARP1/PARP3/PARP9/PAXIP1/PCNA/PML/PNKP/…	97
111	2IF	2IF	GO:0002218	activation of innate immune response	77/4143	144/18866	1.2368e-16	7.04751e-15	5.13367e-15	AIM2/BCL10/CARD11/CARD9/CHUK/CREBBP/CUL1/HMGB1/IFI16/IKBKB/LYN/MALT1/MATR3/MUC1/NFKB1/NONO/NRAS/PAK1/PAK2/PAK3/PDPK1/PQBP1/PRKCD/PRKDC/PSMA1/PSMA2/PSMA3/PSMA4/PSMA5/PSMA6/PSMA7/PSMB1/PSMB10/PSMB2/PSMB3/PSMB4/PSMB6/PSMB7/PSMB8/PSMB9/PSMC1/PSMC2/PSMC3/PSMC4/PSMC5/PSMC6/PSMD1/PSMD11/PSMD12/PSMD13/PSMD14/PSMD2/PSMD3/PSMD7/PSMD8/PSME1/PSME2/PSME3/PSME4/PSMF1/PSPC1/PYCARD/RAF1/RBM14/RELA/RELB/RPS6KA5/S…	77
112	2IF	2IF	GO:0006402	mRNA catabolic process	153/4143	376/18866	1.26976e-16	7.17077e-15	5.22346e-15	AGO2/AKT1/CARHSP1/CNOT1/CNOT10/CNOT2/CNOT3/CNOT7/CPEB3/DCP1A/DCPS/DHX34/DHX36/DHX9/DIS3/DND1/E2F1/EDC4/EIF4A3/EIF4G1/ELAVL1/ETF1/EXOSC10/EXOSC2/EXOSC3/EXOSC4/EXOSC6/EXOSC8/EXOSC9/FASTKD2/FASTKD5/FMR1/FUS/GDNF/GSPT1/GTPBP1/GTPBP2/HELZ2/HNRNPC/HNRNPD/HNRNPM/HNRNPR/HNRNPU/HSPA1A/HSPA1B/HSPA8/IGF2BP3/KHSRP/LARP1/LSM1/LSM2/LSM4/LSM5/LSM6/MAGOH/MAGOHB/METTL3/MEX3D/MLH1/MOV10/MRTO4/MTOR/MTPAP/MYD88/MYEF…	153
113	2IF	2IF	GO:0006270	DNA replication initiation	33/4143	39/18866	1.33133e-16	7.45194e-15	5.42827e-15	CCNE1/CCNE2/CDC45/CDC6/CDK2/CDT1/KAT7/MCM10/MCM2/MCM3/MCM4/MCM5/MCM6/MCM7/NBN/ORC1/ORC2/ORC3/ORC4/ORC5/ORC6/POLA1/POLA2/POLE/POLE2/POLE3/PRIM1/PRIM2/PURA/TICRR/TOPBP1/WDR18/WRNIP1	33
114	2IF	2IF	GO:0031123	RNA 3'-end processing	80/4143	153/18866	1.77139e-16	9.82811e-15	7.15917e-15	ALYREF/APP/BARD1/CCNB1/CDC73/CDK9/CHTOP/CLP1/CPEB3/CPSF2/CPSF3/CPSF4/CPSF6/CPSF7/CSTF2/CSTF2T/CSTF3/CTR9/DDX39A/DHX36/DHX38/DKC1/EIF4A3/ELAC2/ERI1/ERI2/EXOSC10/EXOSC2/EXOSC3/EXOSC4/EXOSC6/EXOSC8/EXOSC9/FBL/FIP1L1/HSF1/INTS1/INTS12/INTS7/LARP7/MAGOH/MAGOHB/MTPAP/NCBP1/NELFE/NUDT21/PAF1/PAPOLA/PNPT1/POLDIP3/POLR2D/POLR3K/RBM8A/RNF40/RNPS1/SLBP/SNRPA/SRRM1/SRSF1/SRSF2/SRSF3/SRSF4/SRSF7/SRSF9/SSB/SUP…	80
115	2IF	2IF	GO:0051306	mitotic sister chromatid separation	45/4143	64/18866	1.81114e-16	9.96128e-15	7.25617e-15	ANAPC1/ANAPC4/ANAPC7/AURKB/BUB1/BUB1B/BUB3/CCNB1/CDC16/CDC20/CDC23/CDC26/CDC27/CDC6/CDK5RAP2/CDT1/CENPE/CENPF/DLGAP5/DUSP1/DYNC1LI1/ESPL1/FBXO5/GEN1/HECW2/MAD2L1/MAD2L2/NCAPH2/NDC80/PCID2/PLK1/PPP2R1A/PSMG2/PTTG1/RB1/SPDL1/TACC3/TEX14/TPR/TRIP13/TTK/UBE2C/XRCC3/ZNF207/ZW10	45
116	2IF	2IF	GO:0070555	response to interleukin-1	100/4143	211/18866	2.02978e-16	1.10676e-14	8.06204e-15	AKAP12/ANKRD1/APP/CACTIN/CCL2/CCL20/CCL5/CCL7/CCL8/CD38/CD40/CD47/CEBPB/CHUK/CUL1/CXCL8/DAB2IP/EGR1/ETS1/GBP1/GBP2/GBP3/HAS2/ICAM1/IKBKB/IL1A/IL1B/IL6/IRAK1/IRAK2/IRAK3/LGALS9/MAP3K3/MAPK11/MTHFR/MYD88/NFKB1/NFKBIA/NKX3-1/OTUB1/OTUD4/PELI1/PSMA1/PSMA2/PSMA3/PSMA4/PSMA5/PSMA6/PSMA7/PSMB1/PSMB10/PSMB2/PSMB3/PSMB4/PSMB6/PSMB7/PSMB8/PSMB9/PSMC1/PSMC2/PSMC3/PSMC4/PSMC5/PSMC6/PSMD1/PSMD11/PSMD12/PSMD13…	100
117	2IF	2IF	GO:1902750	negative regulation of cell cycle G2/M phase transition	63/4143	108/18866	2.6066e-16	1.40912e-14	1.02646e-14	ATF5/AURKA/AURKB/BLM/BRCA1/BRCC3/CDC6/CDK1/CHEK1/CLSPN/CUL1/DONSON/DTL/FZR1/HMGA2/HUS1/MIIP/NAE1/NBN/ORC1/PINX1/PLK1/PSMA1/PSMA2/PSMA3/PSMA4/PSMA5/PSMA6/PSMA7/PSMB1/PSMB10/PSMB2/PSMB3/PSMB4/PSMB6/PSMB7/PSMB8/PSMB9/PSMC1/PSMC2/PSMC3/PSMC4/PSMC5/PSMC6/PSMD1/PSMD11/PSMD12/PSMD13/PSMD14/PSMD2/PSMD3/PSMD7/PSMD8/PSME1/PSME2/PSME3/PSME4/PSMF1/TAOK3/TICRR/TOPBP1/UIMC1/VPS4A	63
118	2IF	2IF	GO:0007091	metaphase/anaphase transition of mitotic cell cycle	42/4143	58/18866	3.30901e-16	1.77368e-14	1.29202e-14	ANAPC1/ANAPC4/ANAPC7/AURKB/BUB1/BUB1B/BUB3/CCNB1/CDC16/CDC20/CDC23/CDC26/CDC27/CDC6/CDK5RAP2/CDT1/CENPE/CENPF/DLGAP5/DUSP1/DYNC1LI1/ESPL1/FBXO5/GEN1/HECW2/MAD2L1/MAD2L2/NDC80/PCID2/PLK1/PSMG2/RB1/SPDL1/TACC3/TEX14/TPR/TRIP13/TTK/UBE2C/XRCC3/ZNF207/ZW10	42
119	2IF	2IF	GO:0019079	viral genome replication	70/4143	127/18866	3.63603e-16	1.93259e-14	1.40777e-14	ADAR/APOBEC3B/APOBEC3C/APOBEC3D/APOBEC3F/APOBEC3G/ATG16L1/ATG16L2/BANF1/BST2/CCL2/CCL5/CCL8/CCNK/CDC42/CNOT7/CTBP1/CTBP2/CXCL8/DDX3X/DEK/EEA1/EIF2AK2/FAM111A/FMR1/HACD3/HMGA2/HSPA8/HTATSF1/IFI16/IFI27/IFIT1/IFIT5/IFITM1/IFITM3/ILF3/ISG15/ISG20/LARP1/MIR221/MORC2/MX1/NOTCH1/OAS1/OAS2/OAS3/OASL/PARP10/PCBP1/PDE12/PHB/PKN2/PLSCR1/PPID/PPIH/RAB29/RAD23A/ROCK2/RSAD2/SRPK1/STAU1/STOM/TNIP1/TOP2A/TRIM28…	70
120	2IF	2IF	GO:1901532	regulation of hematopoietic progenitor cell differentiation	54/4143	86/18866	3.96417e-16	2.08945e-14	1.52203e-14	CBFB/CDK6/DHX36/EIF2AK2/FLCN/GATA2/HSPA9/KMT2A/METTL3/MYB/N4BP2L2/NOTCH1/NUDT21/PRKDC/PSMA1/PSMA2/PSMA3/PSMA4/PSMA5/PSMA6/PSMA7/PSMB1/PSMB10/PSMB2/PSMB3/PSMB4/PSMB6/PSMB7/PSMB8/PSMB9/PSMC1/PSMC2/PSMC3/PSMC4/PSMC5/PSMC6/PSMD1/PSMD11/PSMD12/PSMD13/PSMD14/PSMD2/PSMD3/PSMD7/PSMD8/PSME1/PSME2/PSME3/PSME4/PSMF1/PUS7/SETD1A/TCF3/YTHDF2	54
121	2IF	2IF	GO:0045089	positive regulation of innate immune response	100/4143	213/18866	4.47799e-16	2.34077e-14	1.70511e-14	AIM2/BCL10/CARD11/CARD9/CCL5/CHUK/CREBBP/CUL1/DHX9/EREG/FADD/GBP5/HLA-E/HLA-F/HMGB1/HMGB2/HMGB3/IFI16/IKBKB/IKBKE/IL12A/IRF3/IRF7/LYN/MALT1/MATR3/MED1/MUC1/NFKB1/NLRC5/NONO/NRAS/PAK1/PAK2/PAK3/PARP9/PDPK1/PLSCR1/POLR3C/POLR3D/POLR3G/PQBP1/PRKCD/PRKDC/PSMA1/PSMA2/PSMA3/PSMA4/PSMA5/PSMA6/PSMA7/PSMB1/PSMB10/PSMB2/PSMB3/PSMB4/PSMB6/PSMB7/PSMB8/PSMB9/PSMC1/PSMC2/PSMC3/PSMC4/PSMC5/PSMC6/PSMD1/PSMD11/PS…	100
122	2IF	2IF	GO:0051304	chromosome separation	57/4143	94/18866	5.96835e-16	3.09425e-14	2.25397e-14	ANAPC1/ANAPC4/ANAPC7/AURKB/BUB1/BUB1B/BUB3/CCNB1/CDC16/CDC20/CDC23/CDC26/CDC27/CDC6/CDK5RAP2/CDT1/CENPE/CENPF/DLGAP5/DUSP1/DYNC1LI1/EME1/ESPL1/FANCM/FBXO5/GEN1/HECW2/MAD2L1/MAD2L2/MLH1/MUS81/NCAPD2/NCAPD3/NCAPH/NCAPH2/NDC80/PCID2/PLK1/PPP2R1A/PSMG2/PTTG1/RB1/RMI1/SLX4/SPDL1/TACC3/TEX11/TEX14/TOP2A/TOP3A/TPR/TRIP13/TTK/UBE2C/XRCC3/ZNF207/ZW10	57
123	2IF	2IF	GO:0031503	protein-containing complex localization	125/4143	291/18866	6.14597e-16	3.16043e-14	2.30218e-14	ABCE1/ADAM10/ALYREF/AP3D1/ATAD1/ATR/BIRC5/CEP72/CHTOP/CPSF2/CPSF3/CPSF4/DAG1/DDX19A/DDX39A/DHX38/DLG3/DNM2/DYNLL1/DYNLL2/EFNB2/EIF4A3/EIF4E/EIF5A/EIF6/ENY2/EPS15/EZR/FIP1L1/FKBP4/FYTTD1/GLE1/GPHN/GRIP2/GRIPAP1/HHEX/HIP1/HNRNPA2B1/HNRNPU/HSPB11/IQSEC2/IWS1/KIF5B/KIFAP3/KLHL21/LSG1/MAGOH/MAGOHB/MCM3AP/MX1/MX2/MZT1/NACC2/NCBP1/NDC1/NOL6/NOP9/NSUN2/NUMB/NUP107/NUP153/NUP155/NUP160/NUP188/NUP205/NUP21…	125
124	2IF	2IF	GO:0010965	regulation of mitotic sister chromatid separation	43/4143	61/18866	7.32404e-16	3.70597e-14	2.69957e-14	ANAPC1/ANAPC4/ANAPC7/AURKB/BUB1/BUB1B/BUB3/CCNB1/CDC16/CDC20/CDC23/CDC26/CDC27/CDC6/CDK5RAP2/CDT1/CENPE/CENPF/DLGAP5/DUSP1/DYNC1LI1/ESPL1/FBXO5/GEN1/HECW2/MAD2L1/MAD2L2/NDC80/PCID2/PLK1/PSMG2/PTTG1/RB1/SPDL1/TACC3/TEX14/TPR/TRIP13/TTK/UBE2C/XRCC3/ZNF207/ZW10	43
125	2IF	2IF	GO:0051310	metaphase plate congression	43/4143	61/18866	7.32404e-16	3.70597e-14	2.69957e-14	AURKB/CCNB1/CDC23/CDCA5/CDCA8/CDT1/CENPC/CENPE/CENPF/CENPQ/CHAMP1/CHMP1A/CHMP4B/CHMP5/CHMP6/CHMP7/DCTN2/DYNC1H1/FAM83D/HNRNPU/INCENP/KIF14/KIF18A/KIF22/KIF2C/KIFC1/KPNB1/MIS12/MLH1/NDC80/NUF2/NUP62/PINX1/PSRC1/RAB11A/RRS1/SEH1L/SPAG5/SPDL1/TTL/VPS4A/VPS4B/ZW10	43
126	2IF	2IF	GO:0043620	regulation of DNA-templated transcription in response to stress	65/4143	115/18866	7.6968e-16	3.86367e-14	2.81444e-14	ATF3/ATF6/BACH1/BCLAF1/CEBPB/CHEK1/CREBBP/CUL2/DNAJB1/EGLN1/EGR1/HSF1/HSPA1A/HSPA5/INO80/JUN/LIMD1/MUC1/NCK2/NOTCH1/PSMA1/PSMA2/PSMA3/PSMA4/PSMA5/PSMA6/PSMA7/PSMB1/PSMB10/PSMB2/PSMB3/PSMB4/PSMB6/PSMB7/PSMB8/PSMB9/PSMC1/PSMC2/PSMC3/PSMC4/PSMC5/PSMC6/PSMD1/PSMD11/PSMD12/PSMD13/PSMD14/PSMD2/PSMD3/PSMD7/PSMD8/PSME1/PSME2/PSME3/PSME4/PSMF1/RBPJ/RELA/RGS14/RPS6KA1/SIN3A/TMBIM6/TP53/UBB/UBC	65
127	2IF	2IF	GO:1901796	regulation of signal transduction by p53 class mediator	88/4143	180/18866	1.21946e-15	6.07331e-14	4.42403e-14	AKT1/ANKRD1/ATAD5/ATR/ATRIP/AURKA/AURKB/BANP/BARD1/BCL2L12/BDKRB2/BLM/BOP1/BRCA1/BRD7/BRIP1/CD44/CD74/CDK2/CHEK1/CHEK2/CSNK2B/DNA2/DYRK2/EHMT1/EHMT2/EXO1/HDAC1/HNRNPK/HUS1/ING2/KAT5/KAT6A/MAPK11/MAPKAPK5/MBD3/MDM2/MSX1/MTA2/MUC1/NBN/NOC2L/NOP2/PAK1IP1/PLK3/PMAIP1/PML/PPP1R13L/PRMT5/PRMT6/RAD1/RAD50/RAD9A/RBBP4/RBBP7/RBBP8/RFC2/RFC3/RFC4/RFC5/RHNO1/RMI1/RMI2/RNF34/RPA1/RPA2/RPA3/RPF2/RRM2B/RRN3/RR…	88
128	2IF	2IF	GO:0032606	type I interferon production	69/4143	127/18866	1.59425e-15	7.87783e-14	5.73851e-14	CACTIN/CHUK/CRCP/CREBBP/CYLD/DDX3X/DDX41/DDX58/DHX33/DHX36/DHX58/DHX9/G3BP1/HMGB2/HSPD1/IFI16/IFIH1/IKBKE/IRAK1/IRF1/IRF3/IRF7/ISG15/LRRFIP1/MYD88/NFKB1/NFKB2/NLRC5/NMI/NPLOC4/POLA1/POLR1C/POLR2H/POLR3A/POLR3C/POLR3D/POLR3E/POLR3G/POLR3K/PQBP1/PRKDC/PYCARD/REL/RELA/RELB/RIOK3/RIPK2/RNF26/STAT1/STAT6/TAX1BP1/TBK1/TICAM1/TLR2/TLR3/TLR4/TNFAIP3/TRAF3/TRAIP/TREX1/TRIM21/TRIM25/TRIM38/TRIM56/UBA7/UBE2…	69
129	2IF	2IF	GO:0002244	hematopoietic progenitor cell differentiation	85/4143	172/18866	1.65908e-15	8.13463e-14	5.92557e-14	ADAR/AGPAT5/ANLN/ARMC6/BVES/CBFB/CDK6/DHTKD1/DHX36/EIF2AK2/ERCC2/ESCO2/FLCN/FLT1/FST/FSTL3/GATA2/HERC6/HOXB4/HSPA9/INHBA/KDR/KMT2A/LIG4/METTL3/MLLT3/MYB/N4BP2L2/NOTCH1/NUDT21/PRKDC/PRRC2C/PSEN1/PSMA1/PSMA2/PSMA3/PSMA4/PSMA5/PSMA6/PSMA7/PSMB1/PSMB10/PSMB2/PSMB3/PSMB4/PSMB6/PSMB7/PSMB8/PSMB9/PSMC1/PSMC2/PSMC3/PSMC4/PSMC5/PSMC6/PSMD1/PSMD11/PSMD12/PSMD13/PSMD14/PSMD2/PSMD3/PSMD7/PSMD8/PSME1/PSME2/PS…	85
130	2IF	2IF	GO:0050792	regulation of viral process	100/4143	217/18866	2.07508e-15	1.0096e-13	7.35434e-14	ADAR/APOBEC3B/APOBEC3C/APOBEC3D/APOBEC3F/APOBEC3G/BANF1/BST2/CCL5/CCL8/CCNK/CD74/CDK9/CFL1/CHD1/CHMP4B/CNOT7/CTDP1/CXCL8/DDX3X/DHX9/DYNLT1/EIF2AK2/FAM111A/FMR1/GTF2F2/HACD3/HDAC1/HMGA2/HSPA8/IFI16/IFI27/IFIT1/IFIT5/IFITM1/IFITM3/IGF2R/ILF3/ISG15/ISG20/JUN/KPNA2/LARP1/LGALS9/MDFIC/MIR221/MORC2/MX1/NELFB/NELFCD/NELFE/NOTCH1/OAS1/OAS2/OAS3/OASL/PARP10/PDE12/PHB/PKN2/PLSCR1/PML/POLR2A/POLR2B/POLR2D/P…	100
131	2IF	2IF	GO:0034341	response to interferon-gamma	95/4143	202/18866	2.10951e-15	1.01852e-13	7.41929e-14	ACTR2/ACTR3/B2M/BST2/CALCOCO2/CAMK2D/CASP1/CCL2/CCL20/CCL5/CCL7/CCL8/CD40/CD44/CD47/CD58/CDC37/CDC42/CDC42EP2/CDC42EP4/CIITA/CLDN1/CXCL16/CYP27B1/FLNB/GBP1/GBP2/GBP3/GBP4/GBP5/GCH1/HLA-A/HLA-B/HLA-C/HLA-DPA1/HLA-DRA/HLA-E/HLA-F/HLA-H/HSP90AB1/ICAM1/IFI30/IFITM1/IFITM3/IFNGR2/IL12RB1/IRF1/IRF2/IRF3/IRF7/IRF8/IRF9/JAK2/KIF5B/LGALS9/MED1/MT2A/MYO1C/NLRC5/NMI/NUB1/OAS1/OAS2/OAS3/OASL/PARP14/PARP9/PDE…	95
132	2IF	2IF	GO:0002833	positive regulation of response to biotic stimulus	111/4143	251/18866	2.25828e-15	1.08209e-13	7.88238e-14	AIM2/BCL10/CARD11/CARD9/CCL5/CD274/CHUK/CREBBP/CUL1/DDX60/DHX58/DHX9/EREG/FADD/GBP5/HLA-E/HLA-F/HMGB1/HMGB2/HMGB3/HSPD1/IFI16/IKBKB/IKBKE/IL12A/IRF3/IRF7/LRSAM1/LYN/MALT1/MATR3/MED1/MR1/MUC1/NFKB1/NLRC5/NONO/NRAS/OPTN/PAK1/PAK2/PAK3/PARP9/PDPK1/PLSCR1/POLR3C/POLR3D/POLR3G/PQBP1/PRKCD/PRKDC/PSMA1/PSMA2/PSMA3/PSMA4/PSMA5/PSMA6/PSMA7/PSMB1/PSMB10/PSMB2/PSMB3/PSMB4/PSMB6/PSMB7/PSMB8/PSMB9/PSMC1/PSMC2…	111
133	2IF	2IF	GO:0032479	regulation of type I interferon production	68/4143	125/18866	2.34103e-15	1.11331e-13	8.10975e-14	CACTIN/CHUK/CRCP/CREBBP/CYLD/DDX3X/DDX41/DDX58/DHX33/DHX36/DHX58/DHX9/HMGB2/HSPD1/IFI16/IFIH1/IKBKE/IRAK1/IRF1/IRF3/IRF7/ISG15/LRRFIP1/MYD88/NFKB1/NFKB2/NLRC5/NMI/NPLOC4/POLA1/POLR1C/POLR2H/POLR3A/POLR3C/POLR3D/POLR3E/POLR3G/POLR3K/PQBP1/PRKDC/PYCARD/REL/RELA/RELB/RIOK3/RIPK2/RNF26/STAT1/STAT6/TAX1BP1/TBK1/TICAM1/TLR2/TLR3/TLR4/TNFAIP3/TRAF3/TRAIP/TREX1/TRIM21/TRIM25/TRIM38/TRIM56/UBA7/UBE2L6/XRC…	68
134	2IF	2IF	GO:0044784	metaphase/anaphase transition of cell cycle	42/4143	60/18866	2.37455e-15	1.12082e-13	8.16448e-14	ANAPC1/ANAPC4/ANAPC7/AURKB/BUB1/BUB1B/BUB3/CCNB1/CDC16/CDC20/CDC23/CDC26/CDC27/CDC6/CDK5RAP2/CDT1/CENPE/CENPF/DLGAP5/DUSP1/DYNC1LI1/ESPL1/FBXO5/GEN1/HECW2/MAD2L1/MAD2L2/NDC80/PCID2/PLK1/PSMG2/RB1/SPDL1/TACC3/TEX14/TPR/TRIP13/TTK/UBE2C/XRCC3/ZNF207/ZW10	42
135	2IF	2IF	GO:0031023	microtubule organizing center organization	72/4143	136/18866	2.4078e-15	1.1281e-13	8.21749e-14	ALMS1/ARL2/ATF5/AURKA/BRCA1/BRCA2/CCNF/CCP110/CDK1/CDK2/CDK5RAP2/CENPJ/CEP135/CEP152/CEP192/CEP295/CEP72/CEP76/CEP85/CETN3/CHEK1/CHMP1A/CHMP4B/CHMP5/CHORDC1/CKAP5/CNTLN/E2F4/FBXW5/FES/GADD45A/GEN1/HAUS1/HAUS2/HAUS3/HAUS4/HAUS5/HAUS6/HAUS7/HAUS8/KAT2A/KIF11/NDC80/NDE1/NEK2/NIN/NSFL1C/NUBP1/NUP62/ODF2/PCM1/PDCD6IP/PLK1/PLK4/POC1A/PPP1R12A/RANBP1/RBM14/ROCK2/RTTN/SAC3D1/SASS6/SSX2IP/STIL/TRIM37/USP3…	72
136	2IF	2IF	GO:0007249	I-kappaB kinase/NF-kappaB signaling	122/4143	286/18866	2.5768e-15	1.1984e-13	8.72962e-14	AKT1/ALPK1/APOL3/ATP2C1/BCL10/BIRC2/BIRC3/BRD4/BST2/CACTIN/CANT1/CAPN3/CARD11/CARD16/CARD9/CASP1/CASP10/CASP8/CD40/CD74/CFLAR/CHUK/CPNE1/DAB2IP/DDRGK1/DDX21/DHX36/ECT2/F2R/FADD/FKBP1A/FLNA/GPRC5B/HACD3/HDAC1/IFIT5/IKBKB/IKBKE/IL1B/IRAK1/IRAK2/IRF3/LGALS9/LITAF/MALT1/MAP3K14/MAP3K3/MIER1/MTDH/MUL1/MYD88/NFKBIA/NFKBID/NUP62/OPTN/PDPK1/PELI1/PIM2/PPP5C/PYCARD/RBCK1/REL/RELA/RELB/RHOC/RIOK3/RIPK1/RIP…	122
137	2IF	2IF	GO:2001252	positive regulation of chromosome organization	88/4143	182/18866	2.84166e-15	1.31193e-13	9.55662e-14	ACD/AKAP8/ANAPC4/ANAPC7/ATR/AURKB/AUTS2/BRCA1/BRD4/BRD7/CCNB1/CCT2/CCT3/CCT4/CCT5/CCT6A/CCT7/CCT8/CDC16/CDC23/CDC27/CDK9/CDT1/CHTOP/CTBP1/CTR9/DDX11/DHX36/DKC1/DLGAP5/DNMT1/DNMT3B/EED/ERCC1/ESPL1/FEN1/FMR1/HNRNPA2B1/HNRNPD/HNRNPU/IL1B/ING2/KAT2A/KAT7/KMT2A/LIF/LIG4/LRRK2/MAPK1/MAPKAPK5/MIER1/MORC2/MTF2/MUC1/MYB/NABP2/NAF1/NBN/NEK2/NELFE/PAF1/PAXIP1/PHF19/PML/PNKP/PRKD2/RAD50/RB1/RIF1/RNF40/RPS6KA…	88
138	2IF	2IF	GO:0043122	regulation of I-kappaB kinase/NF-kappaB signaling	111/4143	252/18866	3.17369e-15	1.45461e-13	1.05959e-13	AKT1/ALPK1/APOL3/ATP2C1/BCL10/BIRC2/BIRC3/BRD4/BST2/CACTIN/CANT1/CAPN3/CARD11/CARD16/CARD9/CASP1/CASP10/CASP8/CD40/CD74/CFLAR/CHUK/CPNE1/DAB2IP/DDRGK1/DDX21/DHX36/ECT2/F2R/FADD/FKBP1A/FLNA/GPRC5B/HDAC1/IFIT5/IKBKB/IKBKE/IL1B/IRAK1/IRF3/LGALS9/LITAF/MALT1/MAP3K14/MAP3K3/MIER1/MTDH/MUL1/MYD88/NFKBID/NUP62/OPTN/PDPK1/PELI1/PIM2/PPP5C/PYCARD/RBCK1/REL/RELA/RHOC/RIOK3/RIPK1/RIPK2/RNF31/ROR1/S100A13/SE…	111
139	2IF	2IF	GO:0030071	regulation of mitotic metaphase/anaphase transition	40/4143	56/18866	3.64343e-15	1.65789e-13	1.20767e-13	ANAPC4/ANAPC7/AURKB/BUB1/BUB1B/BUB3/CCNB1/CDC16/CDC20/CDC23/CDC26/CDC27/CDC6/CDK5RAP2/CDT1/CENPE/CENPF/DLGAP5/DUSP1/DYNC1LI1/ESPL1/FBXO5/GEN1/HECW2/MAD2L1/MAD2L2/NDC80/PCID2/PLK1/PSMG2/RB1/SPDL1/TEX14/TPR/TRIP13/TTK/UBE2C/XRCC3/ZNF207/ZW10	40
140	2IF	2IF	GO:2000736	regulation of stem cell differentiation	65/4143	118/18866	4.26928e-15	1.9288e-13	1.40501e-13	CBFB/CDK12/CDK6/DHX36/EIF2AK2/GATA2/GDNF/HNRNPU/HOXB4/HSPA9/JAG1/KMT2A/METTL3/MYB/N4BP2L2/NELFB/NOTCH1/NSUN2/NUDT21/PRKDC/PSMA1/PSMA2/PSMA3/PSMA4/PSMA5/PSMA6/PSMA7/PSMB1/PSMB10/PSMB2/PSMB3/PSMB4/PSMB6/PSMB7/PSMB8/PSMB9/PSMC1/PSMC2/PSMC3/PSMC4/PSMC5/PSMC6/PSMD1/PSMD11/PSMD12/PSMD13/PSMD14/PSMD2/PSMD3/PSMD7/PSMD8/PSME1/PSME2/PSME3/PSME4/PSMF1/PTN/PUS7/PWP1/SEMA3C/SETD1A/TCF3/TGFB2/YTHDF2/ZFP36L2	65
141	2IF	2IF	GO:0038061	NIK/NF-kappaB signaling	88/4143	184/18866	6.48809e-15	2.91044e-13	2.12007e-13	ACTN4/AKIP1/AKT1/APP/BIRC2/BIRC3/CALR/CHUK/CPNE1/CUL1/CYLD/DDX3X/EDARADD/EGFR/EIF2AK2/GREM1/HMGB1/IKBKE/IL18R1/IL1B/IL23A/ILK/IRAK1/LGALS9/LITAF/MALT1/MAP3K14/NFKB2/NFKBIA/PHB/PHB2/PPP4C/PSMA1/PSMA2/PSMA3/PSMA4/PSMA5/PSMA6/PSMA7/PSMB1/PSMB10/PSMB2/PSMB3/PSMB4/PSMB6/PSMB7/PSMB8/PSMB9/PSMC1/PSMC2/PSMC3/PSMC4/PSMC5/PSMC6/PSMD1/PSMD11/PSMD12/PSMD13/PSMD14/PSMD2/PSMD3/PSMD7/PSMD8/PSME1/PSME2/PSME3/PSM…	88
142	2IF	2IF	GO:0031124	mRNA 3'-end processing	58/4143	101/18866	1.04594e-14	4.65887e-13	3.3937e-13	ALYREF/APP/BARD1/CCNB1/CDC73/CDK9/CHTOP/CLP1/CPEB3/CPSF2/CPSF3/CPSF4/CPSF6/CPSF7/CSTF2/CSTF2T/CSTF3/CTR9/DDX39A/DHX36/DHX38/EIF4A3/FIP1L1/HSF1/MAGOH/MAGOHB/MTPAP/NCBP1/NELFE/NUDT21/PAF1/PAPOLA/PNPT1/POLDIP3/POLR2D/RBM8A/RNF40/RNPS1/SLBP/SNRPA/SRRM1/SRSF1/SRSF2/SRSF3/SRSF4/SRSF7/SRSF9/SYMPK/THOC1/THOC3/U2AF1/U2AF2/UPF3B/WDR33/ZC3H14/ZC3H3/ZFP36L1/ZNF473	58
143	2IF	2IF	GO:0043618	regulation of transcription from RNA polymerase II promoter in response to stress	61/4143	109/18866	1.10885e-14	4.90455e-13	3.57266e-13	ATF3/ATF6/BACH1/CEBPB/CHEK1/CREBBP/CUL2/DNAJB1/EGLN1/EGR1/HSF1/HSPA1A/HSPA5/INO80/JUN/LIMD1/MUC1/NCK2/NOTCH1/PSMA1/PSMA2/PSMA3/PSMA4/PSMA5/PSMA6/PSMA7/PSMB1/PSMB10/PSMB2/PSMB3/PSMB4/PSMB6/PSMB7/PSMB8/PSMB9/PSMC1/PSMC2/PSMC3/PSMC4/PSMC5/PSMC6/PSMD1/PSMD11/PSMD12/PSMD13/PSMD14/PSMD2/PSMD3/PSMD7/PSMD8/PSME1/PSME2/PSME3/PSME4/PSMF1/RBPJ/SIN3A/TMBIM6/TP53/UBB/UBC	61
144	2IF	2IF	GO:0010972	negative regulation of G2/M transition of mitotic cell cycle	56/4143	96/18866	1.17592e-14	5.16507e-13	3.76243e-13	AURKA/AURKB/BLM/BRCA1/CDC6/CDK1/CLSPN/CUL1/DONSON/HMGA2/HUS1/MIIP/NAE1/NBN/ORC1/PINX1/PSMA1/PSMA2/PSMA3/PSMA4/PSMA5/PSMA6/PSMA7/PSMB1/PSMB10/PSMB2/PSMB3/PSMB4/PSMB6/PSMB7/PSMB8/PSMB9/PSMC1/PSMC2/PSMC3/PSMC4/PSMC5/PSMC6/PSMD1/PSMD11/PSMD12/PSMD13/PSMD14/PSMD2/PSMD3/PSMD7/PSMD8/PSME1/PSME2/PSME3/PSME4/PSMF1/TAOK3/TICRR/TOPBP1/VPS4A	56
145	2IF	2IF	GO:0043903	regulation of symbiosis, encompassing mutualism through parasitism	103/4143	231/18866	1.18483e-14	5.16832e-13	3.7648e-13	ADAR/APOBEC3B/APOBEC3C/APOBEC3D/APOBEC3F/APOBEC3G/BANF1/BST2/CCL5/CCL8/CCNK/CD74/CDK9/CFL1/CHD1/CHMP4B/CNOT7/CTDP1/CXCL6/CXCL8/DDX3X/DHX9/DYNLT1/EIF2AK2/EXOC2/FAM111A/FMR1/GTF2F2/HACD3/HDAC1/HMGA2/HSPA8/IFI16/IFI27/IFIT1/IFIT5/IFITM1/IFITM3/IGF2R/ILF3/ISG15/ISG20/ITGAV/JUN/KPNA2/LARP1/LGALS9/MDFIC/MIR221/MORC2/MX1/NELFB/NELFCD/NELFE/NOTCH1/OAS1/OAS2/OAS3/OASL/PARP10/PDE12/PHB/PKN2/PLSCR1/PML/POLR…	103
146	2IF	2IF	GO:0000077	DNA damage checkpoint	76/4143	151/18866	1.47254e-14	6.37933e-13	4.64694e-13	ARID3A/ATF2/ATR/ATRIP/AURKA/BLM/BRCA1/BRCC3/BRIP1/CASP2/CCAR2/CCNB1/CCND1/CDC25C/CDC5L/CDK1/CDK2/CHEK1/CHEK2/CLSPN/CNOT1/CNOT10/CNOT2/CNOT3/CNOT7/CUL4A/DONSON/DOT1L/DTL/E2F1/E2F4/E2F7/E2F8/EME1/ERCC6/FANCD2/FBXO31/FBXO6/FZR1/GADD45A/GTSE1/HMGA2/HUS1/INTS7/MDC1/MDM2/MSH2/MUC1/MUS81/NBN/PCNA/PEA15/PLK1/PLK3/PML/PRKDC/PRMT1/PRPF19/RAD1/RAD9A/RFWD3/RHNO1/RNASEH2B/RPA2/TAOK3/TFDP1/THOC1/TICRR/TIPIN/TI…	76
147	2IF	2IF	GO:0051225	spindle assembly	63/4143	115/18866	1.59218e-14	6.85069e-13	4.9903e-13	ASPM/AURKA/AURKB/BCCIP/BIRC5/CCSAP/CDC20/CENPW/CEP192/CEP97/CHEK2/CHMP1A/CHMP4B/CHMP5/DRG1/DYNC1H1/FBXO5/FLNA/GPSM2/HAUS1/HAUS2/HAUS3/HAUS4/HAUS5/HAUS6/HAUS7/HAUS8/HNRNPU/HSPA1A/HSPA1B/INCENP/INO80/KIF11/KIF23/KIF2A/KIF4A/KIFC1/KPNB1/LZTS2/MAPRE1/MLH1/MYBL2/MZT1/NEK2/PLK1/PRC1/RAB11A/RACGAP1/RCC1/RNF4/SAC3D1/SMC1A/SMC3/SPAG5/STAG1/TPR/TPX2/TUBB/TUBGCP3/TUBGCP5/VPS4B/WRAP73/ZNF207	63
148	2IF	2IF	GO:0051656	establishment of organelle localization	164/4143	432/18866	1.78971e-14	7.6486e-13	5.57153e-13	ABCE1/ACTN4/ACTR2/ACTR3/AP1AR/AP3D1/AP3M2/AP3S1/ARF1/ARFGAP2/AURKB/BCCIP/BICD2/BLOC1S3/C12orf4/C17orf75/CBL/CCNB1/CD59/CDC23/CDC42/CDCA5/CDCA8/CDK5RAP2/CDT1/CENPA/CENPC/CENPE/CENPF/CENPQ/CEP83/CHAMP1/CHMP1A/CHMP4B/CHMP5/CHMP6/CHMP7/CLN3/COL7A1/CTSC/DCTN2/DLGAP5/DNM2/DOCK7/DTNBP1/DYNC1H1/DYNLT1/EIF6/ESPL1/EZR/F8A1/FAM83D/FAM91A1/FES/FOXF1/FYCO1/GATA2/GOSR2/GPR143/GPSM2/HNRNPU/IL4R/INCENP/KIF14/KIF…	164
149	2IF	2IF	GO:1900034	regulation of cellular response to heat	49/4143	79/18866	1.84699e-14	7.8404e-13	5.71124e-13	ATR/BAG5/CAMK2D/CCAR2/CHORDC1/CREBBP/DNAJB1/DNAJB6/DNAJC2/DNAJC7/FKBP4/HSBP1/HSF1/HSP90AA1/HSP90AB1/HSPA1A/HSPA1B/HSPA8/HSPH1/IER5/MAPK1/MTOR/NDC1/NUP107/NUP153/NUP155/NUP160/NUP188/NUP205/NUP214/NUP35/NUP37/NUP43/NUP50/NUP54/NUP62/NUP85/NUP88/NUP93/NUP98/PTGES3/RAE1/RPA1/RPA2/RPA3/RPTOR/SEH1L/TPR/YWHAE	49
150	2IF	2IF	GO:0033045	regulation of sister chromatid segregation	51/4143	84/18866	1.88363e-14	7.94265e-13	5.78573e-13	ANAPC1/ANAPC4/ANAPC7/AURKB/BUB1/BUB1B/BUB3/CCNB1/CDC16/CDC20/CDC23/CDC26/CDC27/CDC6/CDCA5/CDK5RAP2/CDT1/CENPE/CENPF/CTCF/DDX11/DLGAP5/DUSP1/DYNC1LI1/ESPL1/FBXO5/FEN1/GEN1/HECW2/HNRNPU/MAD2L1/MAD2L2/NAA10/NDC80/PCID2/PLK1/PSMG2/PTTG1/RB1/RMI2/SFPQ/SPDL1/TACC3/TEX14/TPR/TRIP13/TTK/UBE2C/XRCC3/ZNF207/ZW10	51
151	2IF	2IF	GO:0070507	regulation of microtubule cytoskeleton organization	89/4143	190/18866	2.16458e-14	9.06688e-13	6.60465e-13	ALMS1/ARL2/ATF5/ATXN7/AURKA/BICD2/BORA/BRCA1/CAMSAP1/CCNF/CCP110/CCSAP/CDK2AP2/CDK5RAP2/CENPJ/CEP295/CEP76/CEP85/CEP97/CHEK1/CHMP1A/CHMP4B/CHMP5/CHORDC1/CKAP2/CKAP5/CLIP1/CLTC/CYLD/DRG1/DYNC1H1/EML2/EPHA3/FBXW5/FES/FKBP4/GEN1/GPSM2/HNRNPU/HSPA1A/HSPA1B/KAT2A/KIF11/KIF18A/MAP1B/MAP1S/MAP2/MAPRE1/MARK2/MET/NAV3/NEK2/NIN/NSFL1C/NUBP1/NUP62/PAK1/PARP3/PDCD6IP/PLK1/PLK4/POC1A/PSRC1/RAC1/RAE1/RANBP1/RA…	89
152	2IF	2IF	GO:0007080	mitotic metaphase plate congression	35/4143	47/18866	2.42932e-14	1.00997e-12	7.35703e-13	AURKB/CCNB1/CDC23/CDCA5/CDCA8/CDT1/CENPC/CENPE/CHAMP1/CHMP1A/CHMP4B/CHMP5/CHMP6/CHMP7/DCTN2/HNRNPU/KIF14/KIF18A/KIF22/KIF2C/KIFC1/KPNB1/MIS12/NDC80/NUF2/NUP62/PINX1/PSRC1/RAB11A/RRS1/SEH1L/SPDL1/VPS4A/VPS4B/ZW10	35
153	2IF	2IF	GO:1902099	regulation of metaphase/anaphase transition of cell cycle	40/4143	58/18866	2.4431e-14	1.00997e-12	7.35703e-13	ANAPC4/ANAPC7/AURKB/BUB1/BUB1B/BUB3/CCNB1/CDC16/CDC20/CDC23/CDC26/CDC27/CDC6/CDK5RAP2/CDT1/CENPE/CENPF/DLGAP5/DUSP1/DYNC1LI1/ESPL1/FBXO5/GEN1/HECW2/MAD2L1/MAD2L2/NDC80/PCID2/PLK1/PSMG2/RB1/SPDL1/TEX14/TPR/TRIP13/TTK/UBE2C/XRCC3/ZNF207/ZW10	40
154	2IF	2IF	GO:2001233	regulation of apoptotic signaling pathway	158/4143	413/18866	2.52579e-14	1.03738e-12	7.55667e-13	AATF/AKT1/ATAD5/ATF3/BAG5/BAK1/BBC3/BCAP31/BCL10/BCL2L1/BCL2L12/BCL2L2/BCLAF1/BDKRB2/BID/BOK/BRCA1/CASP2/CASP8/CCAR2/CD44/CD74/CDKN2D/CFLAR/CIDEB/CLU/CREB3/CTNNA1/CTSC/CYLD/DAB2IP/DDIAS/DDX3X/DNAJA1/DNM1L/E2F1/ENO1/EYA3/FADD/FAF1/FAS/FGFR1/FIGNL1/FLCN/FXN/G0S2/GDNF/GNAI2/GNAI3/GRINA/HDAC1/HIP1R/HMGB2/HNRNPK/HSPA1A/HSPA1B/ICAM1/IFI6/IL1A/IL1B/IL7/ING2/INHBA/ITGA6/ITGAV/ITPRIP/IVNS1ABP/JAK2/LGALS9/…	158
155	2IF	2IF	GO:0045069	regulation of viral genome replication	57/4143	100/18866	2.77058e-14	1.13057e-12	8.23553e-13	ADAR/APOBEC3B/APOBEC3C/APOBEC3D/APOBEC3F/APOBEC3G/BANF1/BST2/CCL5/CCL8/CCNK/CNOT7/CXCL8/DDX3X/EIF2AK2/FAM111A/FMR1/HACD3/HMGA2/HSPA8/IFI16/IFI27/IFIT1/IFIT5/IFITM1/IFITM3/ILF3/ISG15/ISG20/LARP1/MIR221/MORC2/MX1/NOTCH1/OAS1/OAS2/OAS3/OASL/PARP10/PDE12/PHB/PKN2/PLSCR1/PPID/PPIH/RAD23A/RSAD2/SRPK1/STAU1/STOM/TNIP1/TOP2A/TRIM28/TRIM38/VAPA/ZC3H12A/ZC3HAV1	57
156	2IF	2IF	GO:0050852	T cell receptor signaling pathway	94/4143	206/18866	3.03173e-14	1.22921e-12	8.95404e-13	BCAR1/BCL10/BTN2A1/BTN2A2/BTN3A1/BTN3A2/BTN3A3/CARD11/CEACAM1/CHUK/CRKL/CSK/CUL1/CYLD/DGKZ/DUSP3/EIF2B1/EIF2B3/EIF2B5/ELF1/EZR/GBP1/HLA-A/HLA-DPA1/HLA-DRA/ICOSLG/IKBKB/ITK/KHDRBS1/MALT1/MAPK1/NFKB1/NFKBID/PAG1/PAK1/PAK2/PAK3/PAWR/PDPK1/PIK3CD/PRKD2/PRNP/PSEN1/PSMA1/PSMA2/PSMA3/PSMA4/PSMA5/PSMA6/PSMA7/PSMB1/PSMB10/PSMB2/PSMB3/PSMB4/PSMB6/PSMB7/PSMB8/PSMB9/PSMC1/PSMC2/PSMC3/PSMC4/PSMC5/PSMC6/PSMD1/…	94
157	2IF	2IF	GO:0097711	ciliary basal body-plasma membrane docking	55/4143	95/18866	3.16323e-14	1.27436e-12	9.28289e-13	ACTR1A/ALMS1/CCP110/CDK1/CDK5RAP2/CENPJ/CEP135/CEP152/CEP162/CEP192/CEP57/CEP72/CEP76/CEP78/CEP83/CEP89/CEP97/CKAP5/CNTRL/DCTN2/DYNC1H1/DYNLL1/FBF1/HAUS1/HAUS2/HAUS3/HAUS4/HAUS5/HAUS6/HAUS7/HAUS8/HSP90AA1/IQCB1/KIF24/MAPRE1/NDE1/NEDD1/NEK2/ODF2/PCM1/PCNT/PLK1/PLK4/PPP2R1A/RAB11A/RAB3IP/SCLT1/SFI1/SSNA1/TUBA4A/TUBB/TUBB4B/TUBG1/YWHAE/YWHAG	55
158	2IF	2IF	GO:0043123	positive regulation of I-kappaB kinase/NF-kappaB signaling	88/4143	188/18866	3.18956e-14	1.27683e-12	9.30092e-13	AKT1/ALPK1/APOL3/ATP2C1/BCL10/BIRC2/BIRC3/BRD4/BST2/CANT1/CARD11/CARD16/CARD9/CASP1/CASP10/CASP8/CD40/CD74/CFLAR/CHUK/DDRGK1/DDX21/DHX36/ECT2/F2R/FADD/FKBP1A/FLNA/GPRC5B/IFIT5/IKBKB/IKBKE/IL1B/IRAK1/IRF3/LGALS9/LITAF/MALT1/MAP3K14/MAP3K3/MIER1/MTDH/MUL1/MYD88/NUP62/PELI1/PIM2/PPP5C/RBCK1/REL/RELA/RHOC/RIPK1/RIPK2/RNF31/ROR1/S100A13/SECTM1/SHISA5/SLC20A1/TAB2/TAB3/TBK1/TICAM1/TIFA/TLR3/TLR4/TMEM10…	88
159	2IF	2IF	GO:0016569	covalent chromatin modification	177/4143	481/18866	4.62605e-14	1.84024e-12	1.3405e-12	ACTL6A/AKAP8/ATF2/ATXN7/AURKA/AURKB/AUTS2/BAZ1A/BAZ1B/BAZ2A/BCOR/BEND3/BRCA1/BRCA2/BRCC3/BRD4/BRD7/BRMS1/CAMK2D/CCNA2/CCNB1/CDC73/CDK1/CDK2/CDK9/CHD1/CHEK1/CHTOP/CREBBP/CRTC2/CTBP1/CTCF/CTR9/DDB2/DMAP1/DNMT1/DNMT3B/DOT1L/DPF3/DR1/DTX3L/EED/EHMT1/EHMT2/ELK4/ENY2/EP400/EYA3/EZH2/FBL/FLCN/FMR1/GATA2/HAT1/HCFC1/HDAC1/HELLS/HMGA2/HUWE1/IL1B/INCENP/ING2/ING3/IWS1/JADE2/JAK2/JMJD1C/KANSL3/KAT2A/KAT5/KAT…	177
160	2IF	2IF	GO:1905818	regulation of chromosome separation	43/4143	66/18866	5.89445e-14	2.33015e-12	1.69737e-12	ANAPC1/ANAPC4/ANAPC7/AURKB/BUB1/BUB1B/BUB3/CCNB1/CDC16/CDC20/CDC23/CDC26/CDC27/CDC6/CDK5RAP2/CDT1/CENPE/CENPF/DLGAP5/DUSP1/DYNC1LI1/ESPL1/FBXO5/GEN1/HECW2/MAD2L1/MAD2L2/NDC80/PCID2/PLK1/PSMG2/PTTG1/RB1/SPDL1/TACC3/TEX14/TPR/TRIP13/TTK/UBE2C/XRCC3/ZNF207/ZW10	43
161	2IF	2IF	GO:0071356	cellular response to tumor necrosis factor	122/4143	297/18866	7.04068e-14	2.76598e-12	2.01484e-12	ACTN4/ADAM17/AIM2/AKAP12/AKT1/ANKRD1/BIRC2/BIRC3/BRCA1/CACTIN/CARD16/CASP1/CASP4/CASP8/CCL2/CCL20/CCL5/CCL7/CCL8/CD40/CD58/CHUK/CLDN1/COMMD7/CPNE1/CXCL8/CYLD/DAB2IP/DHX9/EDARADD/FAS/GBP1/GBP2/GBP3/GPS2/HAS2/HSPA1A/HSPA1B/ICAM1/IKBKB/ILK/JAK2/KAT2A/MADD/MAP3K14/MAPK1/NFKB1/NFKBIA/NKX3-1/OTULIN/PIAS4/PID1/PRPF8/PSMA1/PSMA2/PSMA3/PSMA4/PSMA5/PSMA6/PSMA7/PSMB1/PSMB10/PSMB2/PSMB3/PSMB4/PSMB6/PSMB7/PSM…	122
162	2IF	2IF	GO:0034612	response to tumor necrosis factor	129/4143	320/18866	7.21587e-14	2.81731e-12	2.05223e-12	ACTN4/ADAM10/ADAM17/AIM2/AKAP12/AKT1/ANKRD1/BIRC2/BIRC3/BRCA1/CACTIN/CARD16/CASP1/CASP4/CASP8/CCL2/CCL20/CCL5/CCL7/CCL8/CD40/CD58/CHUK/CLDN1/COMMD7/CPNE1/CXCL16/CXCL8/CYLD/DAB2IP/DHX9/EDARADD/FAS/GBP1/GBP2/GBP3/GCH1/GGT5/GPS2/GSS/HAS2/HSPA1A/HSPA1B/ICAM1/IKBKB/ILK/JAK2/KAT2A/MADD/MAP3K14/MAPK1/NFKB1/NFKBIA/NKX3-1/NUB1/OTULIN/PIAS4/PID1/PRPF8/PSMA1/PSMA2/PSMA3/PSMA4/PSMA5/PSMA6/PSMA7/PSMB1/PSMB10/…	129
163	2IF	2IF	GO:0002223	stimulatory C-type lectin receptor signaling pathway	61/4143	113/18866	1.01076e-13	3.92213e-12	2.85703e-12	BCL10/CARD11/CARD9/CHUK/CREBBP/CUL1/IKBKB/LYN/MALT1/MUC1/NFKB1/NRAS/PAK1/PAK2/PAK3/PDPK1/PRKCD/PSMA1/PSMA2/PSMA3/PSMA4/PSMA5/PSMA6/PSMA7/PSMB1/PSMB10/PSMB2/PSMB3/PSMB4/PSMB6/PSMB7/PSMB8/PSMB9/PSMC1/PSMC2/PSMC3/PSMC4/PSMC5/PSMC6/PSMD1/PSMD11/PSMD12/PSMD13/PSMD14/PSMD2/PSMD3/PSMD7/PSMD8/PSME1/PSME2/PSME3/PSME4/PSMF1/RAF1/RELA/RELB/RPS6KA5/TAB1/TAB2/TAB3/TRAF6	61
164	2IF	2IF	GO:0071346	cellular response to interferon-gamma	85/4143	182/18866	1.01973e-13	3.93282e-12	2.86481e-12	ACTR2/ACTR3/B2M/CAMK2D/CASP1/CCL2/CCL20/CCL5/CCL7/CCL8/CD44/CD47/CD58/CDC37/CDC42/CDC42EP2/CDC42EP4/CIITA/CLDN1/FLNB/GBP1/GBP2/GBP3/GBP4/GBP5/HLA-A/HLA-B/HLA-C/HLA-DPA1/HLA-DRA/HLA-E/HLA-F/HLA-H/HSP90AB1/ICAM1/IFI30/IFNGR2/IL12RB1/IRF1/IRF2/IRF3/IRF7/IRF8/IRF9/JAK2/KIF5B/LGALS9/MED1/MT2A/MYO1C/NLRC5/NMI/OAS1/OAS2/OAS3/OASL/PARP14/PARP9/PDE12/PML/PRKCD/PTPN2/RAB12/RAB43/SOCS1/SP100/STAT1/STX4/STXB…	85
165	2IF	2IF	GO:0010212	response to ionizing radiation	72/4143	144/18866	1.10891e-13	4.25081e-12	3.09645e-12	AEN/ATR/BAK1/BCL2L1/BLM/BRCA1/BRCA2/BRCC3/CBL/CCL7/CCND1/CHEK2/CXCL10/DCLRE1C/DMC1/DNM2/DNMT3B/ECT2/EGR1/ERCC1/ERCC6/EYA3/FANCD2/FIGNL1/GADD45A/GRB2/HMGA2/HSF1/HSPA5/HUS1/ICAM1/IFI16/INIP/INO80/INTS7/KAT5/KDM4D/LIG4/LZIC/MDM2/MSH2/MYC/NABP2/NAMPT/NET1/NHEJ1/PARP1/PAXIP1/PML/POLG/PRKDC/RAD1/RAD51/RAD51AP1/RAD54L/RAD9A/RFWD3/RHNO1/RRM1/TANK/TICRR/TLK2/TMEM109/TOPBP1/TP53/TREX1/UIMC1/USP28/XRCC2/XRC…	72
166	2IF	2IF	GO:0016570	histone modification	172/4143	468/18866	1.20564e-13	4.59377e-12	3.34628e-12	ACTL6A/AKAP8/ATF2/ATXN7/AURKA/AURKB/AUTS2/BAZ1A/BAZ1B/BAZ2A/BCOR/BEND3/BRCA1/BRCA2/BRCC3/BRD4/BRD7/BRMS1/CAMK2D/CCNA2/CCNB1/CDC73/CDK1/CDK2/CDK9/CHEK1/CHTOP/CREBBP/CRTC2/CTBP1/CTCF/CTR9/DDB2/DMAP1/DNMT1/DNMT3B/DOT1L/DPF3/DR1/DTX3L/EED/EHMT1/EHMT2/ELK4/ENY2/EP400/EYA3/EZH2/FBL/FLCN/FMR1/GATA2/HAT1/HCFC1/HDAC1/HMGA2/HUWE1/IL1B/INCENP/ING2/ING3/IWS1/JADE2/JAK2/JMJD1C/KANSL3/KAT2A/KAT5/KAT6A/KAT7/KDM…	172
167	2IF	2IF	GO:0051321	meiotic cell cycle	108/4143	254/18866	1.31473e-13	4.97944e-12	3.62722e-12	ACTR2/ACTR3/ASPM/AURKA/BRCA2/BRIP1/BUB1/BUB1B/BUB3/CALR/CCNA1/CCNE1/CCNE2/CDC20/CDC25A/CDC25B/CDC25C/CDK2/CENPC/CKS2/DMC1/DUSP1/EME1/ERCC1/EREG/ESPL1/EXO1/FANCA/FANCD2/FANCM/FBXO43/FBXO5/FIGNL1/FZR1/GPR3/HSF1/HUS1/INCENP/ING2/KIF18A/LFNG/LIF/MASTL/METTL3/MLH1/MND1/MSH3/MSH6/MSX1/MSX2/MUS81/MYBL1/MYH9/NBN/NCAPD2/NCAPD3/NCAPH/NCAPH2/NDC1/NEK2/NSUN2/NUF2/OSGIN2/PIWIL4/PKMYT1/PLD6/PLK1/PPP2CA/PPP2R1A…	108
168	2IF	2IF	GO:0033047	regulation of mitotic sister chromatid segregation	45/4143	72/18866	1.4435e-13	5.43461e-12	3.95878e-12	ANAPC1/ANAPC4/ANAPC7/AURKB/BUB1/BUB1B/BUB3/CCNB1/CDC16/CDC20/CDC23/CDC26/CDC27/CDC6/CDK5RAP2/CDT1/CENPE/CENPF/DLGAP5/DUSP1/DYNC1LI1/ESPL1/FBXO5/GEN1/HECW2/HNRNPU/MAD2L1/MAD2L2/NAA10/NDC80/PCID2/PLK1/PSMG2/PTTG1/RB1/SPDL1/TACC3/TEX14/TPR/TRIP13/TTK/UBE2C/XRCC3/ZNF207/ZW10	45
169	2IF	2IF	GO:0061418	regulation of transcription from RNA polymerase II promoter in response to hypoxia	47/4143	77/18866	1.49602e-13	5.58786e-12	4.07041e-12	BACH1/CREBBP/CUL2/EGLN1/EGR1/LIMD1/NOTCH1/PSMA1/PSMA2/PSMA3/PSMA4/PSMA5/PSMA6/PSMA7/PSMB1/PSMB10/PSMB2/PSMB3/PSMB4/PSMB6/PSMB7/PSMB8/PSMB9/PSMC1/PSMC2/PSMC3/PSMC4/PSMC5/PSMC6/PSMD1/PSMD11/PSMD12/PSMD13/PSMD14/PSMD2/PSMD3/PSMD7/PSMD8/PSME1/PSME2/PSME3/PSME4/PSMF1/RBPJ/TP53/UBB/UBC	47
170	2IF	2IF	GO:0022406	membrane docking	84/4143	180/18866	1.50188e-13	5.58786e-12	4.07041e-12	ACTR1A/ALMS1/BVES/CCP110/CDK1/CDK5RAP2/CENPJ/CEP135/CEP152/CEP162/CEP192/CEP57/CEP72/CEP76/CEP78/CEP83/CEP89/CEP97/CKAP5/CLN3/CNTRL/CTBP2/DCTN2/DYNC1H1/DYNLL1/ESYT1/EXOC6/EZR/FBF1/HAUS1/HAUS2/HAUS3/HAUS4/HAUS5/HAUS6/HAUS7/HAUS8/HSP90AA1/ICAM1/IQCB1/KIF24/MAPRE1/MSN/NDE1/NEDD1/NEK2/ODF2/PCM1/PCNT/PLK1/PLK4/PPP2R1A/PSEN2/RAB10/RAB11A/RAB12/RAB3IP/RAB7A/RAB8A/RAB8B/RALB/SCLT1/SFI1/SNX3/SSNA1/STX11/S…	84
171	2IF	2IF	GO:0032984	protein-containing complex disassembly	131/4143	330/18866	1.79684e-13	6.6462e-12	4.84134e-12	ABCE1/ADD1/ADD3/AMER1/ARID1A/ATXN7/AURKAIP1/AXIN1/CALCOCO2/CAMSAP1/CAPZA1/CAPZA2/CAPZB/CCSAP/CFL1/CHMP1A/CHMP5/CHMP7/CKAP2/CKAP5/CLN3/DAP3/DHX8/DVL1/EIF5A/EIF5A2/EPG5/ERAL1/ETF1/FLII/FYCO1/FZD1/FZD5/GADD45GIP1/GAK/GLE1/GRWD1/GSPT1/HMGA1/HSPA8/IRAK3/KIF18A/KIF18B/KIF24/KIF2A/KIF2C/KIF5B/LIMA1/MAP1B/MAP1S/MICAL2/MICAL3/MRPL1/MRPL12/MRPL14/MRPL15/MRPL16/MRPL17/MRPL18/MRPL20/MRPL22/MRPL27/MRPL32/MRPL…	131
172	2IF	2IF	GO:0097193	intrinsic apoptotic signaling pathway	118/4143	290/18866	3.93056e-13	1.4454e-11	1.05288e-11	AEN/AKT1/ARL6IP5/ATAD5/BAG5/BAK1/BBC3/BCAP31/BCL2A1/BCL2L1/BCL2L12/BCL2L2/BCLAF1/BDKRB2/BID/BOK/BRCA1/BRCA2/CASP2/CASP4/CCAR2/CD44/CD74/CDKN2D/CEBPB/CHEK2/CIDEB/CLU/CREB3/CUL1/CUL2/CUL4A/CYLD/DAB2IP/DDIAS/DDX3X/DNAJA1/DNM1L/DYRK2/E2F1/E2F2/ENO1/EPHA2/ERCC6/ERO1A/FIGNL1/FLCN/FNIP2/GRINA/GSKIP/HDAC1/HINT1/HNRNPK/HSPA1A/IFI16/IFI6/IKBKE/ING2/ITPR1/IVNS1ABP/JAK2/LRRK2/MCL1/MDM2/MELK/MLH1/MSH2/MSH6/MS…	118
173	2IF	2IF	GO:0002220	innate immune response activating cell surface receptor signaling pathway	61/4143	116/18866	4.75752e-13	1.73938e-11	1.26703e-11	BCL10/CARD11/CARD9/CHUK/CREBBP/CUL1/IKBKB/LYN/MALT1/MUC1/NFKB1/NRAS/PAK1/PAK2/PAK3/PDPK1/PRKCD/PSMA1/PSMA2/PSMA3/PSMA4/PSMA5/PSMA6/PSMA7/PSMB1/PSMB10/PSMB2/PSMB3/PSMB4/PSMB6/PSMB7/PSMB8/PSMB9/PSMC1/PSMC2/PSMC3/PSMC4/PSMC5/PSMC6/PSMD1/PSMD11/PSMD12/PSMD13/PSMD14/PSMD2/PSMD3/PSMD7/PSMD8/PSME1/PSME2/PSME3/PSME4/PSMF1/RAF1/RELA/RELB/RPS6KA5/TAB1/TAB2/TAB3/TRAF6	61
174	2IF	2IF	GO:0050000	chromosome localization	47/4143	79/18866	5.7623e-13	2.08266e-11	1.51709e-11	ACTR2/ACTR3/AURKB/CCNB1/CDC23/CDCA5/CDCA8/CDT1/CENPC/CENPE/CENPF/CENPQ/CHAMP1/CHMP1A/CHMP4B/CHMP5/CHMP6/CHMP7/DCTN2/DLGAP5/DYNC1H1/FAM83D/HNRNPU/INCENP/KIF14/KIF18A/KIF22/KIF2C/KIFC1/KPNB1/MIS12/MLH1/NDC80/NDE1/NUF2/NUP62/PINX1/PSRC1/RAB11A/RRS1/SEH1L/SPAG5/SPDL1/TTL/VPS4A/VPS4B/ZW10	47
175	2IF	2IF	GO:0051303	establishment of chromosome localization	47/4143	79/18866	5.7623e-13	2.08266e-11	1.51709e-11	ACTR2/ACTR3/AURKB/CCNB1/CDC23/CDCA5/CDCA8/CDT1/CENPC/CENPE/CENPF/CENPQ/CHAMP1/CHMP1A/CHMP4B/CHMP5/CHMP6/CHMP7/DCTN2/DLGAP5/DYNC1H1/FAM83D/HNRNPU/INCENP/KIF14/KIF18A/KIF22/KIF2C/KIFC1/KPNB1/MIS12/MLH1/NDC80/NDE1/NUF2/NUP62/PINX1/PSRC1/RAB11A/RRS1/SEH1L/SPAG5/SPDL1/TTL/VPS4A/VPS4B/ZW10	47
176	2IF	2IF	GO:0034605	cellular response to heat	64/4143	125/18866	6.3662e-13	2.28785e-11	1.66656e-11	ATR/BAG5/CAMK2D/CCAR2/CHORDC1/CLPB/CREBBP/CXCL10/DAXX/DHX36/DNAJB1/DNAJB6/DNAJC2/DNAJC7/EIF2S1/FKBP4/HSBP1/HSBP1L1/HSF1/HSP90AA1/HSP90AB1/HSPA1A/HSPA1B/HSPA8/HSPD1/HSPH1/IER5/IL1A/IRAK1/LYN/MAPK1/MTOR/MYOF/NDC1/NUP107/NUP153/NUP155/NUP160/NUP188/NUP205/NUP214/NUP35/NUP37/NUP43/NUP50/NUP54/NUP62/NUP85/NUP88/NUP93/NUP98/PDCL3/POLR2D/PTGES3/RAE1/RBBP7/RPA1/RPA2/RPA3/RPTOR/SEH1L/TPR/VCP/YWHAE	64
177	2IF	2IF	GO:0036297	interstrand cross-link repair	37/4143	55/18866	7.60867e-13	2.71892e-11	1.98056e-11	ATR/ATRIP/DCLRE1A/DCLRE1B/DCLRE1C/EME1/ERCC1/EXO5/FAAP24/FANCA/FANCB/FANCC/FANCD2/FANCE/FANCF/FANCG/FANCI/FANCL/FANCM/MCM8/MCM9/MSH6/MUS81/POLN/RAD51/RAD51AP1/RFWD3/RPA1/RPA2/RPA3/SLX4/UBB/UBC/UBE2T/USP1/WDR48/XRCC3	37
178	2IF	2IF	GO:0002758	innate immune response-activating signal transduction	61/4143	117/18866	7.82159e-13	2.7793e-11	2.02455e-11	BCL10/CARD11/CARD9/CHUK/CREBBP/CUL1/IKBKB/LYN/MALT1/MUC1/NFKB1/NRAS/PAK1/PAK2/PAK3/PDPK1/PRKCD/PSMA1/PSMA2/PSMA3/PSMA4/PSMA5/PSMA6/PSMA7/PSMB1/PSMB10/PSMB2/PSMB3/PSMB4/PSMB6/PSMB7/PSMB8/PSMB9/PSMC1/PSMC2/PSMC3/PSMC4/PSMC5/PSMC6/PSMD1/PSMD11/PSMD12/PSMD13/PSMD14/PSMD2/PSMD3/PSMD7/PSMD8/PSME1/PSME2/PSME3/PSME4/PSMF1/RAF1/RELA/RELB/RPS6KA5/TAB1/TAB2/TAB3/TRAF6	61
179	2IF	2IF	GO:1903320	regulation of protein modification by small protein conjugation or removal	102/4143	242/18866	1.1988e-12	4.23597e-11	3.08564e-11	AIMP2/AKT1/AMER1/AXIN1/BAG5/BCL10/BIRC2/BIRC3/BRCA1/CAPN3/CDC20/CDK9/CHFR/CTR9/DAXX/DCUN1D5/DDX3X/DNAJA1/DNM1L/DTX3L/EGR1/FANCI/FANCM/FBXO5/FEM1A/FKBP1A/FZR1/GLMN/GPS2/GTPBP4/HSP90AA1/HSP90AB1/HSPA1A/HSPA1B/HSPA5/HSPBP1/HUWE1/ISG15/IVNS1ABP/LIMK1/LRRK2/MAD2L1/MAD2L2/MALT1/MASTL/MTBP/MTOR/MUL1/MYCBP2/N4BP1/NHLRC1/NMI/OTUB1/OTUD4/PARP10/PAXIP1/PEF1/PELI1/PER2/PIAS4/PINX1/PLAA/PLK1/PRMT3/PSEN1/RASSF…	102
180	2IF	2IF	GO:0006521	regulation of cellular amino acid metabolic process	40/4143	63/18866	1.54983e-12	5.44595e-11	3.96703e-11	AZIN1/CLN3/OAZ3/PSMA1/PSMA2/PSMA3/PSMA4/PSMA5/PSMA6/PSMA7/PSMB1/PSMB10/PSMB2/PSMB3/PSMB4/PSMB6/PSMB7/PSMB8/PSMB9/PSMC1/PSMC2/PSMC3/PSMC4/PSMC5/PSMC6/PSMD1/PSMD11/PSMD12/PSMD13/PSMD14/PSMD2/PSMD3/PSMD7/PSMD8/PSME1/PSME2/PSME3/PSME4/PSMF1/SLC7A7	40
181	2IF	2IF	GO:0090329	regulation of DNA-dependent DNA replication	35/4143	52/18866	3.10859e-12	1.08629e-10	7.91294e-11	BLM/BRCA2/CDC7/CDK2/CDT1/CHEK2/CHTF18/CHTF8/DBF4/DBF4B/DONSON/DSCC1/E2F7/E2F8/FBXO5/FGFR1/GMNN/INO80/KAT7/METTL4/MSH3/NBN/PCNA/RFC2/RFC3/RFC4/RFC5/SLFN11/SMARCAL1/STOML2/TICRR/TIMELESS/TIPIN/WDR18/WRNIP1	35
182	2IF	2IF	GO:0032481	positive regulation of type I interferon production	44/4143	74/18866	3.24193e-12	1.12666e-10	8.207e-11	CHUK/CRCP/CREBBP/DDX3X/DDX41/DDX58/DHX33/DHX36/DHX58/DHX9/HMGB2/HSPD1/IFI16/IFIH1/IRAK1/IRF1/IRF3/IRF7/LRRFIP1/MYD88/NFKB1/NFKB2/POLR1C/POLR2H/POLR3A/POLR3C/POLR3D/POLR3E/POLR3G/POLR3K/PQBP1/PRKDC/RELA/RIOK3/RIPK2/STAT1/STAT6/TBK1/TICAM1/TLR2/TLR3/TLR4/XRCC5/XRCC6	44
183	2IF	2IF	GO:0071826	ribonucleoprotein complex subunit organization	100/4143	240/18866	4.54899e-12	1.57226e-10	1.14529e-10	AAR2/ABT1/ADAR/AGO2/ATR/BOP1/BRIX1/CD2BP2/CDC73/CELF1/CLP1/COIL/CPSF6/CPSF7/DDX20/DDX23/DDX28/DHX30/DHX8/DHX9/EIF2S2/EIF2S3/EIF3A/EIF3B/EIF3D/EIF3I/EIF3J/EIF3M/EIF4H/EIF5/EIF6/ERAL1/FASTKD2/GCFC2/GEMIN4/GEMIN5/GEMIN6/GEMIN7/HSP90AA1/HSP90AB1/KIF5B/LSM2/LSM4/MDN1/MRPL20/MRPS7/MRTO4/NAF1/NCBP1/NLE1/NOP2/NUDT21/POLR2D/PRKDC/PRMT5/PRMT7/PRPF19/PRPF3/PRPF31/PRPF6/PRPF8/PSIP1/PTGES3/PUF60/PWP2/RBMX/RPF…	100
184	2IF	2IF	GO:0043624	cellular protein complex disassembly	95/4143	224/18866	4.59689e-12	1.58018e-10	1.15106e-10	ABCE1/ADD1/ADD3/ATXN7/AURKAIP1/CAMSAP1/CAPZA1/CAPZA2/CAPZB/CCSAP/CFL1/CKAP2/CKAP5/DAP3/EIF5A/EIF5A2/ERAL1/ETF1/FLII/GADD45GIP1/GAK/GLE1/GSPT1/HSPA8/KIF18A/KIF18B/KIF24/KIF2A/KIF2C/LIMA1/MAP1B/MAP1S/MICAL2/MICAL3/MRPL1/MRPL12/MRPL14/MRPL15/MRPL16/MRPL17/MRPL18/MRPL20/MRPL22/MRPL27/MRPL32/MRPL35/MRPL37/MRPL38/MRPL39/MRPL4/MRPL42/MRPL44/MRPL46/MRPL49/MRPL57/MRPL9/MRPS10/MRPS12/MRPS16/MRPS18A/MRPS18B…	95
185	2IF	2IF	GO:0140056	organelle localization by membrane tethering	78/4143	171/18866	4.69464e-12	1.60506e-10	1.16919e-10	ACTR1A/ALMS1/BVES/CCP110/CDK1/CDK5RAP2/CENPJ/CEP135/CEP152/CEP162/CEP192/CEP57/CEP72/CEP76/CEP78/CEP83/CEP89/CEP97/CKAP5/CLN3/CNTRL/CTBP2/DCTN2/DYNC1H1/DYNLL1/ESYT1/EXOC6/FBF1/HAUS1/HAUS2/HAUS3/HAUS4/HAUS5/HAUS6/HAUS7/HAUS8/HSP90AA1/IQCB1/KIF24/MAPRE1/NDE1/NEDD1/NEK2/ODF2/PCM1/PCNT/PLK1/PLK4/PPP2R1A/PSEN2/RAB10/RAB11A/RAB12/RAB3IP/RAB8A/RAB8B/RALB/SCLT1/SFI1/SSNA1/STX11/STX12/STX17/STX3/STX4/STXB…	78
186	2IF	2IF	GO:0043484	regulation of RNA splicing	73/4143	156/18866	4.89896e-12	1.66591e-10	1.21351e-10	C1QBP/CDK12/CELF1/CLK3/CWC22/DAZAP1/FMR1/FUS/HABP4/HNRNPA2B1/HNRNPF/HNRNPH1/HNRNPK/HNRNPL/HNRNPU/HSPA1A/HSPA8/KHDRBS1/KHDRBS3/LARP7/MAGOH/METTL4/NCBP1/NCL/NSRP1/NUP98/POLR2A/PQBP1/PRDX6/PRPF19/PTBP1/PUF60/QKI/RBM10/RBM12/RBM15/RBM17/RBM19/RBM22/RBM23/RBM25/RBM38/RBM42/RBM7/RBM8A/RBMX/RBMXL1/RNPS1/RRP1B/SAP18/SART3/SETX/SF1/SF3B4/SFSWAP/SNRNP70/SNW1/SON/SRPK1/SRSF1/SRSF10/SRSF2/SRSF3/SRSF4/SRSF7/S…	73
187	2IF	2IF	GO:0060759	regulation of response to cytokine stimulus	86/4143	196/18866	5.2444e-12	1.77384e-10	1.29213e-10	ABCE1/ADAM17/ADAR/AGPAT2/BIRC2/BIRC3/CACTIN/CARD16/CASP1/CASP4/CASP8/CBFB/CCL5/CD74/CDC37/CHUK/CNOT7/CPNE1/CREBRF/CSF1/CYLD/DDX58/DHX9/ELF1/FADD/GPS2/HSP90AB1/HSPA1A/HSPA1B/IFIH1/IFNAR2/IFNGR2/IKBKB/IKBKE/IL6/IL7/IRAK1/IRAK2/IRAK3/IRF3/IRF7/JAK2/KLF4/MADD/MED1/METTL3/MUL1/NLRC5/OTUD4/OTULIN/PARP14/PARP9/PIAS4/PTPN1/PTPN2/PYCARD/RBCK1/RIPK1/RIPK2/RNF31/SAMHD1/SH2B3/SLIT2/SOCS1/SPATA2/SPHK1/SPPL2A/…	86
188	2IF	2IF	GO:0031349	positive regulation of defense response	143/4143	385/18866	5.79852e-12	1.95083e-10	1.42106e-10	AIM2/BCL10/C3/CARD11/CARD9/CCL5/CD47/CEBPB/CHUK/CREBBP/CTSC/CUL1/DDX60/DHX58/DHX9/EGFR/EREG/ETS1/FADD/GBP5/GPRC5B/GPSM3/HLA-E/HLA-F/HMGB1/HMGB2/HMGB3/HSPD1/IDO1/IFI16/IKBKB/IKBKE/IL12A/IL15/IL17RA/IL1B/IL23A/IL33/IL6/IL6ST/IRF3/IRF7/ITGA2/JAK2/LDLR/LRRK2/LRSAM1/LYN/MALT1/MATR3/MDK/MED1/MUC1/MYD88/NFKB1/NFKBIA/NLRC5/NONO/NPAS2/NRAS/OPTN/PAK1/PAK2/PAK3/PARP9/PDPK1/PLSCR1/POLR3C/POLR3D/POLR3G/PQBP1/…	143
189	2IF	2IF	GO:0060333	interferon-gamma-mediated signaling pathway	50/4143	91/18866	6.92102e-12	2.31616e-10	1.68718e-10	B2M/CAMK2D/CD44/CDC37/CIITA/GBP1/GBP2/HLA-A/HLA-B/HLA-C/HLA-DPA1/HLA-DRA/HLA-E/HLA-F/HLA-H/HSP90AB1/ICAM1/IFI30/IFNGR2/IRF1/IRF2/IRF3/IRF7/IRF8/IRF9/JAK2/MED1/MT2A/NLRC5/NMI/OAS1/OAS2/OAS3/OASL/PARP14/PARP9/PML/PRKCD/PTPN2/SOCS1/SP100/STAT1/TP53/TRIM21/TRIM22/TRIM25/TRIM26/TRIM38/TRIM8/VCAM1	50
190	2IF	2IF	GO:0009408	response to heat	76/4143	166/18866	7.00339e-12	2.33139e-10	1.69827e-10	AKT1/ATR/BAG5/CAMK2D/CCAR2/CHORDC1/CLPB/CREBBP/CXCL10/DAXX/DHX36/DNAJA1/DNAJA2/DNAJA3/DNAJA4/DNAJB1/DNAJB6/DNAJC2/DNAJC7/EIF2B1/EIF2B3/EIF2B5/EIF2S1/FKBP4/HSBP1/HSBP1L1/HSF1/HSP90AA1/HSP90AB1/HSPA1A/HSPA1B/HSPA8/HSPD1/HSPH1/IER5/IGFBP7/IL1A/IRAK1/LYN/MAPK1/MICB/MTOR/MYOF/NDC1/NUP107/NUP153/NUP155/NUP160/NUP188/NUP205/NUP214/NUP35/NUP37/NUP43/NUP50/NUP54/NUP62/NUP85/NUP88/NUP93/NUP98/PDCL3/POLR2D/…	76
191	2IF	2IF	GO:1903900	regulation of viral life cycle	73/4143	157/18866	7.20308e-12	2.38531e-10	1.73755e-10	ADAR/APOBEC3B/APOBEC3C/APOBEC3D/APOBEC3F/APOBEC3G/BANF1/BST2/CCL5/CCL8/CCNK/CD74/CHMP4B/CNOT7/CXCL8/DDX3X/EIF2AK2/FAM111A/FMR1/HACD3/HMGA2/HSPA8/IFI16/IFI27/IFIT1/IFIT5/IFITM1/IFITM3/ILF3/ISG15/ISG20/KPNA2/LARP1/LGALS9/MIR221/MORC2/MX1/NOTCH1/OAS1/OAS2/OAS3/OASL/PARP10/PDE12/PHB/PKN2/PLSCR1/PML/PPID/PPIH/RAD23A/RSAD2/SNX3/SRPK1/STAU1/STOM/TNIP1/TOP2A/TRIM11/TRIM14/TRIM21/TRIM22/TRIM25/TRIM26/TRIM…	73
192	2IF	2IF	GO:0051298	centrosome duplication	41/4143	68/18866	9.40209e-12	3.0973e-10	2.25619e-10	ALMS1/BRCA1/BRCA2/CCNF/CCP110/CDK2/CDK5RAP2/CENPJ/CEP135/CEP152/CEP192/CEP295/CEP72/CEP76/CHMP1A/CHMP4B/CHMP5/CHORDC1/CKAP5/FBXW5/GEN1/KAT2A/NDC80/NDE1/NUBP1/NUP62/PDCD6IP/PLK4/POC1A/RBM14/ROCK2/RTTN/SAC3D1/SASS6/STIL/TRIM37/USP33/VPS4B/WDR62/XPO1/XRCC3	41
193	2IF	2IF	GO:1903706	regulation of hemopoiesis	174/4143	498/18866	1.2643e-11	4.14338e-10	3.01819e-10	AP3D1/B2M/BTN2A2/CAMK4/CARD11/CASP8/CBFB/CD46/CD74/CD83/CDC73/CDK6/CEACAM1/CEBPB/CREB1/CREBBP/CSF1/CSF3/CTR9/CUL4A/CYLD/DHX36/DLL1/DROSHA/EIF2AK2/EIF6/ESRRA/ETS1/EVI2B/FADD/FANCA/FANCD2/FBXO7/FES/FLCN/FLT3LG/FOXP1/FSTL3/GATA2/GPR137/GPR68/HDAC1/HLA-B/HMGB1/HMGB2/HMGB3/HSPA1A/HSPA1B/HSPA9/IL12A/IL12RB1/IL15/IL1A/IL1B/IL23A/IL4R/IL7/IL7R/INHBA/IRF1/IRF7/ISG15/JAG1/JAK3/JUN/KAT2A/KAT7/KMT2A/KMT2B/LG…	174
194	2IF	2IF	GO:0045931	positive regulation of mitotic cell cycle	76/4143	168/18866	1.45228e-11	4.71375e-10	3.43367e-10	ADAM17/AKT1/ANAPC4/ANAPC7/APP/AURKA/AURKB/BRCA2/BRD4/CCNB1/CCND1/CCND3/CDC16/CDC23/CDC25A/CDC25B/CDC25C/CDC27/CDC45/CDC6/CDC7/CDCA5/CDK1/CDT1/CUL4A/DBF4B/DDX3X/DLGAP5/DTL/DUSP3/DYNC1LI1/EGFR/EIF4E/EIF4G1/EREG/ESPL1/FBXO5/FGFR1/GEN1/HNRNPU/HSF1/IL1A/IL1B/KIF20B/KLHL18/LGMN/MAD2L1/MDM2/MEPCE/MIR221/MTBP/NDC80/NKX3-1/NSFL1C/NUP62/NUSAP1/PCID2/PHB2/PKN2/RAB11A/RAD51B/RAD51C/RANBP1/RB1/RCC2/RDX/RPTOR/…	76
195	2IF	2IF	GO:2000278	regulation of DNA biosynthetic process	56/4143	109/18866	1.45325e-11	4.71375e-10	3.43367e-10	ACD/ACVRL1/ANKRD1/ATR/AURKB/CCT2/CCT3/CCT4/CCT5/CCT6A/CCT7/CCT8/CHTF18/CHTF8/DKC1/DNAJC2/DSCC1/DUSP1/EXOSC10/FGF2/GREM1/HNRNPA2B1/HNRNPC/HNRNPD/HNRNPU/HSP90AA1/HSP90AB1/KLF4/MAPK1/MAPKAPK5/MYC/NAF1/NAT10/NEK2/NVL/PAK3/PARP3/PARP4/PCNA/PIF1/PINX1/PNKP/PRKD2/PTGES3/RFC2/RFC3/RFC4/RFC5/SMG5/TCP1/TFDP1/TINF2/TP53/WRAP53/XRCC5/XRN1	56
196	2IF	2IF	GO:1903829	positive regulation of cellular protein localization	128/4143	338/18866	1.64047e-11	5.29386e-10	3.85625e-10	ACSL3/AKT1/ANK3/ANP32B/ARF6/ARIH2/BBC3/BCAP31/BID/CASP8/CCT2/CCT3/CCT4/CCT5/CCT6A/CCT7/CCT8/CD2AP/CDC42/CDK1/CDT1/CENPQ/CLN3/CTDSPL2/CYLD/DDRGK1/DKC1/DMAP1/DTX3L/E2F1/ECT2/EDEM2/EGFR/EPB41/EPB41L2/EPHA2/EPHA3/EZR/FLNA/FZD5/GAS8/GPSM2/GTSE1/HPS4/HSP90AB1/HUWE1/ICE1/IL1B/IPO5/ITGA3/ITGB1BP1/JAK2/KAT7/KIF20B/KIF5B/LARP7/LIF/MAPK1/MDM2/MEPCE/MICALL2/MSN/MYO1C/NDC80/NMT1/NUP62/NUTF2/PAK1/PARP1/PARP9/P…	128
197	2IF	2IF	GO:0000460	maturation of 5.8S rRNA	27/4143	36/18866	1.76074e-11	5.6246e-10	4.09717e-10	ABT1/BOP1/EIF6/ERI1/ERI2/EXOSC10/EXOSC2/EXOSC3/EXOSC4/EXOSC8/EXOSC9/FTSJ3/KRI1/LAS1L/MAK16/NOL9/NOP14/NOP9/PES1/PRKDC/RCL1/RPF1/RRP15/RRS1/URB1/UTP20/WDR12	27
198	2IF	2IF	GO:0045841	negative regulation of mitotic metaphase/anaphase transition	27/4143	36/18866	1.76074e-11	5.6246e-10	4.09717e-10	AURKB/BUB1/BUB1B/BUB3/CCNB1/CDC20/CDK5RAP2/CDT1/CENPF/DUSP1/DYNC1LI1/FBXO5/GEN1/MAD2L1/MAD2L2/NDC80/PCID2/PLK1/PSMG2/SPDL1/TEX14/TPR/TRIP13/TTK/XRCC3/ZNF207/ZW10	27
199	2IF	2IF	GO:0007094	mitotic spindle assembly checkpoint	26/4143	34/18866	1.97274e-11	6.17703e-10	4.49958e-10	AURKB/BUB1/BUB1B/BUB3/CCNB1/CDC20/CDK5RAP2/CDT1/CENPF/DUSP1/DYNC1LI1/GEN1/MAD2L1/MAD2L2/NDC80/PCID2/PLK1/PSMG2/SPDL1/TEX14/TPR/TRIP13/TTK/XRCC3/ZNF207/ZW10	26
200	2IF	2IF	GO:0031577	spindle checkpoint	26/4143	34/18866	1.97274e-11	6.17703e-10	4.49958e-10	AURKB/BUB1/BUB1B/BUB3/CCNB1/CDC20/CDK5RAP2/CDT1/CENPF/DUSP1/DYNC1LI1/GEN1/MAD2L1/MAD2L2/NDC80/PCID2/PLK1/PSMG2/SPDL1/TEX14/TPR/TRIP13/TTK/XRCC3/ZNF207/ZW10	26
201	2IF	2IF	GO:0071173	spindle assembly checkpoint	26/4143	34/18866	1.97274e-11	6.17703e-10	4.49958e-10	AURKB/BUB1/BUB1B/BUB3/CCNB1/CDC20/CDK5RAP2/CDT1/CENPF/DUSP1/DYNC1LI1/GEN1/MAD2L1/MAD2L2/NDC80/PCID2/PLK1/PSMG2/SPDL1/TEX14/TPR/TRIP13/TTK/XRCC3/ZNF207/ZW10	26
202	2IF	2IF	GO:0071174	mitotic spindle checkpoint	26/4143	34/18866	1.97274e-11	6.17703e-10	4.49958e-10	AURKB/BUB1/BUB1B/BUB3/CCNB1/CDC20/CDK5RAP2/CDT1/CENPF/DUSP1/DYNC1LI1/GEN1/MAD2L1/MAD2L2/NDC80/PCID2/PLK1/PSMG2/SPDL1/TEX14/TPR/TRIP13/TTK/XRCC3/ZNF207/ZW10	26
203	2IF	2IF	GO:0031146	SCF-dependent proteasomal ubiquitin-dependent protein catabolic process	50/4143	93/18866	2.03309e-11	6.33462e-10	4.61438e-10	CCNF/CUL1/CUL2/CUL4A/FBXL14/FBXL3/FBXL5/FBXL6/FBXO31/FBXO48/FBXO6/FBXW4/FBXW5/KIF14/PSMA1/PSMA2/PSMA3/PSMA4/PSMA5/PSMA6/PSMA7/PSMB1/PSMB10/PSMB2/PSMB3/PSMB4/PSMB6/PSMB7/PSMB8/PSMB9/PSMC1/PSMC2/PSMC3/PSMC4/PSMC5/PSMC6/PSMD1/PSMD11/PSMD12/PSMD13/PSMD14/PSMD2/PSMD3/PSMD7/PSMD8/PSME1/PSME2/PSME3/PSME4/PSMF1	50
204	2IF	2IF	GO:0034502	protein localization to chromosome	47/4143	85/18866	2.1782e-11	6.75348e-10	4.91949e-10	ACD/ATR/AURKB/BRCA2/BUB3/CCT2/CCT3/CCT4/CCT5/CCT6A/CCT7/CCT8/CDCA5/CDK1/CDT1/CENPA/CENPQ/CENPT/CHAMP1/CHMP7/CTCF/DKC1/ESCO2/EZH2/LEMD2/MCM8/MCM9/MIS12/MSH2/MTBP/NABP2/NDC80/PARP3/PINX1/PLK1/RB1/RCC2/RPA1/RPA2/RUVBL2/SPDL1/TCP1/TINF2/TTK/WRAP53/XRCC5/ZW10	47
205	2IF	2IF	GO:0006301	postreplication repair	34/4143	52/18866	2.19236e-11	6.76422e-10	4.92732e-10	BRCA1/DTL/ISG15/MAD2L2/MSH2/NPLOC4/PARP10/PCNA/POLD1/POLD2/POLD3/POLE2/POLK/POLN/PRIMPOL/RAD18/REV1/RFC1/RFC2/RFC3/RFC4/RFC5/RPA1/RPA2/RPA3/TRIM25/UBB/UBC/UBE2L6/UBE2N/USP10/USP43/VCP/WDR33	34
206	2IF	2IF	GO:0090175	regulation of establishment of planar polarity	56/4143	110/18866	2.33032e-11	7.15499e-10	5.21196e-10	AP2A1/CDC42/CLTC/DVL1/FZD1/FZD5/FZD6/FZD7/MLLT3/PFN1/PLEKHA4/PSMA1/PSMA2/PSMA3/PSMA4/PSMA5/PSMA6/PSMA7/PSMB1/PSMB10/PSMB2/PSMB3/PSMB4/PSMB6/PSMB7/PSMB8/PSMB9/PSMC1/PSMC2/PSMC3/PSMC4/PSMC5/PSMC6/PSMD1/PSMD11/PSMD12/PSMD13/PSMD14/PSMD2/PSMD3/PSMD7/PSMD8/PSME1/PSME2/PSME3/PSME4/PSMF1/RAC1/ROR1/SAPCD2/SEC24B/SMURF1/SMURF2/VANGL1/WNT5A/ZNRF3	56
207	2IF	2IF	GO:0022618	ribonucleoprotein complex assembly	96/4143	233/18866	2.59677e-11	7.93457e-10	5.77984e-10	AAR2/ABT1/ADAR/AGO2/ATR/BOP1/BRIX1/CD2BP2/CDC73/CELF1/CLP1/COIL/CPSF6/CPSF7/DDX20/DDX23/DDX28/DHX30/DHX9/EIF2S2/EIF2S3/EIF3A/EIF3B/EIF3D/EIF3I/EIF3J/EIF3M/EIF4H/EIF5/EIF6/ERAL1/FASTKD2/GCFC2/GEMIN4/GEMIN5/GEMIN6/GEMIN7/HSP90AA1/HSP90AB1/LSM2/LSM4/MDN1/MRPL20/MRPS7/MRTO4/NAF1/NCBP1/NLE1/NOP2/NUDT21/POLR2D/PRKDC/PRMT5/PRMT7/PRPF19/PRPF3/PRPF31/PRPF6/PRPF8/PSIP1/PTGES3/PUF60/PWP2/RBMX/RPF2/RRP7A/RRP…	96
208	2IF	2IF	GO:0002221	pattern recognition receptor signaling pathway	86/4143	201/18866	2.67411e-11	8.13162e-10	5.92338e-10	ALPK1/BCL10/BIRC2/BIRC3/C1QBP/CACTIN/CASP8/CD40/CHUK/CLPB/CTSK/CTSL/CTSS/CYLD/DAB2IP/DDX3X/DDX58/DDX60/DHX58/EPG5/FADD/GPS2/HMGB1/HSPA1A/HSPA1B/HSPD1/IFIH1/IKBKB/IKBKE/IRAK1/IRAK2/IRAK3/IRF1/IRF3/IRF7/LACC1/LGMN/LYN/MFHAS1/MYD88/NFKBIA/NPLOC4/OTUD4/OTULIN/PDPK1/PELI1/PHB/PHB2/PIK3AP1/PIK3R4/PUM2/RAB11FIP2/RELA/RFTN1/RIOK3/RIPK1/RIPK2/RSAD2/RTN4/SEC14L1/TAB1/TAB2/TAB3/TANK/TBK1/TICAM1/TIFA/TLR2/TL…	86
209	2IF	2IF	GO:0001959	regulation of cytokine-mediated signaling pathway	80/4143	183/18866	3.58587e-11	1.0852e-09	7.90499e-10	ABCE1/ADAM17/ADAR/AGPAT2/BIRC2/BIRC3/CACTIN/CARD16/CASP1/CASP4/CASP8/CBFB/CCL5/CD74/CDC37/CHUK/CNOT7/CPNE1/CREBRF/CSF1/CYLD/ELF1/FADD/GPS2/HSP90AB1/HSPA1A/HSPA1B/IFNAR2/IFNGR2/IKBKB/IKBKE/IL6/IL7/IRAK1/IRAK2/IRAK3/IRF3/IRF7/JAK2/MADD/MED1/METTL3/MUL1/NLRC5/OTUD4/OTULIN/PARP14/PARP9/PIAS4/PTPN1/PTPN2/PYCARD/RBCK1/RIPK1/RIPK2/RNF31/SAMHD1/SH2B3/SLIT2/SOCS1/SPATA2/SPHK1/SPPL2A/STAT1/TAX1BP1/TBK1/TNF…	80
210	2IF	2IF	GO:0042176	regulation of protein catabolic process	144/4143	397/18866	3.65917e-11	1.10211e-09	8.02817e-10	AGAP2/AKT1/AMER1/ANKIB1/AREL1/ARIH2/ARNTL/AURKA/AXIN1/AZIN1/BAG5/BANP/BARD1/BCAP31/CCAR2/CDC20/CHEK2/CHFR/CHMP6/CLU/CST3/CTSC/CYP51A1/DAB2IP/DDA1/DDRGK1/DESI1/DTL/DVL1/EDEM2/EGFR/EGLN1/EZR/F8A1/FAF1/FAM83D/FBXL5/FLNA/FMR1/FZR1/GGA3/GIPC1/GLMN/HECW2/HGS/HMGCR/HSP90AA1/HSP90AB1/HSPA1A/HSPA1B/HSPBP1/HUWE1/IDE/IL1B/IL33/IRAK3/KEAP1/LDLR/LRRK2/MAD2L1/MAD2L2/MDM2/MSN/MYCBP2/N4BP1/NEDD4L/NFE2L1/NRG1/NUB…	144
211	2IF	2IF	GO:0051170	import into nucleus	76/4143	171/18866	4.1822e-11	1.25367e-09	9.1322e-10	AKT1/APOD/ARNTL/CDK1/CSE1L/DDX20/DMAP1/E2F3/ECT2/ELAVL1/FAM53A/FAM53B/FLNA/GEMIN4/GEMIN5/GEMIN6/GEMIN7/HEATR3/HSP90AB1/HTATIP2/IPO11/IPO4/IPO5/IPO7/IPO8/IPO9/JAK2/KPNA1/KPNA2/KPNA3/KPNA4/KPNA5/KPNB1/LRRK2/MAPK1/MDFIC/MED1/NFKBIA/NOLC1/NUP107/NUP153/NUP155/NUP188/NUP214/NUP35/NUP50/NUP54/NUP62/NUP85/NUP88/NUP93/NUP98/NUTF2/NXT1/NXT2/PHB2/PML/PRKCD/PSEN1/RAB18/RAN/RBM22/RPAIN/SMAD3/SNRPB/SNRPD1/SNR…	76
212	2IF	2IF	GO:2000816	negative regulation of mitotic sister chromatid separation	28/4143	39/18866	4.2587e-11	1.27058e-09	9.25537e-10	AURKB/BUB1/BUB1B/BUB3/CCNB1/CDC20/CDK5RAP2/CDT1/CENPF/DUSP1/DYNC1LI1/FBXO5/GEN1/MAD2L1/MAD2L2/NDC80/PCID2/PLK1/PSMG2/PTTG1/SPDL1/TEX14/TPR/TRIP13/TTK/XRCC3/ZNF207/ZW10	28
213	2IF	2IF	GO:1903046	meiotic cell cycle process	83/4143	193/18866	4.30956e-11	1.27972e-09	9.32194e-10	ACTR2/ACTR3/ASPM/AURKA/BRCA2/BRIP1/BUB1/BUB1B/CALR/CCNA1/CCNE1/CCNE2/CDC20/CDC25A/CDC25B/CDC25C/CENPC/CKS2/DMC1/EME1/ERCC1/EREG/ESPL1/FANCA/FANCD2/FANCM/FBXO43/FBXO5/FIGNL1/FZR1/GPR3/HSF1/HUS1/INCENP/ING2/KIF18A/LIF/MASTL/MLH1/MND1/MSH3/MSH6/MSX1/MSX2/MUS81/MYBL1/MYH9/NCAPD2/NCAPD3/NCAPH/NCAPH2/NDC1/NSUN2/NUF2/PLK1/PPP2R1A/PSMC3IP/PSMD13/PTTG1/RAD1/RAD50/RAD51/RAD51B/RAD51C/RAD54B/RAD54L/RMI1/SIR…	83
214	2IF	2IF	GO:0000731	DNA synthesis involved in DNA repair	34/4143	53/18866	4.82391e-11	1.42576e-09	1.03858e-09	CDKN2D/DTL/ISG15/MAD2L2/NPLOC4/PARP10/PCNA/POLA1/POLD1/POLD2/POLD3/POLE/POLE2/POLK/POLN/PRIMPOL/REV1/RFC1/RFC2/RFC3/RFC4/RFC5/RPA1/RPA2/RPA3/TREX1/TRIM25/UBB/UBC/UBE2L6/USP10/USP43/VCP/WRNIP1	34
215	2IF	2IF	GO:0010639	negative regulation of organelle organization	149/4143	416/18866	4.89693e-11	1.44061e-09	1.04939e-09	ACD/ADD1/ADD3/AKT1/ANKRD27/ATAD2/ATXN7/AURKAIP1/AURKB/BCL2L1/BCL2L2/BCOR/BOK/BRCA1/BUB1/BUB1B/BUB3/CAMSAP1/CAPZA1/CAPZA2/CAPZB/CCNB1/CCNF/CCP110/CDC20/CDK5RAP2/CDT1/CENPF/CEP97/CGNL1/CHEK1/CHMP4B/CKAP2/CLU/CORO1B/CTBP1/DNM1L/DNM2/DNMT1/DNMT3B/DUSP1/DYNC1LI1/EML2/ERCC1/ESPL1/EXOSC10/FBXO43/FBXO5/FEZ2/FKBP4/FLCN/FLII/FNIP2/FXN/GEN1/HIP1R/HMGA1/HNRNPC/HNRNPU/HSPA1A/HUWE1/INSIG1/KANK1/KAT2A/KDM4D/LIF…	149
216	2IF	2IF	GO:1902100	negative regulation of metaphase/anaphase transition of cell cycle	27/4143	37/18866	5.14612e-11	1.50691e-09	1.09769e-09	AURKB/BUB1/BUB1B/BUB3/CCNB1/CDC20/CDK5RAP2/CDT1/CENPF/DUSP1/DYNC1LI1/FBXO5/GEN1/MAD2L1/MAD2L2/NDC80/PCID2/PLK1/PSMG2/SPDL1/TEX14/TPR/TRIP13/TTK/XRCC3/ZNF207/ZW10	27
217	2IF	2IF	GO:0017038	protein import	85/4143	200/18866	5.29788e-11	1.5442e-09	1.12485e-09	AKT1/APOD/ARHGEF5/ARNTL/CDK1/CHCHD4/CLU/CSE1L/DMAP1/E2F3/ECT2/ELAVL1/FAM53A/FAM53B/FLNA/GRPEL1/HEATR3/HSP90AA1/HSP90AB1/HSPA4/HSPA8/HSPD1/IPO11/IPO4/IPO5/IPO7/IPO8/IPO9/JAK2/KPNA1/KPNA2/KPNA3/KPNA4/KPNA5/KPNB1/LRRK2/MAPK1/MDFIC/MED1/NFKBIA/NOLC1/NUP107/NUP153/NUP155/NUP188/NUP214/NUP35/NUP50/NUP54/NUP62/NUP85/NUP88/NUP93/NUP98/NUTF2/NXT1/NXT2/PDCD5/PEX10/PEX14/PEX26/PHB2/PML/PRKCD/PSEN1/RAB8B/RAN…	85
218	2IF	2IF	GO:0033046	negative regulation of sister chromatid segregation	30/4143	44/18866	6.81024e-11	1.97591e-09	1.43932e-09	AURKB/BUB1/BUB1B/BUB3/CCNB1/CDC20/CDK5RAP2/CDT1/CENPF/DUSP1/DYNC1LI1/ESPL1/FBXO5/GEN1/MAD2L1/MAD2L2/NAA10/NDC80/PCID2/PLK1/PSMG2/PTTG1/SPDL1/TEX14/TPR/TRIP13/TTK/XRCC3/ZNF207/ZW10	30
219	2IF	2IF	GO:0006997	nucleus organization	63/4143	133/18866	7.28965e-11	2.10534e-09	1.53361e-09	AHCTF1/ANKLE2/ATXN7/BANF1/CCNB1/CCNB2/CDK1/CHMP1A/CHMP4B/CHMP5/CHMP6/CHMP7/CTDNEP1/EMG1/ETS1/GOLM1/HABP4/HMGB2/LEMD2/LPIN1/NDC1/NFE2L1/NOLC1/NSFL1C/NUP107/NUP153/NUP155/NUP205/NUP35/NUP54/NUP93/NUP98/PARP11/PES1/PITPNB/PLK1/PML/POLR1B/PPP2CA/PPP2R1A/PPP2R2A/PSME4/REEP4/RRN3/RTN4/SEH1L/SERBP1/SF1/SRPK1/SUN2/TARDBP/TMEM170A/TMEM43/TOR1A/TOR1AIP1/TOR1B/TPR/USP36/VPS4A/VPS4B/VRK1/WRAP53/ZPR1	63
220	2IF	2IF	GO:0045071	negative regulation of viral genome replication	37/4143	61/18866	7.53674e-11	2.15869e-09	1.57247e-09	APOBEC3B/APOBEC3C/APOBEC3D/APOBEC3F/APOBEC3G/BANF1/BST2/CCL5/CCL8/CCNK/EIF2AK2/FAM111A/HMGA2/IFI16/IFIT1/IFIT5/IFITM1/IFITM3/ILF3/ISG15/ISG20/MIR221/MORC2/MX1/OAS1/OAS2/OAS3/OASL/PARP10/PLSCR1/RSAD2/SRPK1/TNIP1/TRIM28/VAPA/ZC3H12A/ZC3HAV1	37
221	2IF	2IF	GO:0000726	non-recombinational repair	53/4143	104/18866	7.54262e-11	2.15869e-09	1.57247e-09	AUNIP/BARD1/BRCA1/BRCC3/DCLRE1A/DCLRE1B/DCLRE1C/DEK/DTX3L/ERCC1/ERCC6/HMCES/HMGA2/HSF1/KAT5/KDM2A/KDM4D/LIG4/MAD2L2/MDC1/MLH1/NBN/NHEJ1/PARP3/PARP9/PAXIP1/PIAS4/PNKP/POLA1/POLM/POLQ/PRKDC/PRPF19/PSMD14/RAD50/RBBP8/REXO4/RIF1/RNF138/SIRT7/SLX4/SMARCAL1/SMCHD1/TFIP11/UBE2N/UIMC1/UVRAG/WRAP53/XRCC1/XRCC4/XRCC5/XRCC6/ZBTB7A	53
222	2IF	2IF	GO:0032201	telomere maintenance via semi-conservative replication	22/4143	27/18866	7.85203e-11	2.23712e-09	1.6296e-09	DNA2/FEN1/PCNA/POLA1/POLA2/POLD1/POLD2/POLD3/POLE/POLE2/POLE3/PRIM1/PRIM2/RFC1/RFC2/RFC3/RFC4/RFC5/RPA1/RPA2/RPA3/UPF1	22
223	2IF	2IF	GO:1901989	positive regulation of cell cycle phase transition	55/4143	110/18866	8.62471e-11	2.44625e-09	1.78194e-09	ADAM17/AKT1/ANAPC4/ANAPC7/APP/ATAD5/BRD4/CCNB1/CCND1/CCND3/CDC16/CDC23/CDC25A/CDC25B/CDC25C/CDC27/CDC45/CDC6/CDC7/CDC73/CDCA5/CDK1/CDT1/CUL4A/DBF4B/DDRGK1/DDX3X/DLGAP5/DTL/EGFR/EIF4G1/ESPL1/EZH2/FAM83D/FBXO5/KLHL18/MDM2/MEPCE/MIR221/MTBP/PAF1/PAGR1/PHB2/RAB11A/RAD51B/RAD51C/RB1/RCC2/RDX/RPTOR/SIN3A/TFDP1/TMOD3/UBE2C/VPS4B	55
224	2IF	2IF	GO:0019985	translesion synthesis	29/4143	42/18866	8.80077e-11	2.47399e-09	1.80215e-09	DTL/ISG15/MAD2L2/NPLOC4/PARP10/PCNA/POLD1/POLD2/POLD3/POLE2/POLK/POLN/PRIMPOL/REV1/RFC1/RFC2/RFC3/RFC4/RFC5/RPA1/RPA2/RPA3/TRIM25/UBB/UBC/UBE2L6/USP10/USP43/VCP	29
225	2IF	2IF	GO:0033048	negative regulation of mitotic sister chromatid segregation	29/4143	42/18866	8.80077e-11	2.47399e-09	1.80215e-09	AURKB/BUB1/BUB1B/BUB3/CCNB1/CDC20/CDK5RAP2/CDT1/CENPF/DUSP1/DYNC1LI1/FBXO5/GEN1/MAD2L1/MAD2L2/NAA10/NDC80/PCID2/PLK1/PSMG2/PTTG1/SPDL1/TEX14/TPR/TRIP13/TTK/XRCC3/ZNF207/ZW10	29
226	2IF	2IF	GO:0048024	regulation of mRNA splicing, via spliceosome	56/4143	113/18866	9.09712e-11	2.54599e-09	1.85459e-09	C1QBP/CELF1/CWC22/DAZAP1/FMR1/HNRNPA2B1/HNRNPK/HNRNPL/HNRNPU/HSPA8/KHDRBS1/KHDRBS3/LARP7/MAGOH/NCBP1/NCL/NSRP1/NUP98/PRDX6/PRPF19/PTBP1/PUF60/QKI/RBM10/RBM15/RBM17/RBM19/RBM23/RBM25/RBM42/RBM7/RBM8A/RBMX/RBMXL1/RNPS1/SAP18/SART3/SF1/SF3B4/SFSWAP/SNRNP70/SNW1/SON/SRPK1/SRSF1/SRSF10/SRSF2/SRSF3/SRSF4/SRSF7/SRSF9/THRAP3/TRA2B/U2AF2/WTAP/ZBTB7A	56
227	2IF	2IF	GO:1905819	negative regulation of chromosome separation	28/4143	40/18866	1.12114e-10	3.12388e-09	2.27556e-09	AURKB/BUB1/BUB1B/BUB3/CCNB1/CDC20/CDK5RAP2/CDT1/CENPF/DUSP1/DYNC1LI1/FBXO5/GEN1/MAD2L1/MAD2L2/NDC80/PCID2/PLK1/PSMG2/PTTG1/SPDL1/TEX14/TPR/TRIP13/TTK/XRCC3/ZNF207/ZW10	28
228	2IF	2IF	GO:0071824	protein-DNA complex subunit organization	109/4143	282/18866	1.27136e-10	3.52491e-09	2.56768e-09	ANP32B/ANP32E/ARID1A/ASF1B/BAZ2A/BDP1/BRD2/CABIN1/CAND1/CDC45/CDT1/CENPA/CENPC/CENPE/CENPF/CENPH/CENPI/CENPK/CENPL/CENPM/CENPN/CENPO/CENPP/CENPQ/CENPT/CENPU/CENPW/CHAF1A/CHAF1B/CHD1L/CREB1/CTCF/CUL4A/DAXX/DDB2/DLGAP5/DMAP1/DMC1/DR1/ERCC2/ERCC3/GMNN/GRWD1/GTF2E1/GTF2H1/GTF2H3/HAT1/HELLS/HIRA/HJURP/HMGA1/HMGB1/HMGB2/INO80/IPO4/ITGB3BP/KAT6A/MCM2/MCM3/MCM3AP/MCM4/MCM5/MCM6/MCM7/MIS12/MIS18A/MIS18BP1…	109
229	2IF	2IF	GO:0060071	Wnt signaling pathway, planar cell polarity pathway	54/4143	108/18866	1.27621e-10	3.52491e-09	2.56768e-09	AP2A1/CDC42/CLTC/DVL1/FZD1/FZD5/FZD6/FZD7/MLLT3/PFN1/PLEKHA4/PSMA1/PSMA2/PSMA3/PSMA4/PSMA5/PSMA6/PSMA7/PSMB1/PSMB10/PSMB2/PSMB3/PSMB4/PSMB6/PSMB7/PSMB8/PSMB9/PSMC1/PSMC2/PSMC3/PSMC4/PSMC5/PSMC6/PSMD1/PSMD11/PSMD12/PSMD13/PSMD14/PSMD2/PSMD3/PSMD7/PSMD8/PSME1/PSME2/PSME3/PSME4/PSMF1/RAC1/ROR1/SMURF1/SMURF2/VANGL1/WNT5A/ZNRF3	54
230	2IF	2IF	GO:0090501	RNA phosphodiester bond hydrolysis	73/4143	165/18866	1.30237e-10	3.58152e-09	2.60892e-09	ABT1/AGO2/BMS1/BOP1/CNOT1/CNOT2/CNOT3/CNOT7/CPSF2/CPSF3/CPSF4/CPSF6/CPSF7/CSTF2/CSTF2T/CSTF3/DBR1/DCPS/DGCR8/DIS3/DIS3L/DROSHA/ELAC2/ERI1/ERI2/EXO1/EXOSC10/EXOSC2/EXOSC3/EXOSC4/EXOSC6/EXOSC8/EXOSC9/FEN1/FIP1L1/HELZ2/ISG20/ISG20L2/KRI1/MOV10/MRPL44/NCBP1/NOB1/NOCT/NOL9/NOP14/NOP9/NUDT21/PDE12/PIWIL4/PNPT1/POLR3K/POP1/POP7/RCL1/RNASEH1/RNASEH2A/RNASEH2B/RPP30/RPP38/RRP36/RRS1/SAMHD1/SLFN11/SLFN13/T…	73
231	2IF	2IF	GO:0006353	DNA-templated transcription, termination	42/4143	75/18866	1.45972e-10	3.99686e-09	2.91147e-09	CLP1/CPSF2/CPSF3/CPSF4/CPSF7/CSTF2/CSTF2T/CSTF3/DHX9/ERCC2/ERCC3/FIP1L1/GTF2H1/GTF2H3/MAZ/MNAT1/NCBP1/NUDT21/PAPOLA/POLR1A/POLR1B/POLR1C/POLR1E/POLR2A/POLR2H/POLR3K/PRMT5/SCAF4/SETX/SLBP/SNRPB/SNRPD3/SNRPF/SNRPG/SYMPK/TAF1A/TAF1B/TBP/TTF1/TTF2/WDR33/ZNF473	42
232	2IF	2IF	GO:0006282	regulation of DNA repair	62/4143	132/18866	1.59592e-10	4.35093e-09	3.16938e-09	ACTR2/AUNIP/BRCA1/BRCC3/CDK9/CEBPG/CHEK1/CUL4A/DDX11/DEK/DHX9/DTX3L/EGFR/ERCC6/EYA3/FANCB/FIGNL1/FOXM1/FUS/HELB/HMGA2/HMGB1/HSF1/KAT7/KDM4D/MAD2L2/MIR221/NPAS2/OTUB1/PARP1/PARP3/PARP9/PARPBP/PCNA/PML/PNKP/POLQ/PPP4C/PPP4R2/PRKDC/PRRX1/RAD51/RAD51AP1/RIF1/RMI2/RNF169/RPA2/SIRT7/SMCHD1/SPIRE2/TFIP11/TIMELESS/TRIM28/TRIP12/TWIST1/UBE2N/UBQLN4/UIMC1/USP1/WRAP53/WRNIP1/XRCC1	62
233	2IF	2IF	GO:0051985	negative regulation of chromosome segregation	30/4143	45/18866	1.61291e-10	4.37839e-09	3.18939e-09	AURKB/BUB1/BUB1B/BUB3/CCNB1/CDC20/CDK5RAP2/CDT1/CENPF/DUSP1/DYNC1LI1/ESPL1/FBXO5/GEN1/MAD2L1/MAD2L2/NAA10/NDC80/PCID2/PLK1/PSMG2/PTTG1/SPDL1/TEX14/TPR/TRIP13/TTK/XRCC3/ZNF207/ZW10	30
234	2IF	2IF	GO:0090307	mitotic spindle assembly	38/4143	65/18866	1.95446e-10	5.2829e-09	3.84826e-09	AURKB/BCCIP/BIRC5/CCSAP/CDC20/CEP192/CEP97/CHEK2/CHMP1A/CHMP4B/CHMP5/DRG1/FLNA/HNRNPU/HSPA1A/HSPA1B/KIF11/KIF23/KIF2A/KIF4A/KIFC1/KPNB1/MYBL2/MZT1/NEK2/PLK1/PRC1/RAB11A/RACGAP1/RCC1/SMC1A/SMC3/STAG1/TPR/TPX2/VPS4B/WRAP73/ZNF207	38
235	2IF	2IF	GO:0045862	positive regulation of proteolysis	134/4143	370/18866	1.96712e-10	5.29449e-09	3.85671e-09	ADRM1/AIM2/AKIRIN2/AKT1/ANKIB1/ANP32B/APP/ARIH2/ARL6IP5/AURKA/AURKAIP1/AXIN1/BAK1/BBC3/BCAP31/BCL10/BCL2L13/BID/BOK/CAPN3/CARD9/CASP1/CASP10/CASP2/CASP8/CASP8AP2/CCBE1/CDC20/CFLAR/CHFR/CIDEB/CLN6/CLU/CTSC/CYCS/DAB2IP/DDA1/DDRGK1/DDX3X/DVL1/EDEM2/ENO1/F2R/FADD/FAS/FMR1/FZR1/HIP1/HIP1R/HMGB1/HSF1/HSPA1A/HSPA1B/HSPBP1/HSPD1/HSPE1/IFI16/IL1B/IL33/JAK2/KEAP1/LGALS9/LGMN/LRRK2/LYN/MALT1/MBP/MDM2/MTCH1/…	134
236	2IF	2IF	GO:2001251	negative regulation of chromosome organization	67/4143	148/18866	2.20879e-10	5.91975e-09	4.31217e-09	ACD/ATAD2/AURKB/BCOR/BRCA1/BUB1/BUB1B/BUB3/CCNB1/CDC20/CDK5RAP2/CDT1/CENPF/CTBP1/DNMT1/DNMT3B/DUSP1/DYNC1LI1/ERCC1/ESPL1/EXOSC10/FBXO5/GEN1/HMGA1/HNRNPC/HNRNPU/KDM4D/MAD2L1/MAD2L2/MCM2/MLLT6/MNAT1/MTF2/NAA10/NAT10/NBN/NDC80/NOC2L/OTUB1/PARP1/PCID2/PIF1/PINX1/PLK1/PRMT6/PSMG2/PTTG1/RAD50/SET/SIN3A/SLX4/SPDL1/TEX14/TINF2/TOP2A/TPR/TRIP12/TRIP13/TTK/TWIST1/WDR5/XRCC1/XRCC3/XRCC5/XRN1/ZNF207/ZW10	67
237	2IF	2IF	GO:0001738	morphogenesis of a polarized epithelium	66/4143	145/18866	2.25442e-10	6.01654e-09	4.38267e-09	ACTB/AP2A1/CDC42/CLTC/DLG3/DVL1/EXOC5/FOXF1/FZD1/FZD5/FZD6/FZD7/LAMA1/LAMA3/MLLT3/MSN/PFN1/PLEKHA4/PSMA1/PSMA2/PSMA3/PSMA4/PSMA5/PSMA6/PSMA7/PSMB1/PSMB10/PSMB2/PSMB3/PSMB4/PSMB6/PSMB7/PSMB8/PSMB9/PSMC1/PSMC2/PSMC3/PSMC4/PSMC5/PSMC6/PSMD1/PSMD11/PSMD12/PSMD13/PSMD14/PSMD2/PSMD3/PSMD7/PSMD8/PSME1/PSME2/PSME3/PSME4/PSMF1/RAB10/RAC1/ROR1/SAPCD2/SCRIB/SEC24B/SMURF1/SMURF2/VANGL1/WDR1/WNT5A/ZNRF3	66
238	2IF	2IF	GO:0001736	establishment of planar polarity	59/4143	124/18866	2.31428e-10	6.12461e-09	4.46139e-09	AP2A1/CDC42/CLTC/DLG3/DVL1/EXOC5/FZD1/FZD5/FZD6/FZD7/MLLT3/PFN1/PLEKHA4/PSMA1/PSMA2/PSMA3/PSMA4/PSMA5/PSMA6/PSMA7/PSMB1/PSMB10/PSMB2/PSMB3/PSMB4/PSMB6/PSMB7/PSMB8/PSMB9/PSMC1/PSMC2/PSMC3/PSMC4/PSMC5/PSMC6/PSMD1/PSMD11/PSMD12/PSMD13/PSMD14/PSMD2/PSMD3/PSMD7/PSMD8/PSME1/PSME2/PSME3/PSME4/PSMF1/RAC1/ROR1/SAPCD2/SEC24B/SMURF1/SMURF2/VANGL1/WDR1/WNT5A/ZNRF3	59
239	2IF	2IF	GO:0007164	establishment of tissue polarity	59/4143	124/18866	2.31428e-10	6.12461e-09	4.46139e-09	AP2A1/CDC42/CLTC/DLG3/DVL1/EXOC5/FZD1/FZD5/FZD6/FZD7/MLLT3/PFN1/PLEKHA4/PSMA1/PSMA2/PSMA3/PSMA4/PSMA5/PSMA6/PSMA7/PSMB1/PSMB10/PSMB2/PSMB3/PSMB4/PSMB6/PSMB7/PSMB8/PSMB9/PSMC1/PSMC2/PSMC3/PSMC4/PSMC5/PSMC6/PSMD1/PSMD11/PSMD12/PSMD13/PSMD14/PSMD2/PSMD3/PSMD7/PSMD8/PSME1/PSME2/PSME3/PSME4/PSMF1/RAC1/ROR1/SAPCD2/SEC24B/SMURF1/SMURF2/VANGL1/WDR1/WNT5A/ZNRF3	59
240	2IF	2IF	GO:0002753	cytoplasmic pattern recognition receptor signaling pathway	39/4143	68/18866	2.50369e-10	6.59828e-09	4.80643e-09	ALPK1/BIRC2/BIRC3/C1QBP/CASP8/CLPB/CYLD/DDX58/DDX60/DHX58/HSPA1A/HSPA1B/IFIH1/IRAK1/IRAK2/IRF3/IRF7/LACC1/NFKBIA/NPLOC4/OTULIN/PHB/PHB2/PUM2/RELA/RIOK3/RIPK2/SEC14L1/TAB1/TAB2/TAB3/TIFA/TLR4/TNFAIP3/TRAF6/UBB/UBC/UBE2N/USP15	39
241	2IF	2IF	GO:0030177	positive regulation of Wnt signaling pathway	78/4143	183/18866	2.75141e-10	7.22104e-09	5.26008e-09	AMER1/ARNTL/ASPM/ATP6V1C2/AXIN1/CAPRIN2/CCAR2/CDC73/CSNK1G1/CSNK1G2/CTDNEP1/DDX3X/DEPDC1B/EGFR/FAM53B/GPRC5B/GSKIP/HHEX/ILK/KANK1/LRRK1/LRRK2/MACF1/MBD2/MLLT3/NFKB1/NLE1/PLEKHA4/PSMA1/PSMA2/PSMA3/PSMA4/PSMA5/PSMA6/PSMA7/PSMB1/PSMB10/PSMB2/PSMB3/PSMB4/PSMB6/PSMB7/PSMB8/PSMB9/PSMC1/PSMC2/PSMC3/PSMC4/PSMC5/PSMC6/PSMD1/PSMD11/PSMD12/PSMD13/PSMD14/PSMD2/PSMD3/PSMD7/PSMD8/PSME1/PSME2/PSME3/PSME4/PSMF1/…	78
242	2IF	2IF	GO:0048525	negative regulation of viral process	52/4143	104/18866	2.79489e-10	7.30482e-09	5.32111e-09	APOBEC3B/APOBEC3C/APOBEC3D/APOBEC3F/APOBEC3G/BANF1/BST2/CCL5/CCL8/CCNK/EIF2AK2/FAM111A/HDAC1/HMGA2/IFI16/IFIT1/IFIT5/IFITM1/IFITM3/ILF3/ISG15/ISG20/JUN/MIR221/MORC2/MX1/OAS1/OAS2/OAS3/OASL/PARP10/PLSCR1/PML/PSMC3/RSAD2/SNX3/SRPK1/STAT1/TARDBP/TFAP4/TNIP1/TRIM11/TRIM14/TRIM21/TRIM25/TRIM26/TRIM28/TRIM35/TRIM8/VAPA/ZC3H12A/ZC3HAV1	52
243	2IF	2IF	GO:0006303	double-strand break repair via nonhomologous end joining	49/4143	96/18866	3.61411e-10	9.37787e-09	6.83119e-09	AUNIP/BARD1/BRCA1/BRCC3/DCLRE1A/DCLRE1B/DCLRE1C/DEK/DTX3L/ERCC1/ERCC6/HMCES/HMGA2/HSF1/KAT5/KDM2A/KDM4D/LIG4/MAD2L2/MDC1/MLH1/NBN/NHEJ1/PARP3/PARP9/PAXIP1/PIAS4/PNKP/POLA1/POLM/POLQ/PRKDC/PRPF19/PSMD14/RAD50/RIF1/SIRT7/SMARCAL1/SMCHD1/TFIP11/UBE2N/UIMC1/UVRAG/WRAP53/XRCC1/XRCC4/XRCC5/XRCC6/ZBTB7A	49
244	2IF	2IF	GO:0044766	multi-organism transport	38/4143	66/18866	3.63253e-10	9.37787e-09	6.83119e-09	BST2/CTSL/DYNLT1/EPS15/FMR1/IFIT1/KPNA1/KPNA2/KPNA3/KPNB1/MVB12A/NDC1/NUP107/NUP153/NUP155/NUP160/NUP188/NUP205/NUP214/NUP35/NUP37/NUP43/NUP50/NUP54/NUP62/NUP85/NUP88/NUP93/NUP98/RAB7A/RAE1/RAN/SEH1L/TPR/UBB/UBC/VPS37C/XPO1	38
245	2IF	2IF	GO:1902579	multi-organism localization	38/4143	66/18866	3.63253e-10	9.37787e-09	6.83119e-09	BST2/CTSL/DYNLT1/EPS15/FMR1/IFIT1/KPNA1/KPNA2/KPNA3/KPNB1/MVB12A/NDC1/NUP107/NUP153/NUP155/NUP160/NUP188/NUP205/NUP214/NUP35/NUP37/NUP43/NUP50/NUP54/NUP62/NUP85/NUP88/NUP93/NUP98/RAB7A/RAE1/RAN/SEH1L/TPR/UBB/UBC/VPS37C/XPO1	38
246	2IF	2IF	GO:0001666	response to hypoxia	130/4143	359/18866	3.69428e-10	9.4985e-09	6.91907e-09	ACTN4/ACVRL1/ADAM15/ADAM17/ADSL/AGTRAP/AK4/AKT1/ALAS1/ANGPTL4/ANKRD1/BACH1/BIRC2/BRIP1/CARD16/CCNA2/CCNB1/CD38/CFLAR/CREB1/CREBBP/CST3/CUL2/DNM1L/DNMT3B/DPP4/E2F1/EDNRA/EGLN1/EGR1/ENO1/ERCC2/ERCC3/ERO1A/ETS1/GNB1/HMOX2/HSF1/HSPD1/ICAM1/IRAK1/ITGA2/ITPR1/KCNMA1/LIMD1/MDM2/MTHFR/MTOR/MYB/MYC/NKX3-1/NOTCH1/PAK1/PDK3/PDLIM1/PGK1/PHB2/PKM/PLEKHN1/PLK3/PMAIP1/PML/PSEN2/PSMA1/PSMA2/PSMA3/PSMA4/PSMA5/PSM…	130
247	2IF	2IF	GO:0042273	ribosomal large subunit biogenesis	41/4143	74/18866	3.7686e-10	9.65036e-09	7.02969e-09	BOP1/BRIX1/DDX18/DDX28/DHX30/EBNA1BP2/EIF6/FASTKD2/FTSJ3/GTF3A/GTPBP4/HEATR3/LAS1L/MAK16/MDN1/MRPL1/MRPL20/MRTO4/NIFK/NIP7/NLE1/NOC2L/NOL9/NOP16/NOP2/NVL/PAK1IP1/PES1/RPF1/RPF2/RPL7L1/RRP15/RRS1/RSL1D1/SDAD1/SURF6/URB1/WDR12/WDR74/ZNF622/ZNHIT3	41
248	2IF	2IF	GO:0006457	protein folding	92/4143	230/18866	4.35649e-10	1.10763e-08	8.06837e-09	AHSA1/AMFR/ATF6/B2M/BAG5/CALR/CANX/CCT2/CCT3/CCT4/CCT5/CCT6A/CCT7/CCT8/CD74/CDC37/CHCHD4/CHORDC1/CLU/CSNK2B/CWC27/DFFA/DNAJA1/DNAJA2/DNAJA3/DNAJA4/DNAJB1/DNAJB6/DNAJC1/DNAJC2/DNAJC3/DNAJC7/ENTPD5/ERO1A/ERP44/FKBP1A/FKBP4/GAK/GNAI2/GNAI3/GNB1/GNB2/GNB4/GRPEL1/HSP90AA1/HSP90AB1/HSPA13/HSPA14/HSPA1A/HSPA1B/HSPA5/HSPA8/HSPA9/HSPBP1/HSPD1/HSPE1/HSPH1/MPDU1/NFYC/NUDC/NUDCD3/PDCD5/PDCL3/PDIA3/PDIA6/PFDN…	92
249	2IF	2IF	GO:2001022	positive regulation of response to DNA damage stimulus	52/4143	105/18866	4.36046e-10	1.10763e-08	8.06837e-09	ACTR2/ANKLE1/ANKRD1/ATR/BCLAF1/BRCA1/BRCC3/CCAR2/CEBPG/DDX11/DHX9/DTX3L/EGFR/EID3/ERCC6/EYA3/FANCB/FMR1/FOXM1/FUS/HMGA2/HMGB1/KDM4D/MAD2L2/MSX1/MYC/NACC2/NKX3-1/NPAS2/NSMCE4A/PARP1/PARP3/PARP9/PAXIP1/PCNA/PIAS4/PMAIP1/PNKP/PRKCD/PRKDC/PRRX1/RAD9A/RIF1/SMCHD1/SPIRE2/SPRED1/TIMELESS/TRIM28/UBE2N/UIMC1/WRAP53/XRCC1	52
250	2IF	2IF	GO:0032886	regulation of microtubule-based process	95/4143	240/18866	4.42178e-10	1.11871e-08	8.1491e-09	ALMS1/ARL2/ATF5/ATXN7/AURKA/BICD2/BORA/BRCA1/CAMSAP1/CCNF/CCP110/CCSAP/CDK2AP2/CDK5RAP2/CENPJ/CEP295/CEP76/CEP85/CEP97/CFAP20/CHEK1/CHMP1A/CHMP4B/CHMP5/CHORDC1/CKAP2/CKAP5/CLIP1/CLTC/CYLD/DIAPH1/DNAH11/DRG1/DYNC1H1/EML2/EPHA3/FBXW5/FES/FKBP4/GEN1/GPSM2/HNRNPU/HSPA1A/HSPA1B/KAT2A/KIF11/KIF18A/MACF1/MAP1B/MAP1S/MAP2/MAPRE1/MARK2/MET/NAV3/NEFH/NEK2/NIN/NSFL1C/NUBP1/NUP62/PAK1/PARP3/PDCD6IP/PLK1/PLK4…	95
251	2IF	2IF	GO:2000573	positive regulation of DNA biosynthetic process	39/4143	69/18866	4.54005e-10	1.14362e-08	8.33059e-09	ACD/ATR/AURKB/CCT2/CCT3/CCT4/CCT5/CCT6A/CCT7/CCT8/CHTF18/CHTF8/DKC1/DSCC1/FGF2/GREM1/HNRNPA2B1/HNRNPD/HSP90AA1/HSP90AB1/KLF4/MAPK1/MAPKAPK5/MYC/NAF1/NEK2/NVL/PAK3/PCNA/PNKP/PRKD2/PTGES3/RFC2/RFC3/RFC4/RFC5/TCP1/WRAP53/XRCC5	39
252	2IF	2IF	GO:0044774	mitotic DNA integrity checkpoint	53/4143	108/18866	4.55641e-10	1.14362e-08	8.33059e-09	ARID3A/ATF2/AURKA/BLM/CASP2/CCNB1/CCND1/CDC25C/CDC6/CDK1/CDK2/CHEK2/CLSPN/CNOT1/CNOT10/CNOT2/CNOT3/CNOT7/DONSON/E2F1/E2F4/E2F7/E2F8/EME1/FANCD2/FBXO31/GADD45A/GTSE1/HMGA2/HUS1/MDC1/MDM2/MSH2/MUC1/MUS81/NAE1/NBN/ORC1/PCNA/PLK3/PML/PRKDC/PRMT1/RAD9A/RFWD3/RPA2/TAOK3/TFDP1/TICRR/TIPIN/TOP2A/TOPBP1/TP53	53
253	2IF	2IF	GO:0000910	cytokinesis	74/4143	172/18866	4.68477e-10	1.17119e-08	8.53141e-09	ACTR2/ACTR3/AHCTF1/ANK3/ANLN/ARF1/AURKA/AURKB/BCL2L1/BIN3/BRCA2/CALM1/CALM3/CCP110/CDC14A/CDC25B/CDC42/CDC6/CENPA/CEP55/CFL1/CHMP1A/CHMP4B/CHMP5/CHMP6/CHMP7/CIT/CKAP2/E2F7/E2F8/ECT2/ESPL1/FLCN/GIPC1/GIT1/INCENP/KIF14/KIF20A/KIF20B/KIF23/KIF4A/KLHL21/LZTS2/MITD1/MYH9/MYO19/NUP62/NUSAP1/PDCD6IP/PDXP/PIK3R4/PKN2/PKP4/PLK1/PLK3/PLK4/PRC1/PRPF40A/RAB11A/RAB35/RACGAP1/RHOC/ROCK2/SNX9/SON/SPIRE2/SPTBN1/…	74
254	2IF	2IF	GO:0036293	response to decreased oxygen levels	133/4143	371/18866	4.97895e-10	1.23984e-08	9.03143e-09	ACTN4/ACVRL1/ADAM15/ADAM17/ADSL/AGTRAP/AK4/AKT1/ALAS1/ANGPTL4/ANKRD1/BACH1/BIRC2/BNIP1/BRIP1/CARD16/CBL/CCNA2/CCNB1/CD38/CFLAR/CREB1/CREBBP/CST3/CUL2/DNM1L/DNMT3B/DPP4/E2F1/EDNRA/EGLN1/EGR1/ENO1/ERCC2/ERCC3/ERO1A/ETS1/GNB1/HMOX2/HSF1/HSPD1/ICAM1/IRAK1/ITGA2/ITPR1/KCNMA1/LIMD1/MDM2/MTHFR/MTOR/MYB/MYC/NAMPT/NKX3-1/NOTCH1/PAK1/PDK3/PDLIM1/PGK1/PHB2/PKM/PLEKHN1/PLK3/PMAIP1/PML/PSEN2/PSMA1/PSMA2/PSMA3…	133
255	2IF	2IF	GO:0070482	response to oxygen levels	140/4143	396/18866	5.19522e-10	1.28862e-08	9.38678e-09	ACTN4/ACVRL1/ADAM15/ADAM17/ADSL/AGTRAP/AK4/AKT1/ALAS1/ANGPTL4/ANKRD1/ATP6V0A2/ATP6V1A/BACH1/BIRC2/BNIP1/BRIP1/CARD16/CBL/CCNA2/CCNB1/CD38/CFLAR/CREB1/CREBBP/CST3/CUL2/CYB5R4/DNM1L/DNMT3B/DPP4/E2F1/EDNRA/EGLN1/EGR1/ENO1/ERCC2/ERCC3/ERO1A/ETS1/FAS/GNB1/HMOX2/HSF1/HSPD1/ICAM1/IRAK1/ITGA2/ITPR1/KCNMA1/LIMD1/MDM2/MTHFR/MTOR/MYB/MYC/NAMPT/NKX3-1/NOTCH1/PAK1/PDK3/PDLIM1/PDPN/PGK1/PHB2/PKM/PLEKHN1/PLK3/P…	140
256	2IF	2IF	GO:0031396	regulation of protein ubiquitination	86/4143	211/18866	5.30401e-10	1.31046e-08	9.5459e-09	AIMP2/AKT1/AMER1/AXIN1/BAG5/BCL10/BIRC2/BIRC3/BRCA1/CDC20/CDK9/CHFR/CTR9/DAXX/DCUN1D5/DDX3X/DNAJA1/DNM1L/DTX3L/FANCI/FANCM/FBXO5/FEM1A/FKBP1A/FZR1/GLMN/GPS2/GTPBP4/HSP90AA1/HSP90AB1/HSPA1A/HSPA1B/HSPA5/HSPBP1/HUWE1/ISG15/IVNS1ABP/LIMK1/LRRK2/MAD2L1/MAD2L2/MALT1/MASTL/MTBP/MTOR/MYCBP2/N4BP1/NHLRC1/NMI/OTUB1/PARP10/PAXIP1/PEF1/PELI1/PER2/PINX1/PLAA/PLK1/PRMT3/PSEN1/RASSF5/RIPK2/RNF40/SIAH2/SIRT7/SM…	86
257	2IF	2IF	GO:1901992	positive regulation of mitotic cell cycle phase transition	48/4143	94/18866	5.34808e-10	1.31621e-08	9.58778e-09	ADAM17/AKT1/ANAPC4/ANAPC7/APP/BRD4/CCNB1/CCND1/CCND3/CDC16/CDC23/CDC25A/CDC25B/CDC25C/CDC27/CDC45/CDC6/CDC7/CDCA5/CDK1/CDT1/CUL4A/DBF4B/DDX3X/DLGAP5/DTL/EGFR/EIF4G1/ESPL1/FBXO5/KLHL18/MDM2/MEPCE/MIR221/MTBP/PHB2/RAB11A/RAD51B/RAD51C/RB1/RCC2/RDX/RPTOR/SIN3A/TFDP1/TMOD3/UBE2C/VPS4B	48
258	2IF	2IF	GO:0046605	regulation of centrosome cycle	35/4143	59/18866	5.81717e-10	1.42611e-08	1.03883e-08	ALMS1/ATF5/AURKA/BRCA1/CCNF/CCP110/CDK5RAP2/CENPJ/CEP295/CEP76/CEP85/CHEK1/CHMP1A/CHMP4B/CHMP5/CHORDC1/FBXW5/GEN1/KAT2A/KIF11/NEK2/NSFL1C/NUBP1/NUP62/PDCD6IP/PLK4/POC1A/RANBP1/RBM14/ROCK2/STIL/TRIM37/VPS4B/XPO1/XRCC3	35
259	2IF	2IF	GO:0031331	positive regulation of cellular catabolic process	138/4143	390/18866	6.45116e-10	1.57543e-08	1.1476e-08	AGO2/AKT1/AMER1/ANKIB1/APP/ARIH2/AURKA/AXIN1/BCAP31/CALCOCO2/CAMKK2/CDC20/CDC37/CHFR/CLU/CNOT1/CNOT7/CPEB3/CPT1A/CTSC/DAB2IP/DCN/DDA1/DDRGK1/DHX36/DND1/DTX3L/DVL1/EDEM2/ENTPD5/EZR/FAF1/FBXL5/FBXO7/FLCN/FMR1/FYCO1/FZR1/GNAI3/GTPBP1/HMGB1/HNRNPD/HNRNPR/HSF1/HSP90AA1/HSPA1A/HSPA1B/HSPBP1/HUWE1/IL1B/IL33/IL6/KAT5/KDR/KEAP1/KHSRP/LARP1/LDLR/LRRK2/LRSAM1/MDM2/METTL3/MEX3D/MFN2/MOV10/MSN/MTDH/MUL1/NUB1/…	138
260	2IF	2IF	GO:0042274	ribosomal small subunit biogenesis	41/4143	75/18866	6.55283e-10	1.5941e-08	1.1612e-08	ABT1/BMS1/BYSL/DDX52/DHX37/EMG1/ERAL1/ERCC2/FAM207A/HEATR1/HELB/KRI1/LSM6/METTL17/MRPS7/NAT10/NGDN/NOB1/NOL10/NOL11/NOM1/NOP14/NOP9/PRKDC/PWP2/RCL1/RIOK3/RRP36/RRP7A/RRP7BP/RRS1/SRFBP1/SURF6/TBL3/TSR1/TSR2/TSR3/UTP20/UTP6/WDR3/XRCC5	41
261	2IF	2IF	GO:1903901	negative regulation of viral life cycle	45/4143	86/18866	6.587e-10	1.59628e-08	1.16279e-08	APOBEC3B/APOBEC3C/APOBEC3D/APOBEC3F/APOBEC3G/BANF1/BST2/CCL5/CCL8/CCNK/EIF2AK2/FAM111A/HMGA2/IFI16/IFIT1/IFIT5/IFITM1/IFITM3/ILF3/ISG15/ISG20/MIR221/MORC2/MX1/OAS1/OAS2/OAS3/OASL/PARP10/PLSCR1/PML/RSAD2/SNX3/SRPK1/TNIP1/TRIM11/TRIM21/TRIM25/TRIM26/TRIM28/TRIM35/TRIM8/VAPA/ZC3H12A/ZC3HAV1	45
262	2IF	2IF	GO:0006271	DNA strand elongation involved in DNA replication	17/4143	19/18866	6.7386e-10	1.62678e-08	1.18501e-08	DNA2/GINS1/GINS2/GINS3/GINS4/LIG1/MCM3/MCM4/MCM7/PCNA/POLA1/POLD2/POLD3/POLE/POLE3/RFC3/RFC4	17
263	2IF	2IF	GO:0032388	positive regulation of intracellular transport	89/4143	222/18866	7.28735e-10	1.75257e-08	1.27663e-08	ANK3/ANP32B/ARF1/ARIH2/BBC3/BCAP31/BID/CAPN10/CASP8/CDC42/CDK1/CPSF6/CTDSPL2/DHX9/DMAP1/DYNC1H1/E2F1/ECT2/EDEM2/EHD1/EZR/FLNA/FZD5/GTSE1/HPS4/HSP90AB1/HUWE1/ICE1/IL1B/IPO5/ITGB1BP1/JAK2/KHDRBS1/KIF20B/KIF5B/MAP2/MAPK1/MDM2/MICALL2/MSN/MYO1C/NMT1/NUTF2/PAK1/PCM1/PCNT/PDCD10/PDCD5/PLK3/PMAIP1/PPP3CC/PRKCD/PRNP/PSEN1/PTPN23/RAB21/RAB29/RAC2/RAN/RBM22/RBM26/RBM27/RDX/RNF31/SAE1/SAR1B/SMAD3/SPAG5/STOM…	89
264	2IF	2IF	GO:0075733	intracellular transport of virus	34/4143	57/18866	8.33613e-10	1.9972e-08	1.45483e-08	BST2/DYNLT1/FMR1/KPNA1/KPNA2/KPNA3/KPNB1/MVB12A/NDC1/NUP107/NUP153/NUP155/NUP160/NUP188/NUP205/NUP214/NUP35/NUP37/NUP43/NUP50/NUP54/NUP62/NUP85/NUP88/NUP93/NUP98/RAE1/RAN/SEH1L/TPR/UBB/UBC/VPS37C/XPO1	34
265	2IF	2IF	GO:0045839	negative regulation of mitotic nuclear division	32/4143	52/18866	8.53312e-10	2.03668e-08	1.48359e-08	AURKAIP1/AURKB/BUB1/BUB1B/BUB3/CCNB1/CDC20/CDK5RAP2/CDT1/CENPF/CHEK1/DUSP1/DYNC1LI1/FBXO5/GEN1/MAD2L1/MAD2L2/MTBP/NAA10/NDC80/PCID2/PLK1/PSMG2/PTTG1/SPDL1/TEX14/TPR/TRIP13/TTK/XRCC3/ZNF207/ZW10	32
266	2IF	2IF	GO:0010833	telomere maintenance via telomere lengthening	43/4143	81/18866	8.68255e-10	2.06455e-08	1.5039e-08	ACD/ATR/AURKB/CCT2/CCT3/CCT4/CCT5/CCT6A/CCT7/CCT8/DCLRE1B/DHX36/DKC1/EXOSC10/GAR1/HNRNPA2B1/HNRNPC/HNRNPU/HSP90AA1/HSP90AB1/MAPK1/MAPKAPK5/NAF1/NAT10/NEK2/NOP10/PARP1/PIF1/PINX1/PNKP/PTGES3/RAD50/RAD51/RFC1/RPA1/SLX4/SMG5/TCP1/TELO2/TINF2/WRAP53/XRCC5/XRN1	43
267	2IF	2IF	GO:0043254	regulation of protein complex assembly	154/4143	449/18866	8.72987e-10	2.06803e-08	1.50643e-08	ACTR2/ACTR3/ADD1/ADD3/AIDA/ANKRD27/AP1AR/ARF1/ARF6/ARFIP1/ARHGAP18/ARHGEF5/ARL2/ARPC2/ARPC4/ARPC5L/ASAP1/ATR/BAK1/BID/BIRC2/CAMSAP1/CAND1/CAPZA1/CAPZA2/CAPZB/CDC42/CDC42EP2/CDC42EP3/CDC42EP4/CDK5RAP2/CDT1/CHD1L/CKAP5/CLDN7/CLIP1/CLU/CORO1B/CPTP/CREB1/CSF3/CUL4A/CYFIP1/DAB2IP/DBNL/DDB2/DDX3X/DHX33/DRG1/EIF2AK2/EIF4G1/EML2/ERCC1/ERCC2/ERCC3/FAF1/FES/FKBP4/FLII/FNIP2/GBP5/GRB2/GTF2H1/GTF2H3/HCFC1/HI…	154
268	2IF	2IF	GO:0051098	regulation of binding	131/4143	367/18866	9.22823e-10	2.17793e-08	1.58649e-08	ACD/ACTB/ADAM15/ADD1/AKT1/AMFR/APP/AURKA/AURKB/B2M/BTBD1/CALM3/CAPRIN2/CARD16/CDC42/CDCA5/CDK9/CDT1/CEBPG/CLIC2/CPNE1/CSF3/CSNK2B/CTBP2/CYLD/DDRGK1/DDX11/DHX9/DOT1L/DTNBP1/DTX3L/DVL1/E2F1/EDF1/EIF2S1/EIF3D/EIF4A3/EIF4G1/EPB41/EPB41L5/ERCC2/FKBP1A/FMR1/GAS8/GMNN/GTPBP4/HABP4/HIP1R/HJURP/HMGA2/HMGB1/HMGB2/HNRNPL/HSF1/HSP90AB1/IDE/IFI16/IFIT1/IFIT2/ITGA2/ITGB1BP1/JAK2/JUN/KDM4D/KLF4/LFNG/LIF/LRRK2/M…	131
269	2IF	2IF	GO:0140053	mitochondrial gene expression	71/4143	165/18866	1.03787e-09	2.44034e-08	1.77764e-08	AARS2/AURKAIP1/C1QBP/CDK5RAP1/DAP3/DARS2/ELAC2/ERAL1/FASTKD2/FASTKD5/GADD45GIP1/GFM1/IARS2/LARS2/LRPPRC/METTL4/MPV17L2/MRPL1/MRPL12/MRPL14/MRPL15/MRPL16/MRPL17/MRPL18/MRPL20/MRPL22/MRPL27/MRPL32/MRPL35/MRPL37/MRPL38/MRPL39/MRPL4/MRPL42/MRPL44/MRPL46/MRPL49/MRPL57/MRPL9/MRPS10/MRPS12/MRPS16/MRPS18A/MRPS18B/MRPS2/MRPS23/MRPS26/MRPS28/MRPS30/MRPS34/MRPS35/MRPS5/MRPS6/MRPS7/MRRF/MTG1/MTIF2/NSUN4/PNPT…	71
270	2IF	2IF	GO:0006297	nucleotide-excision repair, DNA gap filling	19/4143	23/18866	1.04674e-09	2.4521e-08	1.7862e-08	LIG1/LIG4/PCNA/POLD1/POLD2/POLD3/POLE/POLK/RFC1/RFC2/RFC3/RFC4/RFC5/RPA1/RPA2/RPA3/UBB/UBC/XRCC1	19
271	2IF	2IF	GO:0000466	maturation of 5.8S rRNA from tricistronic rRNA transcript (SSU-rRNA, 5.8S rRNA, LSU-rRNA)	20/4143	25/18866	1.08583e-09	2.53427e-08	1.84606e-08	ABT1/BOP1/ERI1/ERI2/EXOSC10/EXOSC2/EXOSC3/EXOSC8/EXOSC9/FTSJ3/KRI1/NOL9/NOP14/NOP9/PES1/RCL1/RRS1/URB1/UTP20/WDR12	20
272	2IF	2IF	GO:0051784	negative regulation of nuclear division	35/4143	60/18866	1.10141e-09	2.56117e-08	1.86565e-08	AURKAIP1/AURKB/BUB1/BUB1B/BUB3/CCNB1/CDC20/CDK5RAP2/CDT1/CENPF/CHEK1/DUSP1/DYNC1LI1/FBXO43/FBXO5/GEN1/LIF/MAD2L1/MAD2L2/MTBP/NAA10/NDC80/PCID2/PLK1/PSMG2/PTTG1/RAD1/SPDL1/TEX14/TPR/TRIP13/TTK/XRCC3/ZNF207/ZW10	35
273	2IF	2IF	GO:0051092	positive regulation of NF-kappaB transcription factor activity	69/4143	159/18866	1.14523e-09	2.65333e-08	1.93278e-08	AIM2/APP/BCL10/CAPN3/CARD11/CARD16/CD40/CFLAR/CHUK/CLU/DDRGK1/DHX33/DHX9/EIF2AK2/GREM1/HSPA1A/HSPA1B/ICAM1/IKBKB/IL18R1/IL1B/IRAK1/IRAK2/IRAK3/LGALS9/LRRFIP1/MALT1/MTDH/MYD88/NFKB1/NFKB2/PRDX3/PRKD2/PSMA6/PYCARD/RBCK1/RELA/RHEBL1/RIPK1/RIPK2/RNF31/ROR1/RPS6KA4/RPS6KA5/RTKN2/SPHK1/TAB1/TAB2/TAB3/TICAM1/TLR2/TLR3/TLR4/TRADD/TRAF1/TRAF2/TRAF6/TRIM14/TRIM21/TRIM22/TRIM25/TRIM37/TRIM38/TRIM8/UBB/UBC/U…	69
274	2IF	2IF	GO:0090263	positive regulation of canonical Wnt signaling pathway	66/4143	150/18866	1.30425e-09	3.01071e-08	2.19312e-08	AMER1/ARNTL/ASPM/AXIN1/CAPRIN2/CCAR2/CSNK1G1/CSNK1G2/CTDNEP1/DDX3X/EGFR/FAM53B/GPRC5B/GSKIP/ILK/KANK1/LRRK1/LRRK2/NFKB1/NLE1/PLEKHA4/PSMA1/PSMA2/PSMA3/PSMA4/PSMA5/PSMA6/PSMA7/PSMB1/PSMB10/PSMB2/PSMB3/PSMB4/PSMB6/PSMB7/PSMB8/PSMB9/PSMC1/PSMC2/PSMC3/PSMC4/PSMC5/PSMC6/PSMD1/PSMD11/PSMD12/PSMD13/PSMD14/PSMD2/PSMD3/PSMD7/PSMD8/PSME1/PSME2/PSME3/PSME4/PSMF1/RBPJ/RNF220/RUVBL1/SMAD3/SMURF2/TRPM4/VCP/VPS…	66
275	2IF	2IF	GO:1903313	positive regulation of mRNA metabolic process	43/4143	82/18866	1.43881e-09	3.30927e-08	2.4106e-08	AGO2/CCNB1/CDC73/CNOT1/CNOT7/CPEB3/DAZAP1/DHX36/DND1/GTPBP1/HNRNPD/HNRNPR/HSF1/HSPA8/KHSRP/METTL3/MEX3D/MOV10/NCBP1/NCL/NUDT21/NUP98/PAF1/PLEKHN1/PNPT1/PRDX6/PRPF19/RBMX/RBMXL1/ROCK2/SF3B4/SNRNP70/SNW1/TARDBP/THRAP3/TRA2B/UPF1/YTHDF1/YTHDF2/ZC3H12A/ZC3HAV1/ZFP36L1/ZFP36L2	43
276	2IF	2IF	GO:0006338	chromatin remodeling	87/4143	218/18866	1.47072e-09	3.3704e-08	2.45513e-08	ACTB/ACTL6A/ACTR5/ANP32E/ARID1A/BAHD1/BAZ1A/BAZ1B/BAZ2A/BEND3/CBX3/CENPA/CENPC/CENPH/CENPI/CENPK/CENPL/CENPM/CENPN/CENPO/CENPP/CENPQ/CENPT/CENPU/CENPW/CHD1/CHD1L/CHD8/CHRAC1/DAXX/DMAP1/DNMT1/DR1/ERCC6/HCFC1/HDAC1/HELLS/HJURP/HMGA1/HMGA2/HMGB1/HMGB2/HMGB3/HNRNPC/INO80/INO80C/ITGB3BP/KAT2A/KDM4D/MBD2/MBD3/MIS18A/MIS18BP1/MORC2/MTA2/MYB/MYC/NAA40/NASP/OIP5/PAK1/PBRM1/POLE3/PSME4/PTMA/RB1/RBBP4/RBBP7…	87
277	2IF	2IF	GO:0006415	translational termination	51/4143	105/18866	1.52739e-09	3.48763e-08	2.54052e-08	ABCE1/AURKAIP1/DAP3/EIF5A/EIF5A2/ERAL1/ETF1/GADD45GIP1/GLE1/GSPT1/MRPL1/MRPL12/MRPL14/MRPL15/MRPL16/MRPL17/MRPL18/MRPL20/MRPL22/MRPL27/MRPL32/MRPL35/MRPL37/MRPL38/MRPL39/MRPL4/MRPL42/MRPL44/MRPL46/MRPL49/MRPL57/MRPL9/MRPS10/MRPS12/MRPS16/MRPS18A/MRPS18B/MRPS2/MRPS23/MRPS26/MRPS28/MRPS30/MRPS34/MRPS35/MRPS5/MRPS6/MRPS7/MRRF/N6AMT1/PTCD3/UPF1	51
278	2IF	2IF	GO:0002756	MyD88-independent toll-like receptor signaling pathway	24/4143	34/18866	1.8767e-09	4.23933e-08	3.08809e-08	BIRC2/BIRC3/CASP8/CD40/CHUK/FADD/IKBKB/IKBKE/IRF3/IRF7/RAB11FIP2/RIPK1/TANK/TBK1/TICAM1/TLR3/TLR4/TNIP3/TRAF3/UBB/UBC/UBE2D1/UBE2D2/UBE2D3	24
279	2IF	2IF	GO:0006409	tRNA export from nucleus	24/4143	34/18866	1.8767e-09	4.23933e-08	3.08809e-08	NDC1/NOL6/NUP107/NUP153/NUP155/NUP160/NUP188/NUP205/NUP214/NUP35/NUP37/NUP43/NUP50/NUP54/NUP62/NUP85/NUP88/NUP93/NUP98/RAE1/RAN/SEH1L/SSB/TPR	24
280	2IF	2IF	GO:0071431	tRNA-containing ribonucleoprotein complex export from nucleus	24/4143	34/18866	1.8767e-09	4.23933e-08	3.08809e-08	NDC1/NOL6/NUP107/NUP153/NUP155/NUP160/NUP188/NUP205/NUP214/NUP35/NUP37/NUP43/NUP50/NUP54/NUP62/NUP85/NUP88/NUP93/NUP98/RAE1/RAN/SEH1L/SSB/TPR	24
281	2IF	2IF	GO:0032204	regulation of telomere maintenance	42/4143	80/18866	2.12661e-09	4.78676e-08	3.48685e-08	ACD/ATR/AURKB/CCT2/CCT3/CCT4/CCT5/CCT6A/CCT7/CCT8/DHX36/DKC1/ERCC1/EXOSC10/HNRNPA2B1/HNRNPC/HNRNPD/HNRNPU/MAPK1/MAPKAPK5/MYC/NABP2/NAF1/NAT10/NBN/NEK2/PARP1/PIF1/PINX1/PML/PNKP/RAD50/SLX4/SMG1/SMG5/TCP1/TINF2/UPF1/USP7/XRCC1/XRCC5/XRN1	42
282	2IF	2IF	GO:0042770	signal transduction in response to DNA damage	60/4143	133/18866	2.24236e-09	5.0294e-08	3.66361e-08	ANKRD1/ARID3A/ATAD5/ATR/AURKA/BID/BRCA1/BRCA2/BRCC3/CASP2/CCNB1/CD44/CD74/CDC25C/CDC5L/CDK1/CDK2/CHEK1/CHEK2/CNOT1/CNOT10/CNOT2/CNOT3/CNOT7/DTL/E2F1/E2F4/E2F7/E2F8/FOXM1/FZR1/GADD45A/GRB2/GTSE1/KAT5/MAD2L2/MDM2/MSX1/MUC1/MYO6/NBN/PAXIP1/PCNA/PLK1/PLK3/PMAIP1/PML/PRKDC/PRMT1/PRPF19/SMYD2/SP100/SPRED1/TFAP4/TFDP1/TP53/TREX1/TWIST1/UIMC1/USP10	60
283	2IF	2IF	GO:0098781	ncRNA transcription	52/4143	109/18866	2.36272e-09	5.28063e-08	3.84661e-08	CCNK/CCNT2/CDK9/DDX11/GTF2E1/GTF2E2/GTF2F2/GTF3A/GTF3C5/ICE1/INTS1/INTS10/INTS12/INTS4/INTS7/INTS9/IPPK/LARP7/MEPCE/MTOR/NABP2/NCBP1/NCL/NIFK/NOL11/PHAX/POLR1B/POLR1E/POLR2A/POLR2B/POLR2D/POLR2H/POU2F2/PWP1/SIRT7/SMARCA4/SNAPC1/SNAPC2/SNAPC3/SNAPC4/SNAPC5/SP1/SRRT/TAF1B/TAF5/TAF6/TAF8/TBP/TCOF1/TP53/ZC3H8/ZNF143	52
284	2IF	2IF	GO:0030490	maturation of SSU-rRNA	31/4143	51/18866	2.41762e-09	5.38432e-08	3.92214e-08	ABT1/BMS1/BYSL/DDX52/DHX37/ERCC2/FAM207A/HEATR1/HELB/KRI1/LSM6/NAT10/NGDN/NOB1/NOL10/NOL11/NOP14/NOP9/PWP2/RCL1/RIOK3/RRP36/RRS1/SRFBP1/TBL3/TSR1/TSR2/TSR3/UTP20/UTP6/WDR3	31
285	2IF	2IF	GO:0000281	mitotic cytokinesis	39/4143	72/18866	2.43287e-09	5.39927e-08	3.93303e-08	ANK3/ANLN/ARF1/CENPA/CEP55/CFL1/CHMP1A/CHMP4B/CHMP5/CHMP6/CHMP7/CIT/CKAP2/ECT2/ESPL1/INCENP/KIF20A/KIF20B/KIF23/KIF4A/LZTS2/MITD1/NUP62/NUSAP1/PDCD6IP/PLK1/PRC1/RAB35/RACGAP1/RHOC/ROCK2/SNX9/SON/SPTBN1/STMN1/TRIM36/VPS4A/VPS4B/ZFYVE26	39
286	2IF	2IF	GO:0046794	transport of virus	36/4143	64/18866	2.52879e-09	5.59251e-08	4.07379e-08	BST2/CTSL/DYNLT1/EPS15/FMR1/KPNA1/KPNA2/KPNA3/KPNB1/MVB12A/NDC1/NUP107/NUP153/NUP155/NUP160/NUP188/NUP205/NUP214/NUP35/NUP37/NUP43/NUP50/NUP54/NUP62/NUP85/NUP88/NUP93/NUP98/RAE1/RAN/SEH1L/TPR/UBB/UBC/VPS37C/XPO1	36
287	2IF	2IF	GO:0032386	regulation of intracellular transport	127/4143	358/18866	2.57414e-09	5.67297e-08	4.13241e-08	ANK3/ANP32B/APOD/ARF1/ARFIP1/ARIH2/BARD1/BBC3/BCAP31/BID/BVES/CAPN10/CASP8/CDC42/CDK1/CPSF6/CTDSPL2/DHX9/DMAP1/DNAJC13/DYNC1H1/E2F1/ECT2/EDEM2/EHD1/EZR/FLNA/FZD5/GRIPAP1/GTSE1/HPS4/HSP90AB1/HUWE1/ICE1/IFI27/IL1B/INSIG1/IPO5/ITGB1BP1/IWS1/JAK2/KHDRBS1/KIF20B/KIF5B/LRRK2/MAP1B/MAP2/MAP2K1/MAPK1/MDFIC/MDM2/MICALL2/MSN/MX2/MYO1C/NEFH/NMT1/NOLC1/NSUN2/NUCB1/NUP153/NUP214/NUP54/NUP62/NUTF2/PAK1/PCM1/PC…	127
288	2IF	2IF	GO:0035666	TRIF-dependent toll-like receptor signaling pathway	22/4143	30/18866	2.82187e-09	6.19734e-08	4.51437e-08	BIRC2/BIRC3/CASP8/CD40/CHUK/FADD/IKBKB/IKBKE/IRF3/IRF7/RIPK1/TANK/TBK1/TICAM1/TLR3/TLR4/TRAF3/UBB/UBC/UBE2D1/UBE2D2/UBE2D3	22
289	2IF	2IF	GO:0000469	cleavage involved in rRNA processing	21/4143	28/18866	3.3096e-09	7.24333e-08	5.27631e-08	ABT1/BMS1/BOP1/ERI1/ERI2/EXOSC10/EXOSC2/EXOSC3/EXOSC8/EXOSC9/KRI1/NOB1/NOL9/NOP14/NOP9/RCL1/RRP36/RRS1/TBL3/TSR1/UTP20	21
290	2IF	2IF	GO:0044773	mitotic DNA damage checkpoint	49/4143	101/18866	3.34115e-09	7.28716e-08	5.30824e-08	ARID3A/ATF2/AURKA/BLM/CASP2/CCNB1/CCND1/CDC25C/CDK1/CDK2/CHEK2/CLSPN/CNOT1/CNOT10/CNOT2/CNOT3/CNOT7/DONSON/E2F1/E2F4/E2F7/E2F8/EME1/FANCD2/FBXO31/GADD45A/GTSE1/HMGA2/HUS1/MDC1/MDM2/MSH2/MUC1/MUS81/NBN/PCNA/PLK3/PML/PRKDC/PRMT1/RAD9A/RFWD3/RPA2/TAOK3/TFDP1/TICRR/TIPIN/TOPBP1/TP53	49
291	2IF	2IF	GO:0033238	regulation of cellular amine metabolic process	42/4143	81/18866	3.48176e-09	7.54678e-08	5.49736e-08	AZIN1/CLN3/HPRT1/OAZ3/PSMA1/PSMA2/PSMA3/PSMA4/PSMA5/PSMA6/PSMA7/PSMB1/PSMB10/PSMB2/PSMB3/PSMB4/PSMB6/PSMB7/PSMB8/PSMB9/PSMC1/PSMC2/PSMC3/PSMC4/PSMC5/PSMC6/PSMD1/PSMD11/PSMD12/PSMD13/PSMD14/PSMD2/PSMD3/PSMD7/PSMD8/PSME1/PSME2/PSME3/PSME4/PSMF1/SLC7A7/VPS35	42
292	2IF	2IF	GO:0048524	positive regulation of viral process	51/4143	107/18866	3.48968e-09	7.54678e-08	5.49736e-08	ADAR/CCL5/CD74/CDK9/CFL1/CHD1/CHMP4B/CNOT7/CTDP1/DDX3X/DHX9/FMR1/GTF2F2/HACD3/HSPA8/IFIT1/IGF2R/JUN/KPNA2/LARP1/LGALS9/MDFIC/NELFB/NELFCD/NELFE/NOTCH1/PDE12/PKN2/POLR2A/POLR2B/POLR2D/POLR2H/PPID/PPIH/RAB7A/RAD23A/RRP1B/SMARCA4/SNW1/SP1/SRPK1/STAU1/STOM/TFAP4/TOP2A/TRIM11/TRIM21/TRIM38/VAPA/VPS4A/VPS4B	51
293	2IF	2IF	GO:0071456	cellular response to hypoxia	83/4143	208/18866	3.49598e-09	7.54678e-08	5.49736e-08	AK4/AKT1/ANKRD1/BACH1/BRIP1/CARD16/CCNA2/CCNB1/CFLAR/CREBBP/CUL2/E2F1/EGLN1/EGR1/ENO1/ERO1A/GNB1/ICAM1/IRAK1/LIMD1/MDM2/MTOR/MYC/NKX3-1/NOTCH1/PDK3/PGK1/PHB2/PLK3/PMAIP1/PSMA1/PSMA2/PSMA3/PSMA4/PSMA5/PSMA6/PSMA7/PSMB1/PSMB10/PSMB2/PSMB3/PSMB4/PSMB6/PSMB7/PSMB8/PSMB9/PSMC1/PSMC2/PSMC3/PSMC4/PSMC5/PSMC6/PSMD1/PSMD11/PSMD12/PSMD13/PSMD14/PSMD2/PSMD3/PSMD7/PSMD8/PSME1/PSME2/PSME3/PSME4/PSMF1/PTN/RBPJ…	83
294	2IF	2IF	GO:0006289	nucleotide-excision repair	52/4143	110/18866	3.52942e-09	7.57503e-08	5.51794e-08	AQR/BRCA2/BRIP1/CHD1L/COPS7A/COPS7B/CUL4A/DDB2/ERCC1/ERCC2/ERCC3/ERCC6/FANCC/GTF2H1/GTF2H3/HUS1/KAT7/LIG1/LIG4/MNAT1/NEIL3/PARP1/PCNA/PNKP/POLD1/POLD2/POLD3/POLE/POLK/POLR2A/POLR2B/POLR2D/POLR2H/PRPF19/RAD23A/RAD23B/RFC1/RFC2/RFC3/RFC4/RFC5/RPA1/RPA2/RPA3/SLX4/TCEA1/TP53/UBB/UBC/USP7/XAB2/XRCC1	52
295	2IF	2IF	GO:0036294	cellular response to decreased oxygen levels	86/4143	218/18866	3.53302e-09	7.57503e-08	5.51794e-08	AK4/AKT1/ANKRD1/BACH1/BRIP1/CARD16/CBL/CCNA2/CCNB1/CFLAR/CREBBP/CUL2/DNM1L/E2F1/EGLN1/EGR1/ENO1/ERO1A/GNB1/ICAM1/IRAK1/LIMD1/MDM2/MTOR/MYC/NAMPT/NKX3-1/NOTCH1/PDK3/PGK1/PHB2/PLK3/PMAIP1/PSMA1/PSMA2/PSMA3/PSMA4/PSMA5/PSMA6/PSMA7/PSMB1/PSMB10/PSMB2/PSMB3/PSMB4/PSMB6/PSMB7/PSMB8/PSMB9/PSMC1/PSMC2/PSMC3/PSMC4/PSMC5/PSMC6/PSMD1/PSMD11/PSMD12/PSMD13/PSMD14/PSMD2/PSMD3/PSMD7/PSMD8/PSME1/PSME2/PSME3/PSME…	86
296	2IF	2IF	GO:0022616	DNA strand elongation	20/4143	26/18866	3.72771e-09	7.96547e-08	5.80235e-08	DCLRE1B/DNA2/GINS1/GINS2/GINS3/GINS4/LIG1/MCM3/MCM4/MCM7/NBN/PCNA/POLA1/POLD2/POLD3/POLE/POLE3/RAD50/RFC3/RFC4	20
297	2IF	2IF	GO:0071453	cellular response to oxygen levels	91/4143	235/18866	3.76417e-09	8.01629e-08	5.83937e-08	AK4/AKT1/ANKRD1/ATP6V0A2/ATP6V1A/BACH1/BRIP1/CARD16/CBL/CCNA2/CCNB1/CFLAR/CREBBP/CUL2/DNM1L/DNMT3B/E2F1/EGLN1/EGR1/ENO1/ERO1A/FAS/GNB1/ICAM1/IRAK1/LIMD1/MDM2/MTOR/MYC/NAMPT/NKX3-1/NOTCH1/PDK3/PGK1/PHB2/PLK3/PMAIP1/PSMA1/PSMA2/PSMA3/PSMA4/PSMA5/PSMA6/PSMA7/PSMB1/PSMB10/PSMB2/PSMB3/PSMB4/PSMB6/PSMB7/PSMB8/PSMB9/PSMC1/PSMC2/PSMC3/PSMC4/PSMC5/PSMC6/PSMD1/PSMD11/PSMD12/PSMD13/PSMD14/PSMD2/PSMD3/PSMD7/…	91
298	2IF	2IF	GO:0009896	positive regulation of catabolic process	153/4143	454/18866	3.94001e-09	8.36259e-08	6.09163e-08	AGO2/AKT1/AMER1/ANKIB1/APP/AREL1/ARIH2/AURKA/AXIN1/BARD1/BCAP31/CALCOCO2/CAMKK2/CDC20/CDC37/CHFR/CLU/CNOT1/CNOT7/CPEB3/CPT1A/CTSC/DAB2IP/DCN/DDA1/DDRGK1/DHX36/DND1/DTL/DTX3L/DVL1/EDEM2/ENTPD5/EZR/FAF1/FBXL5/FBXO7/FLCN/FMR1/FYCO1/FZR1/GGA3/GNAI3/GTPBP1/HECW2/HMGB1/HNRNPD/HNRNPR/HSF1/HSP90AA1/HSPA1A/HSPA1B/HSPBP1/HUWE1/IDE/IL1B/IL33/IL6/KAT5/KDR/KEAP1/KHSRP/LARP1/LDLR/LRRK2/LRSAM1/MDM2/METTL3/MEX3D…	153
299	2IF	2IF	GO:0010499	proteasomal ubiquitin-independent protein catabolic process	18/4143	22/18866	3.96215e-09	8.38147e-08	6.10538e-08	ENC1/PSMA1/PSMA2/PSMA3/PSMA4/PSMA5/PSMA6/PSMA7/PSMB1/PSMB10/PSMB2/PSMB3/PSMB4/PSMB6/PSMB7/PSMB8/PSMB9/PSME4	18
300	2IF	2IF	GO:0032543	mitochondrial translation	60/4143	135/18866	4.53019e-09	9.55116e-08	6.95742e-08	AARS2/AURKAIP1/C1QBP/CDK5RAP1/DAP3/DARS2/ERAL1/FASTKD2/GADD45GIP1/GFM1/IARS2/LARS2/LRPPRC/MPV17L2/MRPL1/MRPL12/MRPL14/MRPL15/MRPL16/MRPL17/MRPL18/MRPL20/MRPL22/MRPL27/MRPL32/MRPL35/MRPL37/MRPL38/MRPL39/MRPL4/MRPL42/MRPL44/MRPL46/MRPL49/MRPL57/MRPL9/MRPS10/MRPS12/MRPS16/MRPS18A/MRPS18B/MRPS2/MRPS23/MRPS26/MRPS28/MRPS30/MRPS34/MRPS35/MRPS5/MRPS6/MRPS7/MRRF/MTG1/MTIF2/NSUN4/PTCD3/QRSL1/TACO1/TRMT10C…	60
301	2IF	2IF	GO:0000083	regulation of transcription involved in G1/S transition of mitotic cell cycle	24/4143	35/18866	4.72335e-09	9.89244e-08	7.20603e-08	BACH1/BRD4/CCNA1/CCNE1/CDC45/CDC6/CDK18/CDT1/DHFR/E2F1/E2F4/E2F6/E2F7/FBXO5/KLF11/NPAT/ORC1/PCNA/POLA1/RB1/RRM2/TFDP1/TYMS/ZPR1	24
302	2IF	2IF	GO:0006369	termination of RNA polymerase II transcription	24/4143	35/18866	4.72335e-09	9.89244e-08	7.20603e-08	CLP1/CPSF2/CPSF3/CPSF4/CPSF7/CSTF2/CSTF2T/CSTF3/FIP1L1/MAZ/NCBP1/NUDT21/PAPOLA/SCAF4/SETX/SLBP/SNRPB/SNRPD3/SNRPF/SNRPG/SYMPK/TTF2/WDR33/ZNF473	24
303	2IF	2IF	GO:0061136	regulation of proteasomal protein catabolic process	78/4143	193/18866	5.22861e-09	1.09145e-07	7.95054e-08	AKT1/ANKIB1/ARIH2/AURKA/BAG5/BCAP31/CCAR2/CDC20/CHFR/CLU/DAB2IP/DDA1/DDRGK1/DESI1/DVL1/EDEM2/F8A1/FMR1/FZR1/GIPC1/GLMN/HSP90AB1/HSPA1A/HSPA1B/HSPBP1/IL33/KEAP1/LRRK2/MDM2/N4BP1/NFE2L1/NUB1/NUDT15/PANO1/PBK/PLK1/PLK3/PSEN1/PSMC1/PSMC2/PSMC4/PSMD14/PSME1/PSME2/PSME3/PSMF1/RAD23A/RAD23B/RHBDF1/RNF144B/RNF19A/RNF19B/RNF217/RNF40/SCO1/SDCBP/SENP1/SGTA/SMAD7/SUMO2/SVIP/TLK2/TRIB1/TRIB2/UBB/UBE2G2/UBQLN…	78
304	2IF	2IF	GO:0009266	response to temperature stimulus	90/4143	233/18866	5.28552e-09	1.0997e-07	8.01064e-08	ACADVL/AKT1/ATP2B1/ATR/BAG5/CAMK2D/CASP8/CCAR2/CHORDC1/CLPB/CREBBP/CXCL10/DAXX/DHX36/DNAJA1/DNAJA2/DNAJA3/DNAJA4/DNAJB1/DNAJB6/DNAJC2/DNAJC3/DNAJC7/EIF2B1/EIF2B3/EIF2B5/EIF2S1/ERO1A/FKBP4/GMPR/HSBP1/HSBP1L1/HSF1/HSP90AA1/HSP90AB1/HSPA1A/HSPA1B/HSPA8/HSPD1/HSPH1/HTR1B/IER5/IGFBP7/IL1A/IRAK1/LYN/MAPK1/METRNL/MICB/MTOR/MYOF/NDC1/NFE2L1/NFKBIA/NUP107/NUP153/NUP155/NUP160/NUP188/NUP205/NUP214/NUP35/NU…	90
305	2IF	2IF	GO:0048863	stem cell differentiation	99/4143	264/18866	5.76446e-09	1.19542e-07	8.70787e-08	ANXA6/CBFB/CDK12/CDK6/CFL1/DHX36/EDNRA/EIF2AK2/ERCC2/FOXC2/FZD1/GATA2/GDNF/GREM1/HMGA2/HNRNPU/HOXB4/HSPA9/JAG1/KBTBD8/KMT2A/LIF/MAPK1/METTL3/MLLT3/MSX1/MSX2/MTF2/MYB/N4BP2L2/NELFB/NOLC1/NOTCH1/NRG1/NRP1/NRP2/NSUN2/NUDT21/PEF1/PHACTR4/PHF5A/PRKDC/PSMA1/PSMA2/PSMA3/PSMA4/PSMA5/PSMA6/PSMA7/PSMB1/PSMB10/PSMB2/PSMB3/PSMB4/PSMB6/PSMB7/PSMB8/PSMB9/PSMC1/PSMC2/PSMC3/PSMC4/PSMC5/PSMC6/PSMD1/PSMD11/PSMD12/…	99
306	2IF	2IF	GO:2000779	regulation of double-strand break repair	43/4143	85/18866	6.06231e-09	1.25307e-07	9.12787e-08	ACTR2/AUNIP/CHEK1/DDX11/DEK/DTX3L/ERCC6/FANCB/FIGNL1/FOXM1/FUS/HELB/HMGA2/HSF1/KDM4D/MAD2L2/MIR221/OTUB1/PARP1/PARP3/PARP9/PARPBP/PML/PNKP/POLQ/PPP4C/PPP4R2/PRKDC/RAD51/RAD51AP1/RIF1/RMI2/RNF169/RPA2/SIRT7/SMCHD1/SPIRE2/TFIP11/TIMELESS/TRIP12/TWIST1/UBQLN4/WRAP53	43
307	2IF	2IF	GO:0045740	positive regulation of DNA replication	26/4143	40/18866	6.14545e-09	1.26612e-07	9.22291e-08	ATAD5/BCAR3/CACYBP/CDC42/CDC7/CDK1/CDK2/CDT1/CST3/DBF4/DBF4B/DHX9/DNA2/E2F7/E2F8/EGFR/EREG/FAF1/FGFR1/INO80/JUN/KAT7/PCNA/RAC1/STOML2/TNFAIP1	26
308	2IF	2IF	GO:0070125	mitochondrial translational elongation	44/4143	88/18866	6.45218e-09	1.325e-07	9.6518e-08	AURKAIP1/DAP3/ERAL1/GADD45GIP1/GFM1/MRPL1/MRPL12/MRPL14/MRPL15/MRPL16/MRPL17/MRPL18/MRPL20/MRPL22/MRPL27/MRPL32/MRPL35/MRPL37/MRPL38/MRPL39/MRPL4/MRPL42/MRPL44/MRPL46/MRPL49/MRPL57/MRPL9/MRPS10/MRPS12/MRPS16/MRPS18A/MRPS18B/MRPS2/MRPS23/MRPS26/MRPS28/MRPS30/MRPS34/MRPS35/MRPS5/MRPS6/MRPS7/PTCD3/TSFM	44
309	2IF	2IF	GO:0072395	signal transduction involved in cell cycle checkpoint	39/4143	74/18866	6.86825e-09	1.40588e-07	1.0241e-07	ARID3A/AURKA/BRCA1/BRCC3/CASP2/CCNB1/CDC25C/CDC5L/CDK1/CDK2/CHEK1/CHEK2/CNOT1/CNOT10/CNOT2/CNOT3/CNOT7/DTL/E2F1/E2F4/E2F7/E2F8/FZR1/GADD45A/GTSE1/MDM2/MUC1/PCNA/PLK1/PLK3/PML/PRKDC/PRMT1/PRPF19/SOX11/TFDP1/TP53/TREX1/UIMC1	39
310	2IF	2IF	GO:1900180	regulation of protein localization to nucleus	57/4143	127/18866	7.05057e-09	1.43854e-07	1.04789e-07	AKT1/APOD/BYSL/CCT2/CCT3/CCT4/CCT5/CCT6A/CCT7/CCT8/CD2AP/CDK1/DKC1/DMAP1/DTX3L/ECT2/FLCN/FLNA/GLUL/GTSE1/HSP90AB1/IPO5/JAK2/KAT7/LARP7/LIF/LZTS2/MAPK1/MDFIC/MEPCE/MFHAS1/NF2/NOLC1/NUP54/NUP62/NUTF2/NVL/PARP1/PARP9/PINX1/PLK1/POLR1A/PRKCD/PSEN1/RAN/RASSF5/RBM22/SIN3A/SMAD3/SUMO3/TARDBP/TCP1/TPR/TRIM28/TRIM8/ZC3H12A/ZPR1	57
311	2IF	2IF	GO:1905330	regulation of morphogenesis of an epithelium	74/4143	181/18866	7.0918e-09	1.4423e-07	1.05063e-07	AP2A1/CDC42/CLTC/CXCL10/DVL1/ETV5/FGFR1/FKBPL/FOXP1/FZD1/FZD5/FZD6/FZD7/GDNF/GREM1/HOXD13/LIF/MDK/MIR221/MLLT3/MTOR/NTN4/PAX8/PFN1/PHB2/PLEKHA4/PSMA1/PSMA2/PSMA3/PSMA4/PSMA5/PSMA6/PSMA7/PSMB1/PSMB10/PSMB2/PSMB3/PSMB4/PSMB6/PSMB7/PSMB8/PSMB9/PSMC1/PSMC2/PSMC3/PSMC4/PSMC5/PSMC6/PSMD1/PSMD11/PSMD12/PSMD13/PSMD14/PSMD2/PSMD3/PSMD7/PSMD8/PSME1/PSME2/PSME3/PSME4/PSMF1/RAC1/RNF207/ROR1/SAPCD2/SEC24B/SMU…	74
312	2IF	2IF	GO:0046822	regulation of nucleocytoplasmic transport	52/4143	112/18866	7.69026e-09	1.55488e-07	1.13263e-07	ANP32B/APOD/BARD1/CDK1/CPSF6/CTDSPL2/DHX9/DMAP1/ECT2/FLNA/GTSE1/HSP90AB1/IFI27/IL1B/IPO5/IWS1/JAK2/KHDRBS1/MAPK1/MDFIC/MDM2/MX2/NOLC1/NSUN2/NUP153/NUP214/NUP54/NUP62/NUTF2/PPP1CC/PPP1R12A/PRKCD/PSEN1/RAN/RANGAP1/RBM22/RBM26/RBM27/SIRT7/SMAD3/SP100/TARDBP/TP53/TPR/TRIM28/UHMK1/XPO1/XPO4/XPO5/YWHAE/ZC3H12A/ZPR1	52
313	2IF	2IF	GO:0050686	negative regulation of mRNA processing	22/4143	31/18866	7.69452e-09	1.55488e-07	1.13263e-07	BARD1/C1QBP/CDK9/CTR9/HNRNPA2B1/HNRNPK/HNRNPL/NELFE/PTBP1/RBM10/RBM42/RBMX/RNF40/RNPS1/SAP18/SFSWAP/SRSF10/SRSF4/SRSF7/SRSF9/U2AF2/ZC3H14	22
314	2IF	2IF	GO:1900182	positive regulation of protein localization to nucleus	41/4143	80/18866	8.3328e-09	1.66431e-07	1.21235e-07	AKT1/CCT2/CCT3/CCT4/CCT5/CCT6A/CCT7/CCT8/CD2AP/CDK1/DKC1/DMAP1/DTX3L/ECT2/FLNA/GTSE1/HSP90AB1/IPO5/JAK2/KAT7/LARP7/LIF/MAPK1/MEPCE/NUTF2/PARP1/PARP9/PINX1/PLK1/PRKCD/PSEN1/RAN/RBM22/SMAD3/TARDBP/TCP1/TPR/TRIM28/TRIM8/ZC3H12A/ZPR1	41
315	2IF	2IF	GO:0042769	DNA damage response, detection of DNA damage	25/4143	38/18866	8.3413e-09	1.66431e-07	1.21235e-07	CUL4A/DTL/HMGA2/MRPS26/MRPS35/PARP1/PCNA/PNKP/POLD1/POLD2/POLD3/RAD18/RFC1/RFC2/RFC3/RFC4/RFC5/RPA1/RPA2/RPA3/TREX1/UBB/UBC/USP1/WDR48	25
316	2IF	2IF	GO:0090224	regulation of spindle organization	25/4143	38/18866	8.3413e-09	1.66431e-07	1.21235e-07	BORA/CCSAP/CEP97/CHMP1A/CHMP4B/CHMP5/CLTC/DRG1/DYNC1H1/GPSM2/HNRNPU/HSPA1A/HSPA1B/NUP62/PARP3/PLK1/PSRC1/RAE1/RCC1/RNF4/SPAG5/TACC3/TPR/TPX2/VPS4B	25
317	2IF	2IF	GO:0097064	ncRNA export from nucleus	25/4143	38/18866	8.3413e-09	1.66431e-07	1.21235e-07	NDC1/NOL6/NUP107/NUP153/NUP155/NUP160/NUP188/NUP205/NUP214/NUP35/NUP37/NUP43/NUP50/NUP54/NUP62/NUP85/NUP88/NUP93/NUP98/PHAX/RAE1/RAN/SEH1L/SSB/TPR	25
318	2IF	2IF	GO:0007004	telomere maintenance via telomerase	37/4143	69/18866	8.96973e-09	1.78407e-07	1.29959e-07	ACD/ATR/AURKB/CCT2/CCT3/CCT4/CCT5/CCT6A/CCT7/CCT8/DKC1/EXOSC10/GAR1/HNRNPC/HNRNPU/HSP90AA1/HSP90AB1/MAPK1/MAPKAPK5/NAF1/NAT10/NEK2/NOP10/PIF1/PINX1/PNKP/PTGES3/RAD50/RFC1/RPA1/SMG5/TCP1/TELO2/TINF2/WRAP53/XRCC5/XRN1	37
319	2IF	2IF	GO:1902275	regulation of chromatin organization	78/4143	195/18866	9.02266e-09	1.78897e-07	1.30316e-07	AKAP8/ATAD2/AUTS2/BCOR/BRCA1/BRD4/BRD7/CAMK2D/CCNB1/CDC45/CDK9/CHEK1/CHTOP/CTBP1/CTCF/CTR9/DNMT1/DNMT3B/EED/FLCN/FMR1/GATA2/HIRA/HMGA1/HNRNPU/IL1B/ING2/IWS1/KAT2A/KAT7/KDM4D/KMT2A/KMT2B/LIF/LRRK2/MAP1S/METTL4/MIER1/MKI67/MLLT3/MLLT6/MORC2/MTF2/MTHFR/MUC1/MYB/NAA40/NELFE/NOC2L/OTUB1/PAF1/PARP10/PAXIP1/PHF19/PRKD2/PRMT6/RIF1/RNF40/RPS6KA4/RPS6KA5/RTF1/RUVBL2/SART3/SET/SETD1A/SIN3A/SNW1/SSRP1/TLK2/T…	78
320	2IF	2IF	GO:0006606	protein import into nucleus	64/4143	150/18866	1.0152e-08	2.0066e-07	1.46169e-07	AKT1/APOD/ARNTL/CDK1/CSE1L/DMAP1/E2F3/ECT2/ELAVL1/FAM53A/FAM53B/FLNA/HEATR3/HSP90AB1/IPO11/IPO4/IPO5/IPO7/IPO8/IPO9/JAK2/KPNA1/KPNA2/KPNA3/KPNA4/KPNA5/KPNB1/LRRK2/MAPK1/MDFIC/MED1/NFKBIA/NOLC1/NUP107/NUP153/NUP155/NUP188/NUP214/NUP35/NUP50/NUP54/NUP62/NUP85/NUP88/NUP93/NUP98/NUTF2/NXT1/NXT2/PHB2/PML/PRKCD/PSEN1/RAN/RBM22/RPAIN/SMAD3/TARDBP/TNPO2/TP53/TPR/TRIM28/ZC3H12A/ZPR1	64
321	2IF	2IF	GO:0018205	peptidyl-lysine modification	138/4143	405/18866	1.0416e-08	2.05237e-07	1.49502e-07	ACTL6A/ATF2/AUTS2/BAZ1A/BCOR/BEND3/BRCA1/BRCA2/BRD4/BRD7/CAPN3/CHEK1/CREBBP/CRTC2/CTBP1/CTCF/CTR9/DHPS/DMAP1/DNMT1/DNMT3B/DOHH/DOT1L/DPF3/DR1/EED/EEF2KMT/EGR1/EHMT1/EHMT2/EP400/EZH2/FLCN/GATA2/HAT1/HCFC1/IFIH1/IL1B/ING3/IWS1/JADE2/KANSL3/KAT2A/KAT5/KAT6A/KAT7/KDM4D/KMT2A/KMT2B/LIF/LIPT1/MBD3/MCM3AP/MDM2/MLLT6/MRGBP/MSL3/MSL3P1/MTF2/MUC1/MUL1/MYB/N6AMT1/NAA40/NAA50/NCOA3/NDC1/NELFE/NOC2L/NUP107/NU…	138
322	2IF	2IF	GO:0065004	protein-DNA complex assembly	92/4143	243/18866	1.14496e-08	2.24903e-07	1.63828e-07	ANP32B/ASF1B/BAZ2A/BDP1/BRD2/CABIN1/CAND1/CDC45/CDT1/CENPA/CENPC/CENPE/CENPF/CENPH/CENPI/CENPK/CENPL/CENPM/CENPN/CENPO/CENPP/CENPQ/CENPT/CENPU/CENPW/CHAF1A/CHAF1B/CHD1L/CREB1/CUL4A/DAXX/DDB2/DLGAP5/DMC1/DR1/ERCC2/ERCC3/GMNN/GRWD1/GTF2H1/GTF2H3/HAT1/HELLS/HIRA/HJURP/HMGB1/HMGB2/IPO4/ITGB3BP/KAT6A/MCM2/MCM3/MCM4/MCM5/MCM6/MCM7/MIS12/MIS18A/MIS18BP1/MNAT1/NAP1L4/NASP/OIP5/ORC3/PARP1/POLR1E/PSMC2/PSM…	92
323	2IF	2IF	GO:2001234	negative regulation of apoptotic signaling pathway	89/4143	233/18866	1.20452e-08	2.3587e-07	1.71817e-07	AATF/AKT1/ATAD5/BAG5/BCL2L1/BCL2L12/BCL2L2/BDKRB2/BID/BOK/BRCA1/CASP8/CCAR2/CD44/CD74/CDKN2D/CFLAR/CLU/CREB3/CTNNA1/DDIAS/DDX3X/DNAJA1/ENO1/EYA3/FADD/FAS/FIGNL1/FXN/GDNF/GNAI2/GNAI3/GRINA/HDAC1/HMGB2/HSPA1A/HSPA1B/ICAM1/IFI6/IL1A/IL1B/IL7/ING2/ITGA6/ITGAV/ITPRIP/IVNS1ABP/LRRK2/MAZ/MCL1/MDM2/MIR221/MUC1/NLE1/NOC2L/NONO/NRP1/PEA15/PLAUR/PPIF/PRELID1/PSEN1/PSME3/PTPN1/RAF1/RB1/RELA/RIPK1/RNF34/RRM2B…	89
324	2IF	2IF	GO:1903405	protein localization to nuclear body	12/4143	12/18866	1.24227e-08	2.41765e-07	1.76111e-07	CCT2/CCT3/CCT4/CCT5/CCT6A/CCT7/CCT8/DKC1/LARP7/MEPCE/TCP1/WRAP53	12
325	2IF	2IF	GO:1904867	protein localization to Cajal body	12/4143	12/18866	1.24227e-08	2.41765e-07	1.76111e-07	CCT2/CCT3/CCT4/CCT5/CCT6A/CCT7/CCT8/DKC1/LARP7/MEPCE/TCP1/WRAP53	12
326	2IF	2IF	GO:0043312	neutrophil degranulation	160/4143	487/18866	1.28722e-08	2.49745e-07	1.81923e-07	ABR/ACTR2/ADAM10/ADGRE5/AGPAT2/AMPD3/ANO6/ANPEP/AP1M1/ATAD3B/B2M/B4GALT1/BCR/BRI3/BST2/C1orf35/C3/C3AR1/CAB39/CAND1/CANT1/CAP1/CCT2/CCT8/CD44/CD47/CD58/CD59/CD68/CEACAM1/CPNE1/CPPED1/CRACR2A/CSNK2B/CST3/CSTB/CTSC/CTSS/CXCL1/CYB5R3/CYFIP1/DBNL/DDX3X/DEGS1/DERA/DIAPH1/DNAJC13/DNAJC3/DOCK2/DSN1/DSP/DYNC1H1/DYNC1LI1/DYNLL1/DYNLT1/ERP44/FABP5/FAF2/FPR1/FTH1/GCA/GDI2/GGH/GLA/GLIPR1/GSDMD/GYG1/HLA-B/HLA…	160
327	2IF	2IF	GO:0140013	meiotic nuclear division	72/4143	177/18866	1.44942e-08	2.80353e-07	2.0422e-07	ACTR2/ACTR3/ASPM/AURKA/BRCA2/BRIP1/BUB1/BUB1B/CALR/CCNA1/CCNE1/CCNE2/CDC20/CDC25B/CENPC/CKS2/DMC1/EME1/EREG/ESPL1/FANCA/FANCD2/FANCM/FBXO43/FBXO5/FIGNL1/FZR1/GPR3/HSF1/INCENP/ING2/KIF18A/LIF/MASTL/MLH1/MND1/MSH3/MSX1/MSX2/MUS81/MYBL1/NCAPH/NCAPH2/NDC1/NUF2/PLK1/PPP2R1A/PSMC3IP/PSMD13/PTTG1/RAD1/RAD50/RAD51/RAD51B/RAD51C/RAD54B/RAD54L/RMI1/SIRT7/SLC2A8/SLX4/SMC2/SMC4/SPIRE2/TEX11/TEX14/TOP2A/TRIP1…	72
328	2IF	2IF	GO:0008608	attachment of spindle microtubules to kinetochore	23/4143	34/18866	1.48884e-08	2.86228e-07	2.08499e-07	AURKB/BUB3/CCNB1/CDC42/CDT1/CENPC/CENPE/CHAMP1/ECT2/HNRNPU/KIF2C/KNSTRN/MIS12/NDC80/NEK2/NUF2/RACGAP1/RB1/RCC2/SEH1L/SPAG5/TEX14/ZNF207	23
329	2IF	2IF	GO:0060236	regulation of mitotic spindle organization	23/4143	34/18866	1.48884e-08	2.86228e-07	2.08499e-07	BORA/CCSAP/CEP97/CHMP1A/CHMP4B/CHMP5/CLTC/DRG1/DYNC1H1/GPSM2/HNRNPU/HSPA1A/HSPA1B/NUP62/PARP3/PLK1/PSRC1/RAE1/RCC1/TACC3/TPR/TPX2/VPS4B	23
330	2IF	2IF	GO:0007050	cell cycle arrest	89/4143	234/18866	1.52916e-08	2.93089e-07	2.13497e-07	APBB2/ARID3A/AURKA/BARD1/BRCA1/CAB39/CALR/CASP2/CCNB1/CCND1/CDC123/CDC14A/CDC25C/CDK1/CDK2/CDK6/CDK9/CDKN2C/CDKN2D/CDKN3/CHEK2/CNOT1/CNOT10/CNOT2/CNOT3/CNOT7/CRLF3/CXCL8/DAB2IP/DDIAS/DHCR24/DUSP1/E2F1/E2F4/E2F7/E2F8/EIF4G2/EVI2B/FOXM1/GADD45A/GADD45GIP1/GTSE1/HMGA2/HSP90AB1/IL12A/ILK/INHBA/IRF1/KIF20B/MAP2K1/MDM2/MSH2/MTBP/MTOR/MUC1/MYBBP1A/MYC/NBN/NKX3-1/NOTCH1/NOTCH2/PCNA/PLK3/PML/PNPT1/PPM1G/P…	89
331	2IF	2IF	GO:0043044	ATP-dependent chromatin remodeling	44/4143	90/18866	1.55129e-08	2.96433e-07	2.15933e-07	ACTB/ACTL6A/ACTR5/ANP32E/ARID1A/CENPA/CENPC/CENPH/CENPI/CENPK/CENPL/CENPM/CENPN/CENPO/CENPP/CENPQ/CENPT/CENPU/CENPW/CHD8/DMAP1/ERCC6/HDAC1/HJURP/HNRNPC/INO80/ITGB3BP/MBD2/MBD3/MIS18A/MIS18BP1/MTA2/NASP/OIP5/PBRM1/PSME4/PTMA/RBBP4/RBBP7/RUVBL1/SMARCA4/SMARCA5/SRCAP/VPS72	44
332	2IF	2IF	GO:0072401	signal transduction involved in DNA integrity checkpoint	38/4143	73/18866	1.67046e-08	3.17288e-07	2.31125e-07	ARID3A/AURKA/BRCA1/BRCC3/CASP2/CCNB1/CDC25C/CDC5L/CDK1/CDK2/CHEK1/CHEK2/CNOT1/CNOT10/CNOT2/CNOT3/CNOT7/DTL/E2F1/E2F4/E2F7/E2F8/FZR1/GADD45A/GTSE1/MDM2/MUC1/PCNA/PLK1/PLK3/PML/PRKDC/PRMT1/PRPF19/TFDP1/TP53/TREX1/UIMC1	38
333	2IF	2IF	GO:0072422	signal transduction involved in DNA damage checkpoint	38/4143	73/18866	1.67046e-08	3.17288e-07	2.31125e-07	ARID3A/AURKA/BRCA1/BRCC3/CASP2/CCNB1/CDC25C/CDC5L/CDK1/CDK2/CHEK1/CHEK2/CNOT1/CNOT10/CNOT2/CNOT3/CNOT7/DTL/E2F1/E2F4/E2F7/E2F8/FZR1/GADD45A/GTSE1/MDM2/MUC1/PCNA/PLK1/PLK3/PML/PRKDC/PRMT1/PRPF19/TFDP1/TP53/TREX1/UIMC1	38
334	2IF	2IF	GO:0043414	macromolecule methylation	113/4143	318/18866	1.72128e-08	3.25961e-07	2.37442e-07	ALKBH8/AUTS2/BAZ2A/BCOR/BEND3/BRCA1/BRD4/CBLL1/CHTOP/CMTR1/CMTR2/CREBBP/CTCF/CTR9/DMAP1/DNMT1/DNMT3B/DOT1L/EED/EEF2KMT/EHMT1/EHMT2/EMG1/ETF1/EZH2/FAM98B/FBL/FDXACB1/FTSJ3/GATAD2A/GSPT1/GTPBP3/HELLS/ICMT/IWS1/KDM1B/KDM4D/KMT2A/KMT2B/LARP7/LCMT2/MBD2/MBD3/MEPCE/METTL1/METTL2A/METTL3/METTL4/MIS18A/MLLT6/MRM1/MTA2/MTF2/MTHFR/MTRR/MYB/MYC/N6AMT1/NELFE/NOP2/NSUN2/NSUN4/NSUN5/NTMT1/PAF1/PAGR1/PARP1/PAXI…	113
335	2IF	2IF	GO:0002224	toll-like receptor signaling pathway	64/4143	152/18866	1.88616e-08	3.56119e-07	2.5941e-07	BCL10/BIRC2/BIRC3/CACTIN/CASP8/CD40/CHUK/CTSK/CTSL/CTSS/DAB2IP/DDX3X/EPG5/FADD/GPS2/HMGB1/HSPD1/IKBKB/IKBKE/IRAK1/IRAK2/IRAK3/IRF1/IRF3/IRF7/LGMN/LYN/MFHAS1/MYD88/NFKBIA/OTUD4/PDPK1/PELI1/PIK3AP1/PIK3R4/RAB11FIP2/RFTN1/RIPK1/RIPK2/RSAD2/RTN4/TAB1/TAB2/TAB3/TANK/TBK1/TICAM1/TLR2/TLR3/TLR4/TNFAIP3/TNIP1/TNIP2/TNIP3/TRAF3/TRAF6/UBB/UBC/UBE2D1/UBE2D2/UBE2D3/UBQLN1/UNC93B1/WDFY1	64
336	2IF	2IF	GO:0010824	regulation of centrosome duplication	27/4143	44/18866	1.95113e-08	3.662e-07	2.66754e-07	ALMS1/BRCA1/CCNF/CCP110/CDK5RAP2/CENPJ/CEP295/CEP76/CHMP1A/CHMP4B/CHMP5/CHORDC1/FBXW5/GEN1/KAT2A/NUBP1/NUP62/PDCD6IP/PLK4/POC1A/RBM14/ROCK2/STIL/TRIM37/VPS4B/XPO1/XRCC3	27
337	2IF	2IF	GO:0045005	DNA-dependent DNA replication maintenance of fidelity	27/4143	44/18866	1.95113e-08	3.662e-07	2.66754e-07	ALYREF/BLM/BRCA2/CDK9/DDX11/DNA2/DONSON/EME1/FANCM/GEN1/MCM9/MMS22L/MSH3/PCNA/POLD1/POLE/PRIMPOL/RAD51/RFWD3/SAMHD1/SLFN11/SMARCAL1/THOC1/TIMELESS/TIPIN/TONSL/ZGRF1	27
338	2IF	2IF	GO:1903050	regulation of proteolysis involved in cellular protein catabolic process	86/4143	225/18866	2.03554e-08	3.80911e-07	2.7747e-07	AKT1/ANKIB1/ARIH2/AURKA/AXIN1/BAG5/BCAP31/CCAR2/CDC20/CHFR/CLU/CTSC/DAB2IP/DDA1/DDRGK1/DESI1/DVL1/EDEM2/F8A1/FMR1/FZR1/GIPC1/GLMN/HSP90AB1/HSPA1A/HSPA1B/HSPBP1/IL33/KEAP1/LRRK2/MDM2/N4BP1/NFE2L1/NUB1/NUDT15/PANO1/PBK/PDCL3/PLK1/PLK3/PML/PSEN1/PSMC1/PSMC2/PSMC4/PSMD14/PSME1/PSME2/PSME3/PSMF1/PTK2/QRICH2/RAD23A/RAD23B/RHBDF1/RNF144B/RNF19A/RNF19B/RNF217/RNF40/SCO1/SDCBP/SENP1/SGTA/SMAD7/SMURF1/SUMO…	86
339	2IF	2IF	GO:0002283	neutrophil activation involved in immune response	160/4143	490/18866	2.0547e-08	3.83362e-07	2.79255e-07	ABR/ACTR2/ADAM10/ADGRE5/AGPAT2/AMPD3/ANO6/ANPEP/AP1M1/ATAD3B/B2M/B4GALT1/BCR/BRI3/BST2/C1orf35/C3/C3AR1/CAB39/CAND1/CANT1/CAP1/CCT2/CCT8/CD44/CD47/CD58/CD59/CD68/CEACAM1/CPNE1/CPPED1/CRACR2A/CSNK2B/CST3/CSTB/CTSC/CTSS/CXCL1/CYB5R3/CYFIP1/DBNL/DDX3X/DEGS1/DERA/DIAPH1/DNAJC13/DNAJC3/DOCK2/DSN1/DSP/DYNC1H1/DYNC1LI1/DYNLL1/DYNLT1/ERP44/FABP5/FAF2/FPR1/FTH1/GCA/GDI2/GGH/GLA/GLIPR1/GSDMD/GYG1/HLA-B/HLA…	160
340	2IF	2IF	GO:0009411	response to UV	60/4143	140/18866	2.37772e-08	4.42326e-07	3.22207e-07	ACTR5/AKT1/ATR/AURKB/BAK1/BRCA2/CARD16/CCAR2/CCND1/CDC25A/CDKN2D/CHEK1/CREBBP/DDB2/DHX36/DTL/EGFR/EIF2S1/ERCC1/ERCC2/ERCC3/ERCC6/FEN1/FMR1/HUS1/IL12A/INO80/MDM2/METTL3/MSH2/MSH6/MYC/N4BP1/NOC2L/PARP1/PBK/PCNA/PML/POLD1/POLD3/POLK/PPID/PRIMPOL/PTN/PTPRK/RAD18/RELA/REV1/RHBDD1/RHNO1/RUVBL2/SCARA3/SDE2/TIPIN/TP53/TREX1/USF1/USP1/USP28/YY1	60
341	2IF	2IF	GO:1903362	regulation of cellular protein catabolic process	96/4143	260/18866	2.39067e-08	4.43431e-07	3.23012e-07	AKT1/AMER1/ANKIB1/ARIH2/AURKA/AXIN1/BAG5/BCAP31/CCAR2/CDC20/CHFR/CLU/CTSC/DAB2IP/DDA1/DDRGK1/DESI1/DVL1/EDEM2/EZR/F8A1/FAF1/FBXL5/FMR1/FZR1/GIPC1/GLMN/HSP90AA1/HSP90AB1/HSPA1A/HSPA1B/HSPBP1/IL33/KEAP1/LDLR/LRRK2/MDM2/MSN/N4BP1/NFE2L1/NUB1/NUDT15/PANO1/PBK/PDCL3/PLK1/PLK3/PML/PSEN1/PSMC1/PSMC2/PSMC4/PSMD14/PSME1/PSME2/PSME3/PSMF1/PTK2/QRICH2/RAD23A/RAD23B/RDX/RHBDF1/RNF144B/RNF19A/RNF19B/RNF217/RN…	96
342	2IF	2IF	GO:0006296	nucleotide-excision repair, DNA incision, 5'-to lesion	24/4143	37/18866	2.52436e-08	4.65498e-07	3.39086e-07	CHD1L/CUL4A/DDB2/ERCC1/ERCC2/ERCC3/GTF2H1/GTF2H3/PARP1/PCNA/POLD1/POLD2/POLD3/POLK/RFC1/RFC2/RFC3/RFC4/RFC5/RPA1/RPA2/RPA3/UBB/UBC	24
343	2IF	2IF	GO:0051031	tRNA transport	24/4143	37/18866	2.52436e-08	4.65498e-07	3.39086e-07	NDC1/NOL6/NUP107/NUP153/NUP155/NUP160/NUP188/NUP205/NUP214/NUP35/NUP37/NUP43/NUP50/NUP54/NUP62/NUP85/NUP88/NUP93/NUP98/RAE1/RAN/SEH1L/SSB/TPR	24
344	2IF	2IF	GO:0001819	positive regulation of cytokine production	148/4143	447/18866	2.58305e-08	4.74936e-07	3.45962e-07	ADAM17/AGPAT2/AIM2/AKIRIN2/APP/ATF2/B2M/BCL10/BIRC2/BIRC3/BRCA1/C1QBP/C3/C3AR1/CARD11/CARD9/CASP1/CASP8/CCBE1/CD274/CD40/CD46/CD58/CD74/CD83/CEBPB/CEBPG/CHUK/CLPB/CLU/CRCP/CREB1/CREBBP/DDX21/DDX3X/DDX41/DDX58/DDX60/DHX33/DHX36/DHX58/DHX9/EBI3/EGR1/EIF2AK2/EREG/F2R/FADD/FZD5/GBP5/GLMN/GPRC5B/GPSM3/GSDMD/HEG1/HLA-A/HLA-DPA1/HLA-E/HLA-F/HMGB1/HMGB2/HSPA1A/HSPA1B/HSPD1/IDO1/IFI16/IFIH1/IL12A/IL12RB1/…	148
345	2IF	2IF	GO:0032434	regulation of proteasomal ubiquitin-dependent protein catabolic process	57/4143	131/18866	2.76133e-08	5.06244e-07	3.68767e-07	AKT1/ANKIB1/ARIH2/AURKA/BAG5/BCAP31/CCAR2/CDC20/CHFR/CLU/DDA1/DDRGK1/DESI1/DVL1/FZR1/GIPC1/GLMN/HSP90AB1/HSPA1A/HSPA1B/HSPBP1/IL33/KEAP1/LRRK2/MDM2/N4BP1/NUB1/PANO1/PBK/PLK1/PLK3/PSEN1/RAD23A/RAD23B/RNF144B/RNF19A/RNF19B/RNF217/SDCBP/SENP1/SGTA/SMAD7/SUMO2/SVIP/TLK2/TRIB1/TRIB2/UBQLN1/UBQLN2/UBQLN4/UCHL5/USP14/USP5/USP7/VCP/XPO1/ZFAND2A	57
346	2IF	2IF	GO:0097191	extrinsic apoptotic signaling pathway	87/4143	230/18866	2.97179e-08	5.43254e-07	3.95726e-07	AKT1/ATF3/BAK1/BCL10/BCL2A1/BCL2L1/BCL2L12/BCL2L2/BID/BOK/BRCA1/CASP2/CASP8/CASP8AP2/CFLAR/CTNNA1/CYLD/DAB2IP/DAXX/DDX3X/DDX47/EYA3/FADD/FAF1/FAS/FGFR1/G0S2/GDNF/HMGB2/HSPA1A/HSPA1B/ICAM1/IFI27/IFI6/IL12A/IL1A/IL1B/IL33/IL7/INHBA/ITGA6/ITGAV/ITPRIP/JAK2/MADD/MCL1/MIR221/MKNK2/NRP1/PAK2/PARP2/PDIA3/PDPK1/PEA15/PMAIP1/PML/PPP1CA/PPP2R1A/PSME3/PYCARD/RAF1/RBCK1/RELA/RIPK1/RNF34/SERPINE1/SIAH2/SIVA1/…	87
347	2IF	2IF	GO:0006999	nuclear pore organization	13/4143	14/18866	3.03548e-08	5.53297e-07	4.03042e-07	AHCTF1/NDC1/NUP107/NUP153/NUP205/NUP35/NUP54/NUP93/NUP98/RTN4/SEH1L/TMEM170A/TPR	13
348	2IF	2IF	GO:0030111	regulation of Wnt signaling pathway	128/4143	375/18866	3.14334e-08	5.71083e-07	4.15998e-07	AMER1/AMFR/APP/ARNTL/ASPM/ATP6V1C2/AXIN1/BICC1/C12orf43/CAPRIN2/CBFB/CCAR2/CDC73/CDH2/CHD8/CMAHP/CSNK1G1/CSNK1G2/CTDNEP1/CYLD/DAB2IP/DDX3X/DEPDC1B/DVL1/EGFR/EGR1/FAM53B/FOXL1/FZD1/FZD6/FZD7/G3BP1/GPRC5B/GREM1/GSKIP/HDAC1/HHEX/HMGXB4/ILK/ITGA3/KANK1/KREMEN1/LATS2/LIMD1/LRRK1/LRRK2/LZTS2/MACF1/MAD2L2/MBD2/MDFIC/MDK/MLLT3/NFKB1/NLE1/NOTCH1/OTULIN/PLEKHA4/PPP1CA/PPP2CA/PPP2R1A/PSEN1/PSMA1/PSMA2/PSMA3…	128
349	2IF	2IF	GO:0000470	maturation of LSU-rRNA	20/4143	28/18866	3.16014e-08	5.71083e-07	4.15998e-07	BOP1/DDX18/EIF6/FTSJ3/GTPBP4/LAS1L/MAK16/MRPL1/NIFK/NOL9/NOP2/PES1/RPF1/RPF2/RPL7L1/RRP15/RSL1D1/URB1/WDR12/ZNHIT3	20
350	2IF	2IF	GO:0031440	regulation of mRNA 3'-end processing	20/4143	28/18866	3.16014e-08	5.71083e-07	4.15998e-07	BARD1/CCNB1/CDC73/CDK9/CPEB3/CPSF6/CPSF7/CTR9/DHX36/HSF1/NCBP1/NELFE/NUDT21/PAF1/PAPOLA/RNF40/SNRPA/ZC3H14/ZC3H3/ZFP36L1	20
351	2IF	2IF	GO:0006354	DNA-templated transcription, elongation	52/4143	116/18866	3.33758e-08	6.01429e-07	4.38104e-07	ADRM1/ALYREF/BRD4/CCAR2/CCNK/CCNT2/CDC73/CDK12/CDK9/CTDP1/CTR9/EAF1/ELOF1/ENY2/ERCC2/ERCC3/ERCC6/EZH2/GTF2F2/GTF2H1/GTF2H3/HNRNPU/HTATSF1/IWS1/KAT7/MLLT3/MNAT1/NCBP1/NELFB/NELFCD/NELFE/PAF1/PCID2/POLR1A/POLR1B/POLR1C/POLR1E/POLR2A/POLR2B/POLR2D/POLR2H/RTF1/SSRP1/SUPT16H/TAF1A/TAF1B/TBP/TCEA1/TCERG1/THOC1/TSFM/WDR43	52
352	2IF	2IF	GO:0060338	regulation of type I interferon-mediated signaling pathway	23/4143	35/18866	3.43713e-08	6.1761e-07	4.4989e-07	ABCE1/ADAR/CACTIN/CDC37/CNOT7/FADD/HSP90AB1/IFNAR2/IKBKE/IRF3/IRF7/METTL3/MUL1/NLRC5/PTPN1/PTPN2/SAMHD1/TBK1/TREX1/TTLL12/USP18/WNT5A/YTHDF2	23
353	2IF	2IF	GO:0070126	mitochondrial translational termination	43/4143	89/18866	3.50383e-08	6.2781e-07	4.5732e-07	AURKAIP1/DAP3/ERAL1/GADD45GIP1/MRPL1/MRPL12/MRPL14/MRPL15/MRPL16/MRPL17/MRPL18/MRPL20/MRPL22/MRPL27/MRPL32/MRPL35/MRPL37/MRPL38/MRPL39/MRPL4/MRPL42/MRPL44/MRPL46/MRPL49/MRPL57/MRPL9/MRPS10/MRPS12/MRPS16/MRPS18A/MRPS18B/MRPS2/MRPS23/MRPS26/MRPS28/MRPS30/MRPS34/MRPS35/MRPS5/MRPS6/MRPS7/MRRF/PTCD3	43
354	2IF	2IF	GO:0006513	protein monoubiquitination	36/4143	69/18866	3.66167e-08	6.5424e-07	4.76573e-07	BCOR/BIRC2/CBL/CDC73/CTR9/CUL1/DDB2/DTL/DTX3L/FANCL/FANCM/HUWE1/KBTBD8/KDM2B/MGRN1/NEDD4L/PAF1/PCGF5/PCGF6/PEF1/RAD18/RAG1/RNF126/RNF2/RNF40/TRIM21/TRIM25/TRIM37/UBB/UBE2D3/UBE2E1/UBE2O/UBE2T/UHRF1/WDR48/ZNF598	36
355	2IF	2IF	GO:0070316	regulation of G0 to G1 transition	27/4143	45/18866	3.85617e-08	6.87051e-07	5.00474e-07	BRCA1/CBX3/CBX5/CDC7/CHEK1/DAB2IP/E2F1/E2F6/EED/EHMT1/EHMT2/EZH2/L3MBTL2/MAX/MED1/PCGF6/PHC3/RAD51/RBBP4/RBBP7/RBBP8/RHNO1/RNF2/RRM2/SUZ12/TFDP1/YAF2	27
356	2IF	2IF	GO:0010821	regulation of mitochondrion organization	75/4143	191/18866	4.34318e-08	7.71647e-07	5.62096e-07	AKT1/ARIH2/BAK1/BBC3/BCL2L1/BCL2L2/BID/BOK/CAMKK2/CASP8/CDC37/CIDEB/CLU/DCN/DDHD1/DNM1L/E2F1/FBXO7/FLCN/FNIP2/FXN/FZD5/HIP1R/HPS4/HSPA1A/HUWE1/INF2/KDR/LRRK2/MFN2/MICALL2/MUL1/MYO19/NMT1/OPTN/PDCD5/PID1/PLAUR/PLD6/PMAIP1/PPIF/PPP3CC/PRELID1/PRMT6/PYCARD/RAC2/RHOT1/RNF31/SAE1/SIRT7/SLC25A5/SLC35F6/SMURF1/SQSTM1/STAT2/TFDP1/TMEM102/TNFSF10/TP53/TP53BP2/TSPO/UBE2D3/UBE2J2/UBE2L3/USP36/VDAC1/VPS13C/V…	75
357	2IF	2IF	GO:0009451	RNA modification	68/4143	168/18866	4.55373e-08	8.06789e-07	5.87696e-07	AARS2/ADAR/ADAT3/ALKBH8/APOBEC3B/APOBEC3C/APOBEC3D/APOBEC3F/APOBEC3G/C9orf64/CBLL1/CDK5RAP1/CDKAL1/CMTR1/CMTR2/DKC1/DUS2/DUS3L/ELP3/EMG1/FBL/FDXACB1/FTSJ3/GAR1/GTPBP3/LARP7/LCMT2/MEPCE/METTL1/METTL2A/METTL3/METTL4/MRM1/NAF1/NAT10/NOP10/NOP2/NSUN2/NSUN4/NSUN5/OSGEP/PUS1/PUS3/PUS7/RBM15/RPUSD1/SSB/TGS1/THUMPD1/THUMPD2/THUMPD3/TPRKB/TRDMT1/TRMT1/TRMT10C/TRMT11/TRMT13/TRMT2A/TRMT2B/TRMT44/TRMT6/TRMT6…	68
358	2IF	2IF	GO:0051383	kinetochore organization	17/4143	22/18866	5.18963e-08	9.1433e-07	6.66032e-07	CDT1/CENPA/CENPC/CENPE/CENPF/CENPH/CENPK/CENPN/CENPT/CENPW/DLGAP5/MIS12/NDC80/NUF2/RNF4/SMC2/SMC4	17
359	2IF	2IF	GO:0071459	protein localization to chromosome, centromeric region	17/4143	22/18866	5.18963e-08	9.1433e-07	6.66032e-07	AURKB/BUB3/CDK1/CDT1/CENPA/CENPQ/CENPT/CHAMP1/CTCF/MIS12/MTBP/NDC80/RB1/RCC2/SPDL1/TTK/ZW10	17
360	2IF	2IF	GO:2001236	regulation of extrinsic apoptotic signaling pathway	66/4143	162/18866	5.30805e-08	9.32596e-07	6.79338e-07	AKT1/ATF3/BCL10/BCL2L1/BCL2L12/BID/BRCA1/CASP8/CFLAR/CTNNA1/CYLD/DDX3X/EYA3/FADD/FAF1/FAS/FGFR1/G0S2/GDNF/HMGB2/HSPA1A/HSPA1B/ICAM1/IFI6/IL1A/IL1B/IL7/INHBA/ITGA6/ITGAV/ITPRIP/MADD/MCL1/MIR221/NRP1/PAK2/PDIA3/PEA15/PMAIP1/PML/PPP1CA/PPP2R1A/PSME3/PYCARD/RAF1/RBCK1/RELA/RIPK1/RNF34/SERPINE1/SIAH2/SP100/STK3/STK4/STX4/TIMP3/TMBIM1/TNFAIP3/TNFRSF10A/TNFRSF10B/TNFRSF12A/TNFSF10/TRADD/TRAF1/TRAF2/ZC3H…	66
361	2IF	2IF	GO:0034508	centromere complex assembly	31/4143	56/18866	5.33894e-08	9.35424e-07	6.81398e-07	CENPA/CENPC/CENPE/CENPF/CENPH/CENPI/CENPK/CENPL/CENPM/CENPN/CENPO/CENPP/CENPQ/CENPT/CENPU/CENPW/DLGAP5/HELLS/HJURP/ITGB3BP/MIS12/MIS18A/MIS18BP1/NASP/OIP5/RB1/RBBP4/RBBP7/RNF4/RUVBL1/SMARCA5	31
362	2IF	2IF	GO:0090316	positive regulation of intracellular protein transport	72/4143	182/18866	5.6305e-08	9.82313e-07	7.15554e-07	ANK3/ANP32B/ARIH2/BBC3/BCAP31/BID/CASP8/CDC42/CDK1/CTDSPL2/DMAP1/E2F1/ECT2/EDEM2/FLNA/FZD5/GTSE1/HPS4/HSP90AB1/HUWE1/ICE1/IL1B/IPO5/ITGB1BP1/JAK2/KIF20B/KIF5B/MAPK1/MDM2/MICALL2/MYO1C/NMT1/NUTF2/PAK1/PCM1/PCNT/PDCD10/PDCD5/PLK3/PMAIP1/PPP3CC/PRKCD/PRNP/PSEN1/RAB29/RAC2/RAN/RBM22/RNF31/SAE1/SAR1B/SMAD3/STOM/TARDBP/TCAF2/TFDP1/TP53/TP53BP2/TPR/TRIM28/UBE2D3/UBE2J2/UBE2L3/USP36/XPO4/YWHAB/YWHAE/YWHA…	72
363	2IF	2IF	GO:0006839	mitochondrial transport	98/4143	271/18866	5.65457e-08	9.82313e-07	7.15554e-07	ABCB10/AFG3L2/AGK/ARIH2/ATF2/BAK1/BBC3/BCL2L1/BCL2L2/BCS1L/BID/BOK/CASP8/CHCHD4/CNP/CPT1A/CYC1/DYNLT1/E2F1/FBXO7/FLVCR1/FZD5/GDAP1/GRPEL1/HIP1R/HPS4/HSP90AA1/HSPA1A/HSPA4/HSPD1/HUWE1/LETM1/LRRK2/MCUR1/MFN2/MICALL2/MICU2/MRPL18/MUL1/NMT1/PDCD5/PITRM1/PMAIP1/PNPT1/PPIF/PPP3CC/PSEN1/PSEN2/RAC2/RHOT1/RNF31/SAE1/SFXN1/SLC25A10/SLC25A12/SLC25A13/SLC25A22/SLC25A24/SLC25A28/SLC25A30/SLC25A32/SLC25A33/SLC…	98
364	2IF	2IF	GO:1904869	regulation of protein localization to Cajal body	11/4143	11/18866	5.66868e-08	9.82313e-07	7.15554e-07	CCT2/CCT3/CCT4/CCT5/CCT6A/CCT7/CCT8/DKC1/LARP7/MEPCE/TCP1	11
365	2IF	2IF	GO:1904871	positive regulation of protein localization to Cajal body	11/4143	11/18866	5.66868e-08	9.82313e-07	7.15554e-07	CCT2/CCT3/CCT4/CCT5/CCT6A/CCT7/CCT8/DKC1/LARP7/MEPCE/TCP1	11
366	2IF	2IF	GO:2001235	positive regulation of apoptotic signaling pathway	72/4143	183/18866	7.30638e-08	1.26265e-06	9.19759e-07	ATF3/BAK1/BBC3/BCAP31/BCL10/BCL2L1/BCLAF1/BID/BOK/CASP2/CASP8/CIDEB/CTNNA1/CTSC/CYLD/DAB2IP/DNM1L/E2F1/FADD/FAF1/FAS/FLCN/G0S2/HIP1R/INHBA/JAK2/LGALS9/MCL1/MSX1/NACC2/NCK2/NKX3-1/NMT1/PAK2/PDCD5/PDIA3/PEA15/PIAS4/PLAGL2/PLAUR/PLEKHF1/PMAIP1/PML/PPIF/PPP1CA/PPP2R1A/PPP3CC/PRKCD/PTPN2/PYCARD/RAD9A/RBCK1/RIPK1/SFPQ/SMAD3/STK3/STK4/TFAP4/TFDP1/TIMP3/TNFRSF12A/TNFSF10/TP53/TP53BP2/TRAF2/UBB/YWHAB/YWHA…	72
367	2IF	2IF	GO:0045023	G0 to G1 transition	27/4143	46/18866	7.38138e-08	1.27213e-06	9.26669e-07	BRCA1/CBX3/CBX5/CDC7/CHEK1/DAB2IP/E2F1/E2F6/EED/EHMT1/EHMT2/EZH2/L3MBTL2/MAX/MED1/PCGF6/PHC3/RAD51/RBBP4/RBBP7/RBBP8/RHNO1/RNF2/RRM2/SUZ12/TFDP1/YAF2	27
368	2IF	2IF	GO:0034724	DNA replication-independent nucleosome organization	30/4143	54/18866	7.84342e-08	1.34703e-06	9.81224e-07	ASF1B/CABIN1/CENPA/CENPC/CENPH/CENPI/CENPK/CENPL/CENPM/CENPN/CENPO/CENPP/CENPQ/CENPT/CENPU/CENPW/HAT1/HIRA/HJURP/IPO4/ITGB3BP/MIS18A/MIS18BP1/NASP/OIP5/RBBP4/RBBP7/RUVBL1/SMARCA5/SUPT16H	30
369	2IF	2IF	GO:0070317	negative regulation of G0 to G1 transition	25/4143	41/18866	7.85854e-08	1.34703e-06	9.81224e-07	BRCA1/CBX3/CBX5/CDC7/CHEK1/DAB2IP/E2F1/E2F6/EED/EHMT1/EHMT2/EZH2/L3MBTL2/MAX/PCGF6/PHC3/RAD51/RBBP4/RBBP7/RBBP8/RNF2/RRM2/SUZ12/TFDP1/YAF2	25
370	2IF	2IF	GO:0060760	positive regulation of response to cytokine stimulus	31/4143	57/18866	9.24579e-08	1.58053e-06	1.15132e-06	ADAM17/AGPAT2/CASP1/CASP4/CD74/CPNE1/CREBRF/CSF1/DDX58/DHX9/FADD/HSPA1A/HSPA1B/IFIH1/IKBKE/IL7/IRF3/IRF7/MED1/NLRC5/PARP14/PARP9/RIPK1/RIPK2/TBK1/TLR2/TLR4/TRAF2/TRIM44/TSLP/WNT5A	31
371	2IF	2IF	GO:0010822	positive regulation of mitochondrion organization	52/4143	119/18866	9.33011e-08	1.59065e-06	1.15869e-06	ARIH2/BAK1/BBC3/BID/BOK/CAMKK2/CASP8/CDC37/CIDEB/DCN/DDHD1/DNM1L/E2F1/FBXO7/FZD5/HIP1R/HPS4/HUWE1/KDR/MFN2/MICALL2/MUL1/NMT1/OPTN/PDCD5/PLAUR/PLD6/PMAIP1/PPIF/PPP3CC/PYCARD/RAC2/RNF31/SAE1/SMURF1/TFDP1/TNFSF10/TP53/TP53BP2/UBE2D3/UBE2J2/UBE2L3/USP36/VPS13C/VPS35/YWHAB/YWHAE/YWHAG/YWHAH/YWHAZ/ZDHHC6/ZNF205	52
372	2IF	2IF	GO:0051099	positive regulation of binding	69/4143	174/18866	9.45429e-08	1.60748e-06	1.17095e-06	ACD/ADD1/AMFR/APP/B2M/CALM3/CAPRIN2/CDCA5/CDK9/CDT1/CEBPG/CLIC2/CSF3/CTBP2/DDRGK1/DDX11/DHX9/DTX3L/EDF1/EIF2S1/EIF3D/EIF4G1/EPB41/EPB41L5/ERCC2/FKBP1A/FMR1/GMNN/HIP1R/HMGB1/HMGB2/HNRNPL/HSF1/HSP90AB1/IDE/ITGA2/JAK2/KDM4D/KLF4/LFNG/LRRK2/MAPRE1/MBD2/MET/NCBP1/NRP1/NVL/PARP1/PARP9/PINX1/PLAUR/PLCL2/PPP2CA/PPP2CB/PSEN1/RALB/RAN/RB1/RIPK2/S100A10/STK3/STK4/STMN1/TICAM1/TRAF6/TRIM28/TWIST1/USP33/WNT5A	69
373	2IF	2IF	GO:0071214	cellular response to abiotic stimulus	114/4143	331/18866	1.02652e-07	1.73603e-06	1.26459e-06	ACTR5/AKR1B1/AKT1/ANKRD1/ATR/AURKB/BAK1/BCL10/BCL2L1/BDKRB2/BLM/CAB39/CALM1/CAPN3/CARD16/CASP1/CASP2/CASP8/CASP8AP2/CD40/CDC25A/CHEK1/CHEK2/CLN3/CREBBP/DAG1/DDB2/DDX3X/DHX36/DNM2/ECT2/EGFR/EGR1/EIF2S1/ERCC1/FADD/FAS/FIGNL1/FMR1/GADD45A/GNA11/GNB1/GPR68/GRB2/HABP4/HMGA2/HSF1/HSPA5/HUS1/IFI16/IL1B/INO80/INTS7/IRF1/ITGA2/KCNJ2/KDM4D/LETM1/LIG4/LRRC8C/MAP3K14/MDM2/METAP1/METTL3/MYC/MYD88/MYLK/N4BP1/N…	114
374	2IF	2IF	GO:0104004	cellular response to environmental stimulus	114/4143	331/18866	1.02652e-07	1.73603e-06	1.26459e-06	ACTR5/AKR1B1/AKT1/ANKRD1/ATR/AURKB/BAK1/BCL10/BCL2L1/BDKRB2/BLM/CAB39/CALM1/CAPN3/CARD16/CASP1/CASP2/CASP8/CASP8AP2/CD40/CDC25A/CHEK1/CHEK2/CLN3/CREBBP/DAG1/DDB2/DDX3X/DHX36/DNM2/ECT2/EGFR/EGR1/EIF2S1/ERCC1/FADD/FAS/FIGNL1/FMR1/GADD45A/GNA11/GNB1/GPR68/GRB2/HABP4/HMGA2/HSF1/HSPA5/HUS1/IFI16/IL1B/INO80/INTS7/IRF1/ITGA2/KCNJ2/KDM4D/LETM1/LIG4/LRRC8C/MAP3K14/MDM2/METAP1/METTL3/MYC/MYD88/MYLK/N4BP1/N…	114
375	2IF	2IF	GO:0032259	methylation	125/4143	371/18866	1.04112e-07	1.75603e-06	1.27916e-06	ALKBH8/AUTS2/BAZ2A/BCOR/BEND3/BRCA1/BRD4/CBLL1/CHTOP/CMTR1/CMTR2/CREBBP/CTCF/CTR9/DMAP1/DNMT1/DNMT3B/DOT1L/EED/EEF2KMT/EHMT1/EHMT2/EMG1/ETF1/EZH2/FAM98B/FBL/FDXACB1/FTSJ3/GATAD2A/GSPT1/GSTO1/GTPBP3/HELLS/ICMT/IWS1/KDM1B/KDM4D/KMT2A/KMT2B/LARP7/LCMT2/MAT2A/MAT2B/MBD2/MBD3/MEPCE/METTL1/METTL17/METTL2A/METTL3/METTL4/MIS18A/MLLT6/MRM1/MTA2/MTAP/MTF2/MTHFR/MTRR/MYB/MYC/N6AMT1/NELFE/NOP2/NSUN2/NSUN4/NS…	125
376	2IF	2IF	GO:0062012	regulation of small molecule metabolic process	148/4143	456/18866	1.05419e-07	1.77335e-06	1.29177e-06	ACADVL/ADIPOR2/AK4/AKT1/AP2A1/APP/ARPP19/AZIN1/BRCA1/C1QTNF1/CD74/CEACAM1/CLN3/CLTC/CPT1A/CYP27B1/CYP51A1/DUSP12/DYRK2/EGR1/EIF6/ELOVL5/ELOVL6/ENO1/ENTPD5/ERLIN1/FABP5/FASN/FDFT1/FDPS/FLCN/FOXK2/HAS2/HMGCR/HMGCS1/HRH1/IDI1/IL1B/INSIG1/INSIG2/KAT2A/KPNB1/LACC1/LDLR/LPGAT1/LSS/MFSD2A/MTOR/MVD/MVK/NCOA2/NDC1/NFE2L1/NFKB1/NFYA/NFYC/NUP107/NUP153/NUP155/NUP160/NUP188/NUP205/NUP214/NUP35/NUP37/NUP43/NU…	148
377	2IF	2IF	GO:0033683	nucleotide-excision repair, DNA incision	24/4143	39/18866	1.11565e-07	1.87174e-06	1.36345e-06	CHD1L/CUL4A/DDB2/ERCC1/ERCC2/ERCC3/GTF2H1/GTF2H3/PARP1/PCNA/POLD1/POLD2/POLD3/POLK/RFC1/RFC2/RFC3/RFC4/RFC5/RPA1/RPA2/RPA3/UBB/UBC	24
378	2IF	2IF	GO:0007265	Ras protein signal transduction	118/4143	346/18866	1.1297e-07	1.89031e-06	1.37697e-06	ABL2/ARF6/ARHGAP17/ARHGAP29/ARHGAP42/ARHGDIA/ARHGEF1/ARHGEF11/ARHGEF3/AUTS2/BCR/CBL/CCNA2/CDC42/CDC42EP2/CDC42EP3/CDC42EP4/CDC42SE1/CDC42SE2/CDK2/CFL1/CHUK/CRKL/CSF1/CYFIP1/DAB2IP/DBNL/DENND1A/DENND3/DENND4A/DENND4B/DGKI/DHCR24/DNM2/DNMT1/DOK1/DYNLT1/EPS8L1/F2R/FGF2/FLCN/FOXM1/G3BP1/G3BP2/GNA13/GNB1/GPSM2/GRB2/HACD3/HEG1/IQGAP3/IQSEC2/ITGA3/JAK2/JUN/KANK1/KIF14/KPNB1/LIMK1/LPAR6/LRRC59/LYN/MADD/M…	118
379	2IF	2IF	GO:0033157	regulation of intracellular protein transport	95/4143	264/18866	1.17227e-07	1.95636e-06	1.42509e-06	ANK3/ANP32B/APOD/ARIH2/BARD1/BBC3/BCAP31/BID/CASP8/CDC42/CDK1/CTDSPL2/DMAP1/E2F1/ECT2/EDEM2/FLNA/FZD5/GRIPAP1/GTSE1/HPS4/HSP90AB1/HUWE1/ICE1/IFI27/IL1B/INSIG1/IPO5/ITGB1BP1/IWS1/JAK2/KIF20B/KIF5B/LRRK2/MAPK1/MDFIC/MDM2/MICALL2/MYO1C/NMT1/NOLC1/NSUN2/NUCB1/NUP54/NUP62/NUTF2/PAK1/PCM1/PCNT/PDCD10/PDCD5/PLK3/PMAIP1/PPP3CC/PRKCD/PRNP/PSEN1/PTPN1/RAB29/RAC2/RAN/RANGAP1/RBM22/RNF31/SAE1/SAR1B/SIRT7/SMA…	95
380	2IF	2IF	GO:0006417	regulation of translation	146/4143	450/18866	1.31505e-07	2.18886e-06	1.59445e-06	ACO1/AGO2/AKT1/APP/C1QBP/CALR/CAPRIN1/CAPRIN2/CCL5/CDC123/CDK5RAP1/CELF1/CNBP/CNOT1/CNOT10/CNOT2/CNOT3/CNOT7/CPEB3/CYFIP1/DDX3X/DHFR/DHX36/DHX9/DNAJC1/DNAJC3/DND1/DPH2/DPH7/EEFSEC/EIF1/EIF2A/EIF2AK2/EIF2B1/EIF2B5/EIF2S1/EIF2S3/EIF3B/EIF3D/EIF4A3/EIF4E/EIF4E3/EIF4G1/EIF4G2/EIF4H/EIF5/EIF5A/EIF5A2/EIF5B/EIF6/ELAVL1/ENC1/ETF1/FASTKD2/FMR1/GEMIN5/GLE1/GSPT1/GTPBP2/HABP4/HNRNPD/HNRNPL/HNRNPR/IGF2BP3/I…	146
381	2IF	2IF	GO:2000058	regulation of ubiquitin-dependent protein catabolic process	64/4143	159/18866	1.42728e-07	2.36944e-06	1.72599e-06	AKT1/ANKIB1/ARIH2/AURKA/AXIN1/BAG5/BCAP31/CCAR2/CDC20/CHFR/CLU/DDA1/DDRGK1/DESI1/DVL1/FZR1/GIPC1/GLMN/HSP90AB1/HSPA1A/HSPA1B/HSPBP1/IL33/KEAP1/LRRK2/MDM2/N4BP1/NUB1/PANO1/PBK/PDCL3/PLK1/PLK3/PML/PSEN1/PTK2/QRICH2/RAD23A/RAD23B/RNF144B/RNF19A/RNF19B/RNF217/SDCBP/SENP1/SGTA/SMAD7/SMURF1/SUMO2/SVIP/TLK2/TRIB1/TRIB2/UBE3A/UBQLN1/UBQLN2/UBQLN4/UCHL5/USP14/USP5/USP7/VCP/XPO1/ZFAND2A	64
382	2IF	2IF	GO:0030522	intracellular receptor signaling pathway	95/4143	265/18866	1.43756e-07	2.38025e-06	1.73386e-06	ACTN4/AHR/ALOX15B/ALPK1/ARID1A/ARNTL/ASXL2/AXIN1/BIRC2/BIRC3/BRCA1/C1QBP/CALR/CASP8/CBFB/CLPB/CNOT1/CNOT2/CREM/CRKL/CTBP2/CYLD/CYP27B1/CYP7B1/DAXX/DCBLD2/DDRGK1/DDX54/DDX58/DDX60/DHX58/EZH2/FABP5/FKBP4/FOXP1/GPS2/HDAC1/HSPA1A/HSPA1B/IFIH1/IRAK1/IRAK2/IRF3/IRF7/JAK2/LACC1/MED1/NCOA4/NFKBIA/NKX3-1/NPLOC4/NR1D2/NR1I3/OTULIN/PAGR1/PAK1/PARP1/PDK3/PHB/PHB2/PML/PPARGC1B/PPP5C/PUM2/RARB/RELA/RIOK3/RIPK2…	95
383	2IF	2IF	GO:0009314	response to radiation	145/4143	447/18866	1.46872e-07	2.42549e-06	1.76682e-06	ACTR5/AEN/AKT1/APP/ATR/AURKB/BAK1/BCL2L1/BHLHE40/BLM/BRCA1/BRCA2/BRCC3/CALM1/CARD16/CBL/CCAR2/CCL7/CCND1/CDC25A/CDKN2D/CHEK1/CHEK2/CREB1/CREBBP/CXCL10/DCLRE1C/DDB2/DHX36/DMC1/DNM2/DNMT3B/DTL/DUSP1/ECT2/EGFR/EGR1/EIF2S1/ERCC1/ERCC2/ERCC3/ERCC6/EYA3/FANCD2/FANCG/FBXL3/FBXL6/FEN1/FIGNL1/FKBPL/FMR1/GADD45A/GNA11/GNB1/GRB2/HMGA2/HMGCR/HMGCS1/HOXA1/HRH1/HSF1/HSPA5/HUS1/ICAM1/IFI16/IL12A/INIP/INO80/INTS…	145
384	2IF	2IF	GO:2001242	regulation of intrinsic apoptotic signaling pathway	66/4143	166/18866	1.58671e-07	2.61282e-06	1.90328e-06	AKT1/ATAD5/BAG5/BBC3/BCAP31/BCL2L1/BCL2L12/BCL2L2/BCLAF1/BDKRB2/BID/BOK/CCAR2/CD44/CD74/CDKN2D/CLU/CREB3/CYLD/DDIAS/DDX3X/DNAJA1/DNM1L/ENO1/FIGNL1/FLCN/GRINA/HDAC1/HNRNPK/HSPA1A/ING2/IVNS1ABP/LRRK2/MCL1/MDM2/MSX1/MUC1/NACC2/NCK2/NKX3-1/NOC2L/NONO/PARP1/PIAS4/PLAGL2/PLAUR/PLEKHF1/PMAIP1/PPIF/PTPN1/PTPN2/PYCARD/RAD9A/RRM2B/RRN3/RTKN2/SFPQ/SGMS1/SOD2/TMBIM6/TP53/TRAP1/UBB/UBQLN1/VDAC2/WFS1	66
385	2IF	2IF	GO:0051090	regulation of DNA binding transcription factor activity	147/4143	455/18866	1.59041e-07	2.61282e-06	1.90328e-06	AIM2/AKT1/APP/ARHGEF5/ATF2/BCL10/BHLHE40/BRMS1/CACTIN/CAMK1D/CAPN3/CARD11/CARD16/CD40/CEBPG/CFLAR/CHUK/CLU/COMMD7/CRTC2/CSF3/CYLD/DAB2IP/DDR2/DDRGK1/DDX58/DHX33/DHX9/EGLN1/EIF2AK2/EZH2/FAF1/FANCA/FANCD2/FLNA/FOSL1/FZD1/FZD6/G3BP2/GREM1/HES6/HSPA1A/HSPA1B/ICAM1/IKBKB/IL18R1/IL1B/IL6/IRAK1/IRAK2/IRAK3/JAK2/JUN/KEAP1/KLF4/LGALS9/LRP8/LRRFIP1/MAD2L2/MALT1/MAPK1/MAPK11/MSX2/MTDH/MYD88/NFKB1/NFKB2/NFKB…	147
386	2IF	2IF	GO:0000079	regulation of cyclin-dependent protein serine/threonine kinase activity	46/4143	102/18866	1.6282e-07	2.66279e-06	1.93967e-06	ACTB/ADAM17/AKT1/BCCIP/BLM/CCNA1/CCNA2/CCNB1/CCNB2/CCND1/CCND3/CCNE1/CCNE2/CCNF/CCNJ/CCNK/CCNL1/CCNT2/CCNYL1/CDC25A/CDC25C/CDC37/CDC6/CDK5RAP1/CDKN2C/CDKN2D/CDKN3/CKS1B/CKS2/CNPPD1/EGFR/FBXO7/GADD45A/GTF2H1/GTPBP4/HHEX/IPO5/IPO7/LATS2/MNAT1/PKMYT1/PLK1/PSRC1/SERTAD1/TFAP4/TNFAIP3	46
387	2IF	2IF	GO:1904951	positive regulation of establishment of protein localization	124/4143	370/18866	1.62925e-07	2.66279e-06	1.93967e-06	ACSL3/ACSL4/ANK3/ANKRD1/ANP32B/ARF1/ARF6/ARHGEF5/ARIH2/BBC3/BCAP31/BID/CAPN10/CASP8/CCT2/CCT3/CCT4/CCT5/CCT6A/CCT7/CCT8/CD2AP/CD38/CDC42/CDK1/CENPJ/CEP135/CEP295/CLN3/CTDSPL2/DKC1/DMAP1/DNM1L/E2F1/ECT2/EDEM2/EGFR/EZR/FLNA/FRMD4A/FZD5/GLMN/GLUL/GPR68/GTSE1/HLA-E/HPS4/HSP90AB1/HUWE1/ICE1/IL1A/IL1B/IL33/IL6/IPO5/IRF3/ITGB1BP1/JAK2/KIF20B/KIF5B/MAPK1/MDM2/MICALL2/MYO1C/NADK/NMT1/NUTF2/OXCT1/PAK1/PANX…	124
388	2IF	2IF	GO:0072655	establishment of protein localization to mitochondrion	58/4143	140/18866	1.68428e-07	2.74564e-06	2.00003e-06	AGK/AKT1/ARIH2/BBC3/BCS1L/BID/CALM3/CASP8/CHCHD4/DNAJA1/E2F1/FBXO7/FZD5/GDAP1/GRPEL1/HK1/HPS4/HSP90AA1/HSPA4/HSPD1/HUWE1/LRRK2/MFN2/MICALL2/NMT1/PDCD5/PITRM1/PMAIP1/PPP3CC/RAC2/RNF31/SAE1/TFDP1/TIMM10/TIMM13/TIMM17B/TIMM21/TIMM22/TIMM23/TIMM23B/TIMM50/TOMM22/TOMM34/TOMM40/TOMM40L/TOMM5/TP53/TP53BP2/TSPO/UBE2D3/UBE2J2/UBE2L3/USP36/YWHAB/YWHAE/YWHAG/YWHAH/YWHAZ	58
389	2IF	2IF	GO:0032608	interferon-beta production	28/4143	50/18866	1.69034e-07	2.74843e-06	2.00206e-06	CACTIN/DDX3X/DDX58/DHX58/DHX9/HMGB2/IFIH1/IRF1/IRF3/IRF7/POLR3A/POLR3C/POLR3D/POLR3G/PYCARD/REL/RELB/RIOK3/RIPK2/TBK1/TLR2/TLR3/TLR4/TRAF3/TRAIP/TRIM38/TRIM56/YY1	28
390	2IF	2IF	GO:0032465	regulation of cytokinesis	42/4143	90/18866	1.72766e-07	2.8019e-06	2.04101e-06	AHCTF1/AURKA/AURKB/BCL2L1/BRCA2/CALM1/CALM3/CCP110/CDC14A/CDC25B/CDC42/CDC6/CIT/E2F7/E2F8/ECT2/FLCN/GIPC1/GIT1/INCENP/KIF14/KIF20A/KIF20B/KIF23/KLHL21/MYO19/NUP62/PDXP/PIK3R4/PKN2/PKP4/PLK1/PLK3/PLK4/PRC1/PRPF40A/RAB11A/RACGAP1/TEX14/UVRAG/VPS4A/ZFYVE26	42
391	2IF	2IF	GO:1902041	regulation of extrinsic apoptotic signaling pathway via death domain receptors	32/4143	61/18866	1.76269e-07	2.85141e-06	2.07708e-06	ATF3/BCL2L1/BRCA1/CASP8/CFLAR/DDX3X/FADD/FAF1/FAS/HMGB2/ICAM1/ITPRIP/MADD/MIR221/PEA15/PMAIP1/RAF1/RIPK1/RNF34/SERPINE1/SP100/STK3/STK4/STX4/TIMP3/TMBIM1/TNFAIP3/TNFRSF10A/TNFRSF10B/TNFSF10/TRADD/TRAF2	32
392	2IF	2IF	GO:1904874	positive regulation of telomerase RNA localization to Cajal body	13/4143	15/18866	1.81409e-07	2.92708e-06	2.13219e-06	CCT2/CCT3/CCT4/CCT5/CCT6A/CCT7/CCT8/DKC1/NAF1/NOP10/RUVBL1/RUVBL2/TCP1	13
393	2IF	2IF	GO:0042276	error-prone translesion synthesis	16/4143	21/18866	1.83991e-07	2.96118e-06	2.15704e-06	MAD2L2/PCNA/POLE2/POLK/PRIMPOL/REV1/RFC1/RFC2/RFC3/RFC4/RFC5/RPA1/RPA2/RPA3/UBB/UBC	16
394	2IF	2IF	GO:0060828	regulation of canonical Wnt signaling pathway	103/4143	295/18866	1.96329e-07	3.15173e-06	2.29584e-06	AMER1/AMFR/ARNTL/ASPM/AXIN1/BICC1/CAPRIN2/CCAR2/CDH2/CHD8/CSNK1G1/CSNK1G2/CTDNEP1/CYLD/DAB2IP/DDX3X/DVL1/EGFR/EGR1/FAM53B/FZD1/FZD6/FZD7/G3BP1/GPRC5B/GREM1/GSKIP/HDAC1/ILK/KANK1/KREMEN1/LATS2/LIMD1/LRRK1/LRRK2/LZTS2/MAD2L2/MDK/MLLT3/NFKB1/NLE1/NOTCH1/OTULIN/PLEKHA4/PPP1CA/PSEN1/PSMA1/PSMA2/PSMA3/PSMA4/PSMA5/PSMA6/PSMA7/PSMB1/PSMB10/PSMB2/PSMB3/PSMB4/PSMB6/PSMB7/PSMB8/PSMB9/PSMC1/PSMC2/PSMC3/PSMC4…	103
395	2IF	2IF	GO:0006352	DNA-templated transcription, initiation	90/4143	249/18866	1.9861e-07	3.18027e-06	2.31663e-06	BAZ2A/BCLAF1/BDP1/CAND1/CBFB/CCNB1/CCND1/CDK1/CDK9/CRCP/CREB1/CREBBP/DHX36/DR1/E2F2/E2F3/ERCC1/ERCC2/ERCC3/ERCC6/ESRRA/FOSL1/GTF2E1/GTF2E2/GTF2F2/GTF2H1/GTF2H3/GTF3C5/HMGB1/JUN/MAML2/MAZ/MED1/MED10/MED15/MED16/MED17/MED24/MED26/MED27/MED6/MNAT1/NCOA6/NOTCH1/NOTCH2/NR1D2/NR1I3/NR2C2/NR2C2AP/NRBP1/PAXIP1/POLR1A/POLR1B/POLR1C/POLR1E/POLR2A/POLR2B/POLR2D/POLR2H/POLRMT/PSMC2/PSMC3/PSMC4/PSMC5/PSMC6/RA…	90
396	2IF	2IF	GO:0006336	DNA replication-independent nucleosome assembly	29/4143	53/18866	2.01029e-07	3.19739e-06	2.3291e-06	ASF1B/CABIN1/CENPA/CENPC/CENPH/CENPI/CENPK/CENPL/CENPM/CENPN/CENPO/CENPP/CENPQ/CENPT/CENPU/CENPW/HAT1/HIRA/HJURP/IPO4/ITGB3BP/MIS18A/MIS18BP1/NASP/OIP5/RBBP4/RBBP7/RUVBL1/SMARCA5	29
397	2IF	2IF	GO:0090670	RNA localization to Cajal body	15/4143	19/18866	2.02206e-07	3.19739e-06	2.3291e-06	CCT2/CCT3/CCT4/CCT5/CCT6A/CCT7/CCT8/DKC1/EXOSC10/NAF1/NOP10/RUVBL1/RUVBL2/TCP1/WRAP53	15
398	2IF	2IF	GO:0090671	telomerase RNA localization to Cajal body	15/4143	19/18866	2.02206e-07	3.19739e-06	2.3291e-06	CCT2/CCT3/CCT4/CCT5/CCT6A/CCT7/CCT8/DKC1/EXOSC10/NAF1/NOP10/RUVBL1/RUVBL2/TCP1/WRAP53	15
399	2IF	2IF	GO:0090672	telomerase RNA localization	15/4143	19/18866	2.02206e-07	3.19739e-06	2.3291e-06	CCT2/CCT3/CCT4/CCT5/CCT6A/CCT7/CCT8/DKC1/EXOSC10/NAF1/NOP10/RUVBL1/RUVBL2/TCP1/WRAP53	15
400	2IF	2IF	GO:0090685	RNA localization to nucleus	15/4143	19/18866	2.02206e-07	3.19739e-06	2.3291e-06	CCT2/CCT3/CCT4/CCT5/CCT6A/CCT7/CCT8/DKC1/EXOSC10/NAF1/NOP10/RUVBL1/RUVBL2/TCP1/WRAP53	15
401	2IF	2IF	GO:0070585	protein localization to mitochondrion	59/4143	144/18866	2.09567e-07	3.30551e-06	2.40786e-06	AGK/AKT1/ARIH2/BBC3/BCS1L/BID/CALM3/CASP8/CHCHD4/DNAJA1/DNM1L/E2F1/FBXO7/FZD5/GDAP1/GRPEL1/HK1/HPS4/HSP90AA1/HSPA4/HSPD1/HUWE1/LRRK2/MFN2/MICALL2/NMT1/PDCD5/PITRM1/PMAIP1/PPP3CC/RAC2/RNF31/SAE1/TFDP1/TIMM10/TIMM13/TIMM17B/TIMM21/TIMM22/TIMM23/TIMM23B/TIMM50/TOMM22/TOMM34/TOMM40/TOMM40L/TOMM5/TP53/TP53BP2/TSPO/UBE2D3/UBE2J2/UBE2L3/USP36/YWHAB/YWHAE/YWHAG/YWHAH/YWHAZ	59
402	2IF	2IF	GO:0090090	negative regulation of canonical Wnt signaling pathway	71/4143	184/18866	2.19606e-07	3.45525e-06	2.51693e-06	AMER1/AMFR/AXIN1/BICC1/CDH2/CHD8/CYLD/DAB2IP/DVL1/EGR1/FZD1/FZD6/G3BP1/GREM1/HDAC1/KREMEN1/LATS2/LIMD1/LZTS2/MAD2L2/MDK/MLLT3/NOTCH1/PSMA1/PSMA2/PSMA3/PSMA4/PSMA5/PSMA6/PSMA7/PSMB1/PSMB10/PSMB2/PSMB3/PSMB4/PSMB6/PSMB7/PSMB8/PSMB9/PSMC1/PSMC2/PSMC3/PSMC4/PSMC5/PSMC6/PSMD1/PSMD11/PSMD12/PSMD13/PSMD14/PSMD2/PSMD3/PSMD7/PSMD8/PSME1/PSME2/PSME3/PSME4/PSMF1/RAPGEF1/RUVBL2/SCYL2/SIAH2/SOX17/STK3/STK4/TB…	71
403	2IF	2IF	GO:1904029	regulation of cyclin-dependent protein kinase activity	47/4143	106/18866	2.24247e-07	3.51079e-06	2.55739e-06	ACTB/ADAM17/AKT1/BCCIP/BLM/CCNA1/CCNA2/CCNB1/CCNB2/CCND1/CCND3/CCNE1/CCNE2/CCNF/CCNJ/CCNK/CCNL1/CCNT2/CCNYL1/CDC25A/CDC25C/CDC37/CDC6/CDK5RAP1/CDKN2C/CDKN2D/CDKN3/CKS1B/CKS2/CNPPD1/EGFR/FBXO7/GADD45A/GTF2H1/GTPBP4/HHEX/HSP90AB1/IPO5/IPO7/LATS2/MNAT1/PKMYT1/PLK1/PSRC1/SERTAD1/TFAP4/TNFAIP3	47
404	2IF	2IF	GO:1905269	positive regulation of chromatin organization	47/4143	106/18866	2.24247e-07	3.51079e-06	2.55739e-06	AKAP8/AUTS2/BRCA1/BRD4/BRD7/CCNB1/CDK9/CHTOP/CTBP1/CTR9/DNMT1/DNMT3B/EED/FMR1/IL1B/ING2/KAT2A/KAT7/KMT2A/LIF/LRRK2/MIER1/MORC2/MTF2/MUC1/MYB/NELFE/PAF1/PAXIP1/PHF19/PRKD2/RIF1/RNF40/RPS6KA4/RPS6KA5/RTF1/RUVBL2/SART3/SIN3A/SNW1/TP53/TPR/TRIM28/UBE2N/WBP2/WDR5/ZBTB7B	47
405	2IF	2IF	GO:0001701	in utero embryonic development	127/4143	383/18866	2.25687e-07	3.52462e-06	2.56747e-06	ACTL6A/ACVRL1/ADAM10/ADCY9/ADD1/AKT1/APBA2/APBA3/ASF1B/BCL2L1/BCOR/BRCA2/BYSL/CASP8/CCM2/CCNB1/CCNB2/CEBPB/CHD8/CHST11/CHTOP/CNOT2/CNOT3/CTR9/CUL4A/DHX35/DNAJB6/E2F7/E2F8/EDNRA/EGFR/EGLN1/EIF2S2/EMG1/EPB41L5/ERCC2/FGFR1/FLCN/FLVCR1/FOSL1/FOXF1/FZD5/GATA2/GINS1/GINS4/GNA13/GRB2/HCFC1/HEG1/HSF1/JUNB/KAT2A/KEAP1/LIF/LIG4/LPAR6/MAFF/MAP2K1/MAPK1/MBD3/MED1/MFN2/MGAT1/MSH2/MSX1/MYH9/NASP/NBN/NCAPG2/NEK…	127
406	2IF	2IF	GO:0008630	intrinsic apoptotic signaling pathway in response to DNA damage	46/4143	103/18866	2.31961e-07	3.61368e-06	2.63234e-06	AEN/ATAD5/BAK1/BCL2A1/BCL2L1/BCL2L12/BCL2L2/BID/BOK/BRCA1/BRCA2/CASP2/CCAR2/CD44/CD74/CDKN2D/CHEK2/CIDEB/CLU/DDIAS/DYRK2/E2F1/EPHA2/ERCC6/FNIP2/HNRNPK/IFI16/IKBKE/ING2/MCL1/MLH1/MSH2/MSH6/MUC1/NACC2/PIAS4/PML/PRKDC/PYCARD/RAD9A/SHISA5/SNW1/TMEM109/TNFRSF1B/TP53/USP28	46
407	2IF	2IF	GO:0006283	transcription-coupled nucleotide-excision repair	36/4143	73/18866	2.34169e-07	3.6302e-06	2.64437e-06	AQR/COPS7A/COPS7B/CUL4A/ERCC1/ERCC2/ERCC3/ERCC6/GTF2H1/GTF2H3/LIG1/MNAT1/PCNA/POLD1/POLD2/POLD3/POLK/POLR2A/POLR2B/POLR2D/POLR2H/PRPF19/RFC1/RFC2/RFC3/RFC4/RFC5/RPA1/RPA2/RPA3/TCEA1/UBB/UBC/USP7/XAB2/XRCC1	36
408	2IF	2IF	GO:0042795	snRNA transcription by RNA polymerase II	36/4143	73/18866	2.34169e-07	3.6302e-06	2.64437e-06	CCNK/CCNT2/CDK9/GTF2E1/GTF2E2/GTF2F2/ICE1/INTS1/INTS10/INTS12/INTS4/INTS7/INTS9/LARP7/MEPCE/NABP2/NCBP1/PHAX/POLR2A/POLR2B/POLR2D/POLR2H/POU2F2/SNAPC1/SNAPC2/SNAPC3/SNAPC4/SNAPC5/SP1/SRRT/TAF5/TAF6/TAF8/TBP/ZC3H8/ZNF143	36
409	2IF	2IF	GO:0031647	regulation of protein stability	103/4143	296/18866	2.36851e-07	3.6628e-06	2.66812e-06	ANK2/AURKA/B4GALT5/BAG5/CALR/CAPN3/CCAR2/CCT2/CCT3/CCT4/CCT5/CCT6A/CCT7/CCT8/CDC37/CDC73/CDKN2AIP/CHEK2/CHFR/CLU/CREB1/CREBBP/DDRGK1/DVL1/FBXL3/FBXO7/FKBPL/FLNA/GET4/GGA3/GIPC1/GTPBP4/GTSE1/HCFC1/HIP1/HIP1R/HPS4/HSP90AA1/HSP90AB1/HSPA1A/HSPA1B/HSPA8/HSPD1/ISOC2/KAT2A/LRRK2/LSS/MAPK1/MCM8/MDM2/MORC3/MSX1/MUL1/NAA15/NCLN/NEDD4L/NF2/OTUD3/PANO1/PDCD10/PDCL3/PER3/PFN1/PHB/PHB2/PIM2/PINX1/PLK1/PRKCD/P…	103
410	2IF	2IF	GO:0031334	positive regulation of protein complex assembly	92/4143	257/18866	2.42149e-07	3.73559e-06	2.72114e-06	ACTR2/ACTR3/AP1AR/ARF1/ARF6/ARFIP1/ARHGEF5/ARL2/ARPC2/ARPC4/ARPC5L/ASAP1/ATR/BAK1/BID/CAND1/CDC42EP2/CDC42EP3/CDC42EP4/CDK5RAP2/CDT1/CHD1L/CKAP5/CLIP1/CLU/CORO1B/CREB1/CSF3/CUL4A/CYFIP1/DAB2IP/DDB2/DDX3X/DHX33/DRG1/EIF4G1/ERCC1/ERCC2/ERCC3/FAF1/FES/FNIP2/GBP5/GRB2/GTF2H1/GTF2H3/HIP1R/HSP90AA1/HSPA1A/HSPA1B/ICAM1/ICE1/MAP1B/MAPRE1/MET/MMP1/MSN/MTOR/MYO1C/NAV3/NCK2/NCKAP1/NIN/NRG1/PAK1/PARP1/PFN1/P…	92
411	2IF	2IF	GO:0006278	RNA-dependent DNA biosynthetic process	37/4143	76/18866	2.4283e-07	3.73699e-06	2.72216e-06	ACD/ATR/AURKB/CCT2/CCT3/CCT4/CCT5/CCT6A/CCT7/CCT8/DKC1/EXOSC10/GAR1/HNRNPC/HNRNPU/HSP90AA1/HSP90AB1/MAPK1/MAPKAPK5/NAF1/NAT10/NEK2/NOP10/PIF1/PINX1/PNKP/PTGES3/RAD50/RFC1/RPA1/SMG5/TCP1/TELO2/TINF2/WRAP53/XRCC5/XRN1	37
412	2IF	2IF	GO:0032648	regulation of interferon-beta production	27/4143	48/18866	2.4793e-07	3.79699e-06	2.76587e-06	CACTIN/DDX3X/DDX58/DHX58/DHX9/HMGB2/IFIH1/IRF1/IRF3/IRF7/POLR3A/POLR3C/POLR3D/POLR3G/PYCARD/REL/RELB/RIOK3/RIPK2/TBK1/TLR2/TLR3/TLR4/TRAF3/TRAIP/TRIM38/YY1	27
413	2IF	2IF	GO:0051972	regulation of telomerase activity	27/4143	48/18866	2.4793e-07	3.79699e-06	2.76587e-06	ACD/AURKB/CCT2/CCT4/DKC1/GREM1/HNRNPA2B1/HNRNPD/HSP90AA1/HSP90AB1/KLF4/MAPK1/MAPKAPK5/MYC/NAF1/NEK2/NVL/PARP3/PARP4/PIF1/PINX1/PNKP/PTGES3/TCP1/TP53/WRAP53/XRCC5	27
414	2IF	2IF	GO:1904851	positive regulation of establishment of protein localization to telomere	10/4143	10/18866	2.58623e-07	3.95118e-06	2.87819e-06	CCT2/CCT3/CCT4/CCT5/CCT6A/CCT7/CCT8/DKC1/TCP1/WRAP53	10
415	2IF	2IF	GO:0006414	translational elongation	56/4143	135/18866	2.5942e-07	3.95381e-06	2.8801e-06	AURKAIP1/CPEB3/DAP3/DPH2/DPH7/EEFSEC/EIF4A3/EIF5A/EIF5A2/ERAL1/GADD45GIP1/GFM1/GTPBP1/GTPBP2/MRPL1/MRPL12/MRPL14/MRPL15/MRPL16/MRPL17/MRPL18/MRPL20/MRPL22/MRPL27/MRPL32/MRPL35/MRPL37/MRPL38/MRPL39/MRPL4/MRPL42/MRPL44/MRPL46/MRPL49/MRPL57/MRPL9/MRPS10/MRPS12/MRPS16/MRPS18A/MRPS18B/MRPS2/MRPS23/MRPS26/MRPS28/MRPS30/MRPS34/MRPS35/MRPS5/MRPS6/MRPS7/PTCD3/SECISBP2L/TSFM/USP16/ZNF598	56
416	2IF	2IF	GO:2000045	regulation of G1/S transition of mitotic cell cycle	71/4143	185/18866	2.8055e-07	4.26558e-06	3.10721e-06	ADAM17/AKT1/ARID3A/AURKA/BID/BRD7/BTN2A2/CASP2/CCL2/CCNB1/CCND1/CCND3/CDC25C/CDC45/CDC6/CDC73/CDK1/CDK2/CDK2AP2/CDK6/CDKN2C/CDKN2D/CHEK2/CNOT1/CNOT10/CNOT2/CNOT3/CNOT7/CUL4A/DDX3X/E2F1/E2F4/E2F7/E2F8/ECD/EGFR/EIF4G1/EZH2/FBXO31/FBXO7/GADD45A/GTSE1/INO80/KIF14/KLF4/MDM2/MEPCE/MIR221/MTBP/MUC1/NACC2/PCNA/PLK3/PML/PRKDC/PRMT1/PSME1/PSME2/PSME3/RB1/RBL1/RDX/RFWD3/RIPK1/RPA2/RPTOR/SLFN11/TFDP1/TP53/WE…	71
417	2IF	2IF	GO:0010803	regulation of tumor necrosis factor-mediated signaling pathway	32/4143	62/18866	2.87763e-07	4.36476e-06	3.17945e-06	ADAM17/BIRC2/BIRC3/CARD16/CASP1/CASP4/CASP8/CHUK/CPNE1/CYLD/GPS2/HSPA1A/HSPA1B/IKBKB/MADD/OTULIN/PIAS4/PTPN2/PYCARD/RBCK1/RIPK1/RNF31/SPATA2/SPHK1/SPPL2A/TAX1BP1/TNFAIP3/TRADD/TRAF1/TRAF2/TRAIP/ZNF675	32
418	2IF	2IF	GO:0050685	positive regulation of mRNA processing	21/4143	33/18866	3.09523e-07	4.68357e-06	3.41169e-06	CCNB1/CDC73/CPEB3/DAZAP1/DHX36/HSF1/HSPA8/NCBP1/NCL/NUDT21/NUP98/PAF1/PRDX6/PRPF19/RBMX/RBMXL1/SF3B4/SNRNP70/SNW1/THRAP3/TRA2B	21
419	2IF	2IF	GO:0035872	nucleotide-binding domain, leucine rich repeat containing receptor signaling pathway	23/4143	38/18866	3.16283e-07	4.77444e-06	3.47788e-06	BIRC2/BIRC3/CASP8/CYLD/HSPA1A/HSPA1B/IRAK1/IRAK2/LACC1/NFKBIA/OTULIN/RELA/RIPK2/RNF34/TAB1/TAB2/TAB3/TLR4/TNFAIP3/TRAF6/UBB/UBC/UBE2N	23
420	2IF	2IF	GO:0071479	cellular response to ionizing radiation	34/4143	68/18866	3.31115e-07	4.98643e-06	3.6323e-06	ATR/BCL2L1/BLM/CHEK2/DNM2/ECT2/EGR1/FIGNL1/GADD45A/GRB2/HMGA2/HSF1/HSPA5/HUS1/IFI16/INO80/INTS7/KDM4D/LIG4/MDM2/NAMPT/NET1/RAD1/RAD51/RAD51AP1/RAD9A/RHNO1/TANK/TLK2/TMEM109/TP53/TREX1/XRCC5/XRCC6	34
421	2IF	2IF	GO:0031056	regulation of histone modification	60/4143	149/18866	3.39869e-07	5.09401e-06	3.71067e-06	AKAP8/AUTS2/BCOR/BRCA1/BRD4/BRD7/CAMK2D/CCNB1/CDK9/CHEK1/CHTOP/CTBP1/CTCF/CTR9/DNMT1/DNMT3B/EED/FLCN/FMR1/GATA2/IL1B/ING2/IWS1/KAT2A/KAT7/KDM4D/KMT2A/KMT2B/LIF/LRRK2/MLLT6/MTF2/MTHFR/MUC1/MYB/NELFE/NOC2L/OTUB1/PAF1/PAXIP1/PHF19/PRKD2/PRMT6/RIF1/RNF40/RPS6KA4/RPS6KA5/RTF1/RUVBL2/SART3/SET/SIN3A/SNW1/TP53/TRIP12/TWIST1/UBE2N/WBP2/WDR5/ZBTB7B	60
422	2IF	2IF	GO:1903364	positive regulation of cellular protein catabolic process	60/4143	149/18866	3.39869e-07	5.09401e-06	3.71067e-06	AKT1/AMER1/ANKIB1/ARIH2/AURKA/AXIN1/BCAP31/CDC20/CHFR/CLU/CTSC/DAB2IP/DDA1/DDRGK1/DVL1/EDEM2/EZR/FAF1/FBXL5/FMR1/FZR1/HSP90AA1/HSPA1A/HSPA1B/HSPBP1/IL33/KEAP1/LDLR/LRRK2/MDM2/MSN/NUB1/PLK1/PLK3/PSEN1/PSMC1/PSMC2/PSMC4/PTK2/RAD23A/RDX/RNF144B/RNF19A/RNF19B/RNF217/RNF40/SGTA/SMAD7/SMURF1/SUMO2/TNFAIP3/TRIB1/TRIB2/UBQLN1/UBQLN2/USP13/USP5/VCP/VPS35/ZFAND2A	60
423	2IF	2IF	GO:0000387	spliceosomal snRNP assembly	29/4143	54/18866	3.43238e-07	5.13235e-06	3.73859e-06	AAR2/CD2BP2/COIL/DDX20/GEMIN4/GEMIN5/GEMIN6/GEMIN7/LSM2/LSM4/PRMT5/PRMT7/PRPF19/PRPF3/PRPF31/PRPF6/PRPF8/SART1/SART3/SNRPB/SNRPC/SNRPD1/SNRPD3/SNRPF/SNRPG/SRSF10/TGS1/USP4/WDR77	29
424	2IF	2IF	GO:0009301	snRNA transcription	36/4143	74/18866	3.59983e-07	5.37004e-06	3.91174e-06	CCNK/CCNT2/CDK9/GTF2E1/GTF2E2/GTF2F2/ICE1/INTS1/INTS10/INTS12/INTS4/INTS7/INTS9/LARP7/MEPCE/NABP2/NCBP1/PHAX/POLR2A/POLR2B/POLR2D/POLR2H/POU2F2/SNAPC1/SNAPC2/SNAPC3/SNAPC4/SNAPC5/SP1/SRRT/TAF5/TAF6/TAF8/TBP/ZC3H8/ZNF143	36
425	2IF	2IF	GO:0031058	positive regulation of histone modification	42/4143	92/18866	3.67289e-07	5.46613e-06	3.98174e-06	AKAP8/AUTS2/BRCA1/BRD4/BRD7/CCNB1/CDK9/CHTOP/CTBP1/CTR9/DNMT1/DNMT3B/EED/FMR1/IL1B/ING2/KAT2A/KAT7/KMT2A/LIF/LRRK2/MTF2/MUC1/MYB/NELFE/PAF1/PAXIP1/PHF19/PRKD2/RIF1/RNF40/RPS6KA4/RPS6KA5/RTF1/RUVBL2/SART3/SNW1/TP53/UBE2N/WBP2/WDR5/ZBTB7B	42
426	2IF	2IF	GO:0051091	positive regulation of DNA binding transcription factor activity	95/4143	270/18866	3.86542e-07	5.73915e-06	4.18061e-06	AIM2/AKT1/APP/ARHGEF5/ATF2/BCL10/CAMK1D/CAPN3/CARD11/CARD16/CD40/CEBPG/CFLAR/CHUK/CLU/CRTC2/CSF3/DDR2/DDRGK1/DDX58/DHX33/DHX9/EIF2AK2/FOSL1/FZD1/GREM1/HSPA1A/HSPA1B/ICAM1/IKBKB/IL18R1/IL1B/IL6/IRAK1/IRAK2/IRAK3/JAK2/LGALS9/LRP8/LRRFIP1/MALT1/MTDH/MYD88/NFKB1/NFKB2/NKX3-1/PHB2/PPARGC1B/PPRC1/PRDX3/PRKD2/PSMA6/PYCARD/RBCK1/RELA/RHEBL1/RIPK1/RIPK2/RNF31/ROR1/RPS6KA4/RPS6KA5/RTKN2/RWDD1/SMAD3/SMARCA4…	95
427	2IF	2IF	GO:0090169	regulation of spindle assembly	17/4143	24/18866	4.30191e-07	6.37227e-06	4.6418e-06	CCSAP/CEP97/CHMP1A/CHMP4B/CHMP5/DRG1/DYNC1H1/GPSM2/HNRNPU/HSPA1A/HSPA1B/PLK1/RCC1/RNF4/SPAG5/TPR/VPS4B	17
428	2IF	2IF	GO:0051973	positive regulation of telomerase activity	22/4143	36/18866	4.51475e-07	6.67191e-06	4.86007e-06	ACD/AURKB/CCT2/CCT4/DKC1/GREM1/HNRNPA2B1/HNRNPD/HSP90AA1/HSP90AB1/KLF4/MAPK1/MAPKAPK5/MYC/NAF1/NEK2/NVL/PNKP/PTGES3/TCP1/WRAP53/XRCC5	22
429	2IF	2IF	GO:0031571	mitotic G1 DNA damage checkpoint	32/4143	63/18866	4.62001e-07	6.81156e-06	4.9618e-06	ARID3A/AURKA/CASP2/CCNB1/CCND1/CDC25C/CDK1/CDK2/CHEK2/CNOT1/CNOT10/CNOT2/CNOT3/CNOT7/E2F1/E2F4/E2F7/E2F8/FBXO31/GADD45A/GTSE1/MDM2/MUC1/PCNA/PLK3/PML/PRKDC/PRMT1/RFWD3/RPA2/TFDP1/TP53	32
430	2IF	2IF	GO:0019886	antigen processing and presentation of exogenous peptide antigen via MHC class II	44/4143	99/18866	4.97437e-07	7.31695e-06	5.32994e-06	ACTR1A/AP1B1/AP1M1/AP2A1/ARF1/CANX/CAPZA1/CAPZA2/CAPZB/CD74/CENPE/CLTA/CLTC/CTSL/CTSS/DCTN2/DNM2/DYNC1H1/DYNC1LI1/DYNC1LI2/DYNLL1/DYNLL2/HLA-DMA/HLA-DOB/HLA-DPA1/HLA-DRA/IFI30/KIF11/KIF15/KIF18A/KIF22/KIF23/KIF2A/KIF2C/KIF4A/KIFAP3/LGMN/RAB7A/RACGAP1/RILP/SAR1B/SEC24B/SEC24C/TRAF6	44
431	2IF	2IF	GO:0006998	nuclear envelope organization	28/4143	52/18866	5.07706e-07	7.45067e-06	5.42735e-06	ANKLE2/BANF1/CCNB1/CCNB2/CDK1/CHMP4B/CHMP7/CTDNEP1/LEMD2/LPIN1/NSFL1C/NUP155/NUP93/PARP11/PLK1/PPP2CA/PPP2R1A/PPP2R2A/REEP4/SUN2/TARDBP/TMEM170A/TMEM43/TOR1A/TOR1AIP1/TOR1B/VPS4A/VRK1	28
432	2IF	2IF	GO:0090503	RNA phosphodiester bond hydrolysis, exonucleolytic	25/4143	44/18866	5.32191e-07	7.79192e-06	5.67593e-06	CNOT1/CNOT2/CNOT3/CNOT7/DCPS/DIS3/DIS3L/ERI1/ERI2/EXOSC10/EXOSC2/EXOSC3/EXOSC4/EXOSC6/EXOSC8/EXOSC9/ISG20/ISG20L2/NOCT/PDE12/PNPT1/TOE1/USB1/XRN1/ZC3H12A	25
433	2IF	2IF	GO:0048025	negative regulation of mRNA splicing, via spliceosome	16/4143	22/18866	5.36244e-07	7.83313e-06	5.70594e-06	C1QBP/HNRNPA2B1/HNRNPK/HNRNPL/PTBP1/RBM10/RBM42/RBMX/RNPS1/SAP18/SFSWAP/SRSF10/SRSF4/SRSF7/SRSF9/U2AF2	16
434	2IF	2IF	GO:0000727	double-strand break repair via break-induced replication	11/4143	12/18866	5.43592e-07	7.92217e-06	5.77081e-06	CDC45/CDC7/GINS2/GINS4/MCM2/MCM3/MCM4/MCM5/MCM6/MCM7/MUS81	11
435	2IF	2IF	GO:0000380	alternative mRNA splicing, via spliceosome	40/4143	87/18866	5.49383e-07	7.98816e-06	5.81888e-06	CELF1/DHX9/FMR1/HNRNPL/HNRNPM/HNRNPU/KHDRBS1/KHDRBS3/MAGOH/NSRP1/PQBP1/PTBP1/PUF60/QKI/RBM10/RBM15/RBM17/RBM19/RBM25/RBM7/RBM8A/RBMX/RNPS1/RSRC1/SAP18/SART3/SF1/SFPQ/SFSWAP/SRSF1/SRSF10/SRSF2/SRSF3/SRSF4/SRSF7/SRSF9/THRAP3/TRA2B/WTAP/ZBTB7A	40
436	2IF	2IF	GO:0006323	DNA packaging	86/4143	240/18866	5.61172e-07	8.14085e-06	5.9301e-06	AKAP8/ANP32B/ASF1B/BAHD1/BANF1/BAZ2A/BEND3/BRD2/CABIN1/CCNB1/CDAN1/CDCA5/CDK1/CENPA/CENPC/CENPH/CENPI/CENPK/CENPL/CENPM/CENPN/CENPO/CENPP/CENPQ/CENPT/CENPU/CENPW/CHAF1A/CHAF1B/CHMP1A/CTCF/DAXX/DNMT1/GRWD1/HAT1/HDAC1/HELLS/HIRA/HJURP/HMGA1/HMGA2/HMGB2/INCENP/IPO4/ITGB3BP/KAT6A/MBD2/MBD3/MCM2/MIS18A/MIS18BP1/MORC2/NAA10/NAA40/NAP1L4/NASP/NCAPD2/NCAPD3/NCAPG/NCAPG2/NCAPH/NCAPH2/NOC2L/NUSAP1/OIP5/PAF…	86
437	2IF	2IF	GO:1903322	positive regulation of protein modification by small protein conjugation or removal	57/4143	141/18866	5.67883e-07	8.21936e-06	5.98729e-06	AIMP2/AMER1/AXIN1/BCL10/BIRC2/BIRC3/BRCA1/CDC20/CDK9/CHFR/CTR9/DCUN1D5/DDX3X/FANCI/FANCM/FKBP1A/FZR1/HSPA5/HSPBP1/HUWE1/LRRK2/MALT1/MASTL/MUL1/MYCBP2/NHLRC1/NMI/PAXIP1/PEF1/PELI1/PIAS4/PLK1/RASSF5/RIPK2/RNF40/SAE1/SART3/SMAD7/SPHK1/TANK/TICAM1/TNIP1/TRAF6/UBA2/UBB/UBE2C/UBE2D1/UBE2I/UBE2L3/UBE2N/UBE2S/UBE3A/UBQLN1/VCP/WDR48/WFS1/ZC3H12A	57
438	2IF	2IF	GO:0035567	non-canonical Wnt signaling pathway	60/4143	151/18866	5.83172e-07	8.42137e-06	6.13444e-06	AGO2/AP2A1/CALM1/CDC42/CLTC/DVL1/FZD1/FZD5/FZD6/FZD7/GNB1/MLLT3/MOV10/PFN1/PLCB3/PLEKHA4/PSMA1/PSMA2/PSMA3/PSMA4/PSMA5/PSMA6/PSMA7/PSMB1/PSMB10/PSMB2/PSMB3/PSMB4/PSMB6/PSMB7/PSMB8/PSMB9/PSMC1/PSMC2/PSMC3/PSMC4/PSMC5/PSMC6/PSMD1/PSMD11/PSMD12/PSMD13/PSMD14/PSMD2/PSMD3/PSMD7/PSMD8/PSME1/PSME2/PSME3/PSME4/PSMF1/RAC1/RNF213/ROR1/SMURF1/SMURF2/VANGL1/WNT5A/ZNRF3	60
439	2IF	2IF	GO:0032506	cytokinetic process	23/4143	39/18866	6.10566e-07	8.79687e-06	6.40797e-06	ANLN/ARF1/AURKB/BIN3/CEP55/CHMP1A/CHMP4B/CHMP5/CHMP6/CHMP7/ECT2/KIF20A/KIF20B/KIF23/MITD1/MYH9/NUP62/PDCD6IP/RACGAP1/SNX9/SPIRE2/VPS4A/VPS4B	23
440	2IF	2IF	GO:0006378	mRNA polyadenylation	26/4143	47/18866	6.4349e-07	9.25017e-06	6.73817e-06	APP/CDC73/CDK9/CLP1/CPEB3/CPSF2/CPSF3/CPSF6/CPSF7/CSTF2/CSTF3/CTR9/FIP1L1/HSF1/MTPAP/NELFE/NUDT21/PAF1/PAPOLA/PNPT1/RNF40/SNRPA/SYMPK/WDR33/ZC3H14/ZC3H3	26
441	2IF	2IF	GO:0002495	antigen processing and presentation of peptide antigen via MHC class II	45/4143	103/18866	6.71384e-07	9.62927e-06	7.01432e-06	ACTR1A/AP1B1/AP1M1/AP2A1/ARF1/CANX/CAPZA1/CAPZA2/CAPZB/CD74/CENPE/CLTA/CLTC/CTSL/CTSS/DCTN2/DNM2/DYNC1H1/DYNC1LI1/DYNC1LI2/DYNLL1/DYNLL2/HLA-DMA/HLA-DOB/HLA-DPA1/HLA-DRA/IFI30/KIF11/KIF15/KIF18A/KIF22/KIF23/KIF2A/KIF2C/KIF4A/KIFAP3/LGMN/PYCARD/RAB7A/RACGAP1/RILP/SAR1B/SEC24B/SEC24C/TRAF6	45
442	2IF	2IF	GO:1902806	regulation of cell cycle G1/S phase transition	76/4143	206/18866	6.85949e-07	9.79668e-06	7.13627e-06	ADAM17/AKT1/ARID3A/AURKA/BID/BRD7/BTN2A2/CASP2/CCL2/CCNB1/CCND1/CCND3/CDC25C/CDC45/CDC6/CDC73/CDK1/CDK2/CDK2AP2/CDK6/CDKN2C/CDKN2D/CHEK2/CNOT1/CNOT10/CNOT2/CNOT3/CNOT7/CUL4A/DDRGK1/DDX3X/E2F1/E2F4/E2F7/E2F8/ECD/EGFR/EIF4G1/EZH2/FAM83D/FBXO31/FBXO7/GADD45A/GTSE1/INO80/KIF14/KLF4/MDM2/MEPCE/MIR221/MTBP/MUC1/NACC2/PAF1/PAGR1/PCNA/PHB2/PLK3/PML/PRKDC/PRMT1/PSME1/PSME2/PSME3/RB1/RBL1/RDX/RFWD3/RIPK1/R…	76
443	2IF	2IF	GO:1904356	regulation of telomere maintenance via telomere lengthening	31/4143	61/18866	6.86155e-07	9.79668e-06	7.13627e-06	ACD/ATR/AURKB/CCT2/CCT3/CCT4/CCT5/CCT6A/CCT7/CCT8/DHX36/DKC1/EXOSC10/HNRNPA2B1/HNRNPC/HNRNPU/MAPK1/MAPKAPK5/NAF1/NAT10/NEK2/PARP1/PIF1/PINX1/PNKP/SLX4/SMG5/TCP1/TINF2/XRCC5/XRN1	31
444	2IF	2IF	GO:0061640	cytoskeleton-dependent cytokinesis	44/4143	100/18866	7.00582e-07	9.98014e-06	7.26991e-06	ACTR2/ACTR3/ANK3/ANLN/ARF1/AURKB/BIN3/CENPA/CEP55/CFL1/CHMP1A/CHMP4B/CHMP5/CHMP6/CHMP7/CIT/CKAP2/ECT2/ESPL1/INCENP/KIF20A/KIF20B/KIF23/KIF4A/LZTS2/MITD1/NUP62/NUSAP1/PDCD6IP/PLK1/PRC1/RAB35/RACGAP1/RHOC/ROCK2/SNX9/SON/SPIRE2/SPTBN1/STMN1/TRIM36/VPS4A/VPS4B/ZFYVE26	44
445	2IF	2IF	GO:1990173	protein localization to nucleoplasm	12/4143	14/18866	7.197e-07	1.02294e-05	7.45151e-06	CCT2/CCT3/CCT4/CCT5/CCT6A/CCT7/CCT8/DKC1/LARP7/MEPCE/TCP1/WRAP53	12
446	2IF	2IF	GO:0044783	G1 DNA damage checkpoint	32/4143	64/18866	7.30034e-07	1.02918e-05	7.49692e-06	ARID3A/AURKA/CASP2/CCNB1/CCND1/CDC25C/CDK1/CDK2/CHEK2/CNOT1/CNOT10/CNOT2/CNOT3/CNOT7/E2F1/E2F4/E2F7/E2F8/FBXO31/GADD45A/GTSE1/MDM2/MUC1/PCNA/PLK3/PML/PRKDC/PRMT1/RFWD3/RPA2/TFDP1/TP53	32
447	2IF	2IF	GO:0044819	mitotic G1/S transition checkpoint	32/4143	64/18866	7.30034e-07	1.02918e-05	7.49692e-06	ARID3A/AURKA/CASP2/CCNB1/CCND1/CDC25C/CDK1/CDK2/CHEK2/CNOT1/CNOT10/CNOT2/CNOT3/CNOT7/E2F1/E2F4/E2F7/E2F8/FBXO31/GADD45A/GTSE1/MDM2/MUC1/PCNA/PLK3/PML/PRKDC/PRMT1/RFWD3/RPA2/TFDP1/TP53	32
448	2IF	2IF	GO:0034501	protein localization to kinetochore	14/4143	18/18866	7.32222e-07	1.02918e-05	7.49692e-06	AURKB/BUB3/CDK1/CDT1/CENPQ/CENPT/CHAMP1/MIS12/MTBP/NDC80/RCC2/SPDL1/TTK/ZW10	14
449	2IF	2IF	GO:0070200	establishment of protein localization to telomere	14/4143	18/18866	7.32222e-07	1.02918e-05	7.49692e-06	ACD/ATR/BRCA2/CCT2/CCT3/CCT4/CCT5/CCT6A/CCT7/CCT8/DKC1/NABP2/TCP1/WRAP53	14
450	2IF	2IF	GO:1904872	regulation of telomerase RNA localization to Cajal body	14/4143	18/18866	7.32222e-07	1.02918e-05	7.49692e-06	CCT2/CCT3/CCT4/CCT5/CCT6A/CCT7/CCT8/DKC1/EXOSC10/NAF1/NOP10/RUVBL1/RUVBL2/TCP1	14
451	2IF	2IF	GO:0070671	response to interleukin-12	27/4143	50/18866	7.51016e-07	1.05325e-05	7.6723e-06	ARF1/CAPZA1/CD47/CDC42/CFL1/GSTO1/HNRNPA2B1/HNRNPDL/HNRNPF/HSPA9/IL12A/IL12RB1/JAK2/LMNB1/MSN/MTAP/PAK2/PSME2/RALA/RAP1B/RIPK2/SERPINB2/SNRPA1/SOD2/STAT4/TCP1/TYK2	27
452	2IF	2IF	GO:1903312	negative regulation of mRNA metabolic process	40/4143	88/18866	7.94766e-07	1.11214e-05	8.10128e-06	BARD1/C1QBP/CDK9/CTR9/DHX34/DHX9/DND1/E2F1/ELAVL1/FMR1/FUS/GDNF/HNRNPA2B1/HNRNPC/HNRNPD/HNRNPK/HNRNPL/HNRNPU/LARP1/MTOR/MYD88/NELFE/NOCT/PTBP1/RBM10/RBM42/RBMX/RNF40/RNPS1/SAP18/SFSWAP/SRSF10/SRSF4/SRSF7/SRSF9/SYNCRIP/TARDBP/THRAP3/U2AF2/ZC3H14	40
453	2IF	2IF	GO:0010971	positive regulation of G2/M transition of mitotic cell cycle	18/4143	27/18866	7.98924e-07	1.11549e-05	8.12569e-06	APP/BRD4/CCNB1/CCND1/CDC25A/CDC25B/CDC25C/CDC7/CDK1/DBF4B/DTL/FBXO5/RAB11A/RAD51B/RAD51C/RCC2/SIN3A/VPS4B	18
454	2IF	2IF	GO:0016925	protein sumoylation	38/4143	82/18866	8.18951e-07	1.14094e-05	8.31103e-06	CAPN3/EGR1/IFIH1/MDM2/MUL1/NDC1/NUP107/NUP153/NUP155/NUP160/NUP188/NUP205/NUP214/NUP35/NUP37/NUP43/NUP50/NUP54/NUP62/NUP85/NUP88/NUP93/NUP98/PIAS4/RAE1/RANGAP1/RELA/RNF4/SAE1/SEH1L/SENP1/SUMO2/SUMO3/TPR/TRIM28/TRPM4/UBA2/UBE2I	38
455	2IF	2IF	GO:0016573	histone acetylation	62/4143	159/18866	8.23013e-07	1.14408e-05	8.3339e-06	ACTL6A/ATF2/AUTS2/BAZ1A/BEND3/BRCA1/BRCA2/BRD7/CHEK1/CREBBP/CRTC2/CTBP1/CTCF/DMAP1/DPF3/DR1/EP400/FLCN/GATA2/HAT1/HCFC1/IL1B/ING3/IWS1/JADE2/KANSL3/KAT2A/KAT5/KAT6A/KAT7/KMT2A/LIF/MBD3/MCM3AP/MRGBP/MSL3/MSL3P1/MUC1/NAA40/NAA50/NCOA3/NOC2L/PAXIP1/POLE3/RPS6KA4/RPS6KA5/RUVBL1/RUVBL2/SET/SIN3A/SRCAP/TAF5/TAF5L/TAF6/TAF6L/TRIM16/TRRAP/TWIST1/WBP2/WDR5/YEATS2/YEATS4	62
456	2IF	2IF	GO:0006986	response to unfolded protein	69/4143	183/18866	8.80488e-07	1.22126e-05	8.89611e-06	ACADVL/ADD1/AMFR/ATF3/ATF6/BAK1/BFAR/BOK/CALR/CANX/CCL2/CCND1/CLPB/CREB3/CREBRF/CXCL8/DAB2IP/DAXX/DDRGK1/DDX11/DNAJA1/DNAJB1/DNAJC3/EDEM2/EIF2AK2/EIF2S1/ERO1A/ERP44/FAF2/FBXO6/FICD/GOSR2/HDGF/HERPUD2/HSF1/HSP90AA1/HSP90AB1/HSPA13/HSPA14/HSPA1A/HSPA1B/HSPA4/HSPA5/HSPA8/HSPA9/HSPD1/HSPE1/HSPH1/MANF/MFN2/NCK2/OPTN/PDIA6/PPP1R15A/PPP1R15B/PTPN1/PTPN2/RHBDD1/RNF121/STC2/TATDN2/TMBIM6/TMEM33/TOR1B/UBE2…	69
457	2IF	2IF	GO:0070423	nucleotide-binding oligomerization domain containing signaling pathway	22/4143	37/18866	8.82395e-07	1.22126e-05	8.89611e-06	BIRC2/BIRC3/CASP8/CYLD/HSPA1A/HSPA1B/IRAK1/IRAK2/LACC1/NFKBIA/OTULIN/RELA/RIPK2/TAB1/TAB2/TAB3/TLR4/TNFAIP3/TRAF6/UBB/UBC/UBE2N	22
458	2IF	2IF	GO:0030330	DNA damage response, signal transduction by p53 class mediator	46/4143	107/18866	8.86701e-07	1.22454e-05	8.92e-06	ANKRD1/ARID3A/ATR/AURKA/BRCA1/BRCA2/CASP2/CCNB1/CD44/CD74/CDC25C/CDK1/CDK2/CHEK2/CNOT1/CNOT10/CNOT2/CNOT3/CNOT7/E2F1/E2F4/E2F7/E2F8/FOXM1/GADD45A/GTSE1/KAT5/MDM2/MSX1/MUC1/MYO6/NBN/PAXIP1/PCNA/PLK3/PMAIP1/PML/PRMT1/SMYD2/SP100/SPRED1/TFAP4/TFDP1/TP53/TWIST1/USP10	46
459	2IF	2IF	GO:0002504	antigen processing and presentation of peptide or polysaccharide antigen via MHC class II	45/4143	104/18866	9.33338e-07	1.28614e-05	9.36869e-06	ACTR1A/AP1B1/AP1M1/AP2A1/ARF1/CANX/CAPZA1/CAPZA2/CAPZB/CD74/CENPE/CLTA/CLTC/CTSL/CTSS/DCTN2/DNM2/DYNC1H1/DYNC1LI1/DYNC1LI2/DYNLL1/DYNLL2/HLA-DMA/HLA-DOB/HLA-DPA1/HLA-DRA/IFI30/KIF11/KIF15/KIF18A/KIF22/KIF23/KIF2A/KIF2C/KIF4A/KIFAP3/LGMN/PYCARD/RAB7A/RACGAP1/RILP/SAR1B/SEC24B/SEC24C/TRAF6	45
460	2IF	2IF	GO:0043486	histone exchange	30/4143	59/18866	1.01943e-06	1.40171e-05	1.02106e-05	ANP32E/CENPA/CENPC/CENPH/CENPI/CENPK/CENPL/CENPM/CENPN/CENPO/CENPP/CENPQ/CENPT/CENPU/CENPW/DMAP1/HJURP/ITGB3BP/MIS18A/MIS18BP1/NASP/OIP5/PSME4/PTMA/RBBP4/RBBP7/RUVBL1/SMARCA5/SRCAP/VPS72	30
461	2IF	2IF	GO:0071222	cellular response to lipopolysaccharide	76/4143	208/18866	1.05837e-06	1.45211e-05	1.05777e-05	AKAP8/AKT1/ANKRD1/BCL10/BCR/CACTIN/CARD16/CASP1/CCL2/CCL5/CD274/CD40/CD68/CDC73/CEBPB/CHMP5/CMPK2/CSF3/CTR9/CXCL1/CXCL10/CXCL11/CXCL2/CXCL3/CXCL5/CXCL6/CXCL8/CXCL9/DAB2IP/HMGB1/HMGB2/HSF1/ICAM1/IL12A/IL1A/IL1B/IL6/IRAK1/IRAK2/IRF3/IRF8/LITAF/LYN/MALT1/MAPK1/MTDH/MYD88/NFKB1/NFKBIA/NFKBIB/PAF1/PDCD1LG2/PLAA/PLSCR4/PRPF8/PYCARD/RELA/RIPK2/SBNO2/SERPINE1/SGMS1/TICAM1/TLR2/TLR4/TNFAIP3/TNFRSF1B/TNFSF…	76
462	2IF	2IF	GO:0051053	negative regulation of DNA metabolic process	52/4143	127/18866	1.10265e-06	1.50959e-05	1.09964e-05	ACD/ACVRL1/ANKRD1/AUNIP/BLM/DFFA/DNAJC2/DUSP1/ERCC1/ERCC6/EXOSC10/FANCB/FLCN/HELB/HMGA2/HNRNPC/HNRNPU/HSF1/KMT2A/MAD2L2/MIR221/MLH1/MSH2/MSH3/MSH6/NAT10/NBN/OTUB1/PARP1/PARP3/PARPBP/PIF1/PINX1/POLQ/RAD50/RIF1/RMI2/RNF169/SLX4/SMCHD1/TFIP11/THOC1/TINF2/TP53/TRIM28/TRIP12/TWIST1/UBQLN4/XRCC1/XRCC5/XRN1/ZNF93	52
463	2IF	2IF	GO:0043631	RNA polyadenylation	26/4143	48/18866	1.11097e-06	1.51769e-05	1.10554e-05	APP/CDC73/CDK9/CLP1/CPEB3/CPSF2/CPSF3/CPSF6/CPSF7/CSTF2/CSTF3/CTR9/FIP1L1/HSF1/MTPAP/NELFE/NUDT21/PAF1/PAPOLA/PNPT1/RNF40/SNRPA/SYMPK/WDR33/ZC3H14/ZC3H3	26
464	2IF	2IF	GO:0034250	positive regulation of cellular amide metabolic process	64/4143	167/18866	1.12381e-06	1.53192e-05	1.11591e-05	APP/C1QBP/CCL5/CDC123/CDK5RAP1/CLU/CNBP/CPEB3/DDX3X/DHX36/DHX9/DNAJC3/EIF2B5/EIF2S3/EIF3D/EIF4A3/EIF4G1/EIF5A/EIF5A2/EIF6/ELAVL1/FASTKD2/FMR1/GSAP/HABP4/HNRNPD/HNRNPL/IL6/ITGA2/KHDRBS1/LARP1/LARP4/LARP4B/MAPK1/METTL3/MPV17L2/MTOR/NAT10/NCK2/NSMAF/NSUN4/NSUN5/PASK/PICALM/PKM/POLDIP3/POLR2D/PPP1R15A/PRKCD/PRKDC/PRR16/RELA/ROCK2/SAMD4A/SMPD2/SP1/TRMT10C/UHMK1/UPF3B/USP16/VIM/YTHDF1/YTHDF2/ZCCHC4	64
465	2IF	2IF	GO:0098586	cellular response to virus	32/4143	65/18866	1.1362e-06	1.54547e-05	1.12578e-05	ADAR/ARF1/BIRC2/BIRC3/C1QBP/CHUK/CLPB/DDX3X/DDX58/DDX60/DHX58/FMR1/IFI6/IFIH1/IKBKE/IL12A/IL6/IRF3/IRF7/LGALS8/LGALS9/MAPK11/NPLOC4/PHB/PHB2/POU2F2/PUM2/RIOK3/RRP1B/SEC14L1/USP15/ZC3H12A	32
466	2IF	2IF	GO:0051701	interaction with host	77/4143	212/18866	1.17936e-06	1.60074e-05	1.16604e-05	ALYREF/ANPEP/BCL2L1/CASP8/CBL/CBLL1/CD46/CD74/CDK1/CHMP4B/CLDN1/CPSF4/CTSL/CXCL8/DAG1/DPP4/DYNLT1/EFNB2/EGFR/EIF2AK2/EPHA2/EPS15/EXOC2/GRB2/HSPA1A/HSPA1B/ICAM1/IDE/IFIT1/IFITM1/IFITM3/ITGA2/ITGAV/KPNA1/KPNA2/KPNA3/KPNA4/KPNA5/KPNB1/LDLR/LGALS9/MET/NPC1/NUP153/PHB/PHB2/PML/PPID/PVR/RAB7A/SCARB2/SCRIB/SIVA1/SLC52A2/SNX3/TCP1/THOC1/THOC3/TNFRSF14/TNIP1/TRIM11/TRIM14/TRIM21/TRIM22/TRIM25/TRIM26/TRIM2…	77
467	2IF	2IF	GO:0002200	somatic diversification of immune receptors	36/4143	77/18866	1.21579e-06	1.64665e-05	1.19949e-05	ADAR/APLF/ATAD5/CD40/CTNNBL1/DCLRE1C/ERCC1/EXO1/EXOSC3/EXOSC6/HMCES/HMGB1/HMGB2/HSPD1/LIG4/MAD2L2/MCM3AP/MLH1/MSH2/MSH3/MSH6/NBN/PARP3/PAXIP1/POLM/POLQ/PRKDC/RAG1/RIF1/SAMHD1/STAT6/TCF3/THOC1/TNFSF4/UNG/XRCC4	36
468	2IF	2IF	GO:0010950	positive regulation of endopeptidase activity	68/4143	181/18866	1.22471e-06	1.65519e-05	1.2057e-05	ADRM1/AIM2/AKIRIN2/ANP32B/ARL6IP5/BAK1/BBC3/BCAP31/BCL10/BCL2L13/BID/BOK/CARD9/CASP1/CASP10/CASP2/CASP8/CASP8AP2/CFLAR/CIDEB/CYCS/DDX3X/F2R/FADD/FAS/HIP1/HIP1R/HMGB1/HSF1/HSPD1/HSPE1/IFI16/JAK2/LGALS9/LGMN/LYN/MALT1/MBP/MTCH1/MUL1/MYC/NKX3-1/PDCD5/PICALM/PMAIP1/PML/PPM1F/PRELID1/PSENEN/PSMD14/PSME1/PSME2/PSME3/PYCARD/RIPK1/RIPK2/ROCK2/SENP1/SMAD3/TFAP4/TNFRSF10A/TNFRSF10B/TNFSF10/TNFSF15/TRADD/TR…	68
469	2IF	2IF	GO:0032206	positive regulation of telomere maintenance	27/4143	51/18866	1.26252e-06	1.70266e-05	1.24028e-05	ACD/ATR/AURKB/CCT2/CCT3/CCT4/CCT5/CCT6A/CCT7/CCT8/DHX36/DKC1/ERCC1/HNRNPA2B1/HNRNPD/MAPK1/MAPKAPK5/NABP2/NAF1/NBN/NEK2/PML/PNKP/RAD50/SLX4/TCP1/XRCC5	27
470	2IF	2IF	GO:0032728	positive regulation of interferon-beta production	19/4143	30/18866	1.2744e-06	1.7087e-05	1.24468e-05	DDX3X/DDX58/DHX58/DHX9/HMGB2/IFIH1/IRF1/IRF3/IRF7/POLR3A/POLR3C/POLR3D/POLR3G/RIOK3/RIPK2/TBK1/TLR2/TLR3/TLR4	19
471	2IF	2IF	GO:1902751	positive regulation of cell cycle G2/M phase transition	19/4143	30/18866	1.2744e-06	1.7087e-05	1.24468e-05	APP/ATAD5/BRD4/CCNB1/CCND1/CDC25A/CDC25B/CDC25C/CDC7/CDK1/DBF4B/DTL/FBXO5/RAB11A/RAD51B/RAD51C/RCC2/SIN3A/VPS4B	19
472	2IF	2IF	GO:0045785	positive regulation of cell adhesion	136/4143	428/18866	1.27511e-06	1.7087e-05	1.24468e-05	ABI3BP/AKT1/ANK3/AP3D1/ARL2/ARPC2/BCL10/BTN2A2/C1QBP/CALR/CARD11/CBFB/CCL2/CCL5/CD274/CD44/CD46/CD47/CD74/CD83/CDC42/CDK6/CRKL/CSF1/CSK/CYLD/DAG1/DNAJA3/DNM2/DPP4/EBI3/EFNB2/EMP2/EPB41L5/ETS1/FADD/FLCN/FLNA/FOXC2/FOXF1/FRMD5/FSTL3/FUT4/GRB2/HAS2/HLA-A/HLA-DPA1/HLA-E/HMGB1/HSD17B12/HSPD1/HSPH1/ICAM1/ICOSLG/IL12A/IL12RB1/IL15/IL1A/IL1B/IL23A/IL4R/IL6/IL6ST/IL7/IL7R/ILK/IRAK1/ITGA2/ITGA3/ITGA6/ITGAV…	136
473	2IF	2IF	GO:0051302	regulation of cell division	65/4143	171/18866	1.29886e-06	1.73685e-05	1.26518e-05	AHCTF1/ASPM/AURKA/AURKB/BCL2L1/BLM/BRCA2/CALM1/CALM3/CCP110/CDC14A/CDC25B/CDC42/CDC6/CDK2AP2/CIT/DLL1/E2F7/E2F8/ECT2/EREG/EVI2B/FGF2/FGF5/FLCN/GIPC1/GIT1/IL1A/IL1B/INCENP/ITGB1BP1/KIF14/KIF18B/KIF20A/KIF20B/KIF23/KLHL21/MDK/MLLT3/MYC/MYO19/NCOA3/NKX3-1/NUP62/ORC6/PDXP/PIK3R4/PKN2/PKP4/PLK1/PLK3/PLK4/PRC1/PRPF40A/PTN/RAB11A/RACGAP1/RBL1/SOX17/TEX14/TGFB2/UVRAG/VEGFC/VPS4A/ZFYVE26	65
474	2IF	2IF	GO:0034080	CENP-A containing nucleosome assembly	24/4143	43/18866	1.3954e-06	1.85809e-05	1.3535e-05	CENPA/CENPC/CENPH/CENPI/CENPK/CENPL/CENPM/CENPN/CENPO/CENPP/CENPQ/CENPT/CENPU/CENPW/HJURP/ITGB3BP/MIS18A/MIS18BP1/NASP/OIP5/RBBP4/RBBP7/RUVBL1/SMARCA5	24
475	2IF	2IF	GO:0061641	CENP-A containing chromatin organization	24/4143	43/18866	1.3954e-06	1.85809e-05	1.3535e-05	CENPA/CENPC/CENPH/CENPI/CENPK/CENPL/CENPM/CENPN/CENPO/CENPP/CENPQ/CENPT/CENPU/CENPW/HJURP/ITGB3BP/MIS18A/MIS18BP1/NASP/OIP5/RBBP4/RBBP7/RUVBL1/SMARCA5	24
476	2IF	2IF	GO:0008637	apoptotic mitochondrial changes	51/4143	125/18866	1.57987e-06	2.0993e-05	1.52921e-05	AIFM2/AKT1/ATF2/ATG3/BAK1/BBC3/BCL2L1/BCL2L2/BID/BOK/CASP8/CCAR2/CIDEB/CLU/DNM1L/E2F1/FXN/HIP1R/HSPA1A/HSPD1/IFI6/IFIT2/JUN/MUL1/NMT1/PDCD5/PIM2/PLAUR/PMAIP1/PPIF/PPP2CB/PPP3CC/PRELID1/PYCARD/RHOT1/SLC25A5/SLC35F6/SOD2/TFDP1/TIMM50/TMEM102/TNFSF10/TP53/TP53BP2/VPS35/YWHAB/YWHAE/YWHAG/YWHAH/YWHAZ/ZNF205	51
477	2IF	2IF	GO:0000462	maturation of SSU-rRNA from tricistronic rRNA transcript (SSU-rRNA, 5.8S rRNA, LSU-rRNA)	22/4143	38/18866	1.6608e-06	2.19761e-05	1.60082e-05	ABT1/BMS1/BYSL/DHX37/ERCC2/FAM207A/HEATR1/HELB/KRI1/NGDN/NOL10/NOP14/NOP9/PWP2/RCL1/RRP36/RRS1/TBL3/TSR1/TSR2/UTP20/UTP6	22
478	2IF	2IF	GO:2000144	positive regulation of DNA-templated transcription, initiation	22/4143	38/18866	1.6608e-06	2.19761e-05	1.60082e-05	BCLAF1/CAND1/CREB1/DHX36/ERCC1/ERCC6/FOSL1/JUN/MED1/MED16/MED17/MED24/PAXIP1/PSMC2/PSMC3/PSMC4/PSMC5/PSMC6/SETX/SRF/TP53/TWIST1	22
479	2IF	2IF	GO:0001510	RNA methylation	38/4143	84/18866	1.71881e-06	2.26962e-05	1.65328e-05	ALKBH8/CBLL1/CMTR1/CMTR2/EMG1/FBL/FDXACB1/FTSJ3/GTPBP3/LARP7/LCMT2/MEPCE/METTL1/METTL2A/METTL3/METTL4/MRM1/NOP2/NSUN2/NSUN4/NSUN5/RBM15/TGS1/THUMPD2/THUMPD3/TRDMT1/TRMT1/TRMT10C/TRMT11/TRMT13/TRMT2A/TRMT2B/TRMT44/TRMT6/TRMT61A/WDR4/WTAP/ZCCHC4	38
480	2IF	2IF	GO:0006360	transcription by RNA polymerase I	32/4143	66/18866	1.7429e-06	2.29186e-05	1.66948e-05	BAZ2A/DDX11/DHX33/ERCC2/ERCC3/ERCC6/FLNA/GTF2H1/GTF2H3/HEATR1/IPPK/MNAT1/MTOR/NCL/NOL11/POLR1A/POLR1B/POLR1C/POLR1E/POLR2H/PWP1/RRN3/SIRT7/SMARCA4/TAF1A/TAF1B/TBP/TCOF1/TTF1/UTP15/WDR43/WDR75	32
481	2IF	2IF	GO:0046824	positive regulation of nucleocytoplasmic transport	32/4143	66/18866	1.7429e-06	2.29186e-05	1.66948e-05	ANP32B/CDK1/CPSF6/CTDSPL2/DHX9/DMAP1/ECT2/FLNA/GTSE1/HSP90AB1/IL1B/IPO5/JAK2/KHDRBS1/MAPK1/MDM2/NUTF2/PRKCD/PSEN1/RAN/RBM22/RBM26/RBM27/SMAD3/TARDBP/TP53/TPR/TRIM28/XPO4/YWHAE/ZC3H12A/ZPR1	32
482	2IF	2IF	GO:0009123	nucleoside monophosphate metabolic process	34/4143	72/18866	1.79596e-06	2.35674e-05	1.71674e-05	ADSL/AK2/AK3/AK4/AK6/AMPD3/ATIC/CAD/CARD11/CMPK1/CMPK2/DCK/DCTD/DTYMK/DUT/GART/GMPS/GUK1/HPRT1/NT5E/PAICS/PFAS/PNKP/PPAT/RAD50/RFK/TJP2/TK1/TYMS/UCK1/UCK2/UCKL1/UMPS/UPP1	34
483	2IF	2IF	GO:0071216	cellular response to biotic stimulus	86/4143	246/18866	1.82071e-06	2.38427e-05	1.73679e-05	AKAP8/AKT1/ANKRD1/BCL10/BCR/CACTIN/CARD16/CASP1/CCDC47/CCL2/CCL5/CD274/CD40/CD68/CDC73/CEBPB/CHMP5/CMPK2/CSF3/CTR9/CXCL1/CXCL10/CXCL11/CXCL2/CXCL3/CXCL5/CXCL6/CXCL8/CXCL9/DAB2IP/EME1/FZD5/HMGB1/HMGB2/HSF1/HSPA5/ICAM1/IL12A/IL1A/IL1B/IL6/IRAK1/IRAK2/IRF3/IRF8/LITAF/LYN/MALT1/MAPK1/MTDH/MUS81/MYD88/NFKB1/NFKBIA/NFKBIB/PAF1/PDCD1LG2/PLAA/PLSCR4/PPP1R15B/PRPF8/PYCARD/RELA/RIPK2/SBNO2/SERPINE1/SGMS1/S…	86
484	2IF	2IF	GO:0043687	post-translational protein modification	118/4143	363/18866	1.83592e-06	2.39921e-05	1.74767e-05	ADAM10/ANKRD9/APOL1/APP/ASB6/ATG12/BTBD1/BTBD6/C3/CAND1/CCNF/CDH2/COPS7A/COPS7B/CP/CSF1/CST3/CUL1/CUL2/CUL4A/DCAF7/DDA1/DDB2/DNAJC3/DSCC1/DTL/ESCO2/EVA1A/FBXL14/FBXL3/FBXL5/FBXO31/FBXO6/FBXO7/FBXW4/FBXW5/FEM1A/FEM1C/FLCN/FN3KRP/FSTL3/GOLM1/ICMT/IGFBP7/IL6/KBTBD8/KEAP1/KLHL2/KLHL21/KLHL25/KLHL5/KTN1/LMO7/LRR1/NAE1/NUB1/NUCB1/PDIA6/PSMA1/PSMA2/PSMA3/PSMA4/PSMA5/PSMA6/PSMA7/PSMB1/PSMB10/PSMB2/PSMB3/…	118
485	2IF	2IF	GO:2000116	regulation of cysteine-type endopeptidase activity	84/4143	239/18866	1.8689e-06	2.43728e-05	1.77541e-05	AIM2/AKT1/ANP32B/ARL6IP1/ARL6IP5/BAK1/BBC3/BCAP31/BCL10/BCL2L12/BCL2L13/BID/BIRC2/BIRC3/BIRC5/BOK/CARD16/CARD9/CASP1/CASP10/CASP2/CASP8/CASP8AP2/CAST/CD44/CDKN2D/CFLAR/CIDEB/CYCS/DDX3X/DHCR24/DNAJB6/F2R/FADD/FAS/HIP1/HIP1R/HMGB1/HSF1/HSPD1/HSPE1/IFI16/IFI6/JAK2/KLF4/LGALS9/LGMN/MALT1/MDM2/MTCH1/MUL1/MYC/NKX3-1/NLE1/PAK2/PCID2/PDCD5/PLAUR/PMAIP1/PML/PPM1F/PRDX3/PSMB9/PYCARD/RAF1/RAG1/RIPK1/RIPK2/R…	84
486	2IF	2IF	GO:0071349	cellular response to interleukin-12	26/4143	49/18866	1.87314e-06	2.43778e-05	1.77577e-05	ARF1/CAPZA1/CD47/CDC42/CFL1/GSTO1/HNRNPA2B1/HNRNPDL/HNRNPF/HSPA9/IL12A/IL12RB1/JAK2/LMNB1/MSN/MTAP/PAK2/PSME2/RALA/RAP1B/SERPINB2/SNRPA1/SOD2/STAT4/TCP1/TYK2	26
487	2IF	2IF	GO:0006475	internal protein amino acid acetylation	63/4143	166/18866	1.99728e-06	2.594e-05	1.88957e-05	ACTL6A/ATF2/AUTS2/BAZ1A/BEND3/BRCA1/BRCA2/BRD7/CHEK1/CREBBP/CRTC2/CTBP1/CTCF/DMAP1/DPF3/DR1/EP400/FLCN/GATA2/HAT1/HCFC1/IL1B/ING3/IWS1/JADE2/KANSL3/KAT2A/KAT5/KAT6A/KAT7/KMT2A/LIF/MBD3/MCM3AP/MRGBP/MSL3/MSL3P1/MUC1/NAA10/NAA40/NAA50/NCOA3/NOC2L/PAXIP1/POLE3/RPS6KA4/RPS6KA5/RUVBL1/RUVBL2/SET/SIN3A/SRCAP/TAF5/TAF5L/TAF6/TAF6L/TRIM16/TRRAP/TWIST1/WBP2/WDR5/YEATS2/YEATS4	63
488	2IF	2IF	GO:0006458	'de novo' protein folding	23/4143	41/18866	2.05342e-06	2.65601e-05	1.93474e-05	CCT2/CD74/CHCHD4/DNAJB1/DNAJC2/DNAJC7/ENTPD5/ERO1A/FKBP1A/GAK/HSPA13/HSPA14/HSPA1A/HSPA1B/HSPA5/HSPA8/HSPA9/HSPD1/HSPE1/HSPH1/PTGES3/TOR1A/TOR1B	23
489	2IF	2IF	GO:1902042	negative regulation of extrinsic apoptotic signaling pathway via death domain receptors	23/4143	41/18866	2.05342e-06	2.65601e-05	1.93474e-05	BCL2L1/BRCA1/CASP8/CFLAR/DDX3X/FADD/FAS/HMGB2/ICAM1/ITPRIP/MIR221/PEA15/RAF1/RIPK1/RNF34/SERPINE1/TMBIM1/TNFAIP3/TNFRSF10A/TNFRSF10B/TNFSF10/TRADD/TRAF2	23
490	2IF	2IF	GO:2000027	regulation of organ morphogenesis	88/4143	254/18866	2.12822e-06	2.74715e-05	2.00113e-05	AP2A1/BCOR/CDC42/CEACAM1/CFLAR/CLTC/CSF1/DVL1/ETV5/FGFR1/FOXC2/FZD1/FZD5/FZD6/FZD7/GDNF/GREM1/HOXD13/JAG1/LIF/MDK/MED1/MLLT3/MSX1/MYC/NFIB/NOTCH1/NTN4/PAX8/PFN1/PHB2/PLEKHA4/PSMA1/PSMA2/PSMA3/PSMA4/PSMA5/PSMA6/PSMA7/PSMB1/PSMB10/PSMB2/PSMB3/PSMB4/PSMB6/PSMB7/PSMB8/PSMB9/PSMC1/PSMC2/PSMC3/PSMC4/PSMC5/PSMC6/PSMD1/PSMD11/PSMD12/PSMD13/PSMD14/PSMD2/PSMD3/PSMD7/PSMD8/PSME1/PSME2/PSME3/PSME4/PSMF1/PTN/…	88
491	2IF	2IF	GO:0045727	positive regulation of translation	54/4143	136/18866	2.14828e-06	2.76739e-05	2.01587e-05	C1QBP/CCL5/CDC123/CDK5RAP1/CNBP/CPEB3/DDX3X/DHX36/DHX9/DNAJC3/EIF2B5/EIF2S3/EIF3D/EIF4A3/EIF4G1/EIF5A/EIF5A2/EIF6/ELAVL1/FASTKD2/FMR1/HABP4/HNRNPD/HNRNPL/IL6/ITGA2/KHDRBS1/LARP1/LARP4/LARP4B/MAPK1/METTL3/MPV17L2/MTOR/NAT10/NCK2/NSUN4/NSUN5/PASK/PKM/POLDIP3/POLR2D/PPP1R15A/PRKDC/PRR16/SAMD4A/TRMT10C/UHMK1/UPF3B/USP16/VIM/YTHDF1/YTHDF2/ZCCHC4	54
492	2IF	2IF	GO:1901800	positive regulation of proteasomal protein catabolic process	46/4143	110/18866	2.25307e-06	2.89647e-05	2.1099e-05	AKT1/ANKIB1/ARIH2/AURKA/BCAP31/CDC20/CHFR/CLU/DAB2IP/DDA1/DDRGK1/DVL1/EDEM2/FMR1/FZR1/HSPA1A/HSPA1B/HSPBP1/IL33/KEAP1/LRRK2/MDM2/NUB1/PLK1/PLK3/PSEN1/PSMC1/PSMC2/PSMC4/RAD23A/RNF144B/RNF19A/RNF19B/RNF217/RNF40/SGTA/SMAD7/SUMO2/TRIB1/TRIB2/UBQLN1/UBQLN2/USP13/USP5/VCP/ZFAND2A	46
493	2IF	2IF	GO:0016078	tRNA catabolic process	10/4143	11/18866	2.27798e-06	2.91664e-05	2.12459e-05	EXOSC10/EXOSC2/EXOSC3/EXOSC8/EXOSC9/NSUN2/POP1/SLFN11/SLFN13/TRDMT1	10
494	2IF	2IF	GO:0070203	regulation of establishment of protein localization to telomere	10/4143	11/18866	2.27798e-06	2.91664e-05	2.12459e-05	CCT2/CCT3/CCT4/CCT5/CCT6A/CCT7/CCT8/DKC1/TCP1/WRAP53	10
495	2IF	2IF	GO:0033119	negative regulation of RNA splicing	17/4143	26/18866	2.45176e-06	3.13072e-05	2.28054e-05	C1QBP/HNRNPA2B1/HNRNPK/HNRNPL/PTBP1/RBM10/RBM42/RBMX/RNPS1/SAP18/SFSWAP/SRSF10/SRSF4/SRSF7/SRSF9/TMBIM6/U2AF2	17
496	2IF	2IF	GO:0035966	response to topologically incorrect protein	74/4143	205/18866	2.45508e-06	3.13072e-05	2.28054e-05	ACADVL/ADD1/AMFR/ATF3/ATF6/AUP1/BAK1/BFAR/BOK/CALR/CANX/CCL2/CCND1/CLPB/CLU/CREB3/CREBRF/CXCL8/DAB2IP/DAXX/DDRGK1/DDX11/DNAJA1/DNAJB1/DNAJC3/EDEM2/EIF2AK2/EIF2S1/ERO1A/ERP44/FAF2/FBXO6/FICD/GOSR2/HDGF/HERPUD2/HSF1/HSP90AA1/HSP90AB1/HSPA13/HSPA14/HSPA1A/HSPA1B/HSPA4/HSPA5/HSPA8/HSPA9/HSPD1/HSPE1/HSPH1/MANF/MFN2/NCK2/OPTN/PDIA6/PPP1R15A/PPP1R15B/PTPN1/PTPN2/RHBDD1/RNF121/RNF126/SDF2L1/STC2/TATDN2/T…	74
497	2IF	2IF	GO:0000076	DNA replication checkpoint	13/4143	17/18866	2.61353e-06	3.30611e-05	2.4083e-05	CDC45/CDC6/CDT1/CLSPN/DNA2/HUS1/NAE1/ORC1/RAD9A/TICRR/TIMELESS/TIPIN/TOPBP1	13
498	2IF	2IF	GO:0002483	antigen processing and presentation of endogenous peptide antigen	13/4143	17/18866	2.61353e-06	3.30611e-05	2.4083e-05	B2M/ERAP1/ERAP2/HLA-A/HLA-B/HLA-C/HLA-E/HLA-F/HLA-H/IDE/TAP1/TAP2/TAPBP	13
499	2IF	2IF	GO:0019885	antigen processing and presentation of endogenous peptide antigen via MHC class I	13/4143	17/18866	2.61353e-06	3.30611e-05	2.4083e-05	B2M/ERAP1/ERAP2/HLA-A/HLA-B/HLA-C/HLA-E/HLA-F/HLA-H/IDE/TAP1/TAP2/TAPBP	13
500	2IF	2IF	GO:1901673	regulation of mitotic spindle assembly	13/4143	17/18866	2.61353e-06	3.30611e-05	2.4083e-05	CCSAP/CEP97/CHMP1A/CHMP4B/CHMP5/DRG1/HNRNPU/HSPA1A/HSPA1B/PLK1/RCC1/TPR/VPS4B	13
501	2IF	2IF	GO:0042255	ribosome assembly	32/4143	67/18866	2.63679e-06	3.32889e-05	2.42489e-05	ABT1/BOP1/BRIX1/C1QBP/DDX28/DDX3X/DHX30/DHX37/EIF2A/EIF6/ERAL1/FASTKD2/MDN1/MPV17L2/MRPL20/MRPL22/MRPS2/MRPS7/MRTO4/MTERF3/NIP7/NLE1/NOP2/NSUN4/PRKDC/PWP2/RPF2/RRP7A/RRP7BP/RRS1/SBDS/XRCC5	32
502	2IF	2IF	GO:0031055	chromatin remodeling at centromere	25/4143	47/18866	2.77984e-06	3.4896e-05	2.54196e-05	CENPA/CENPC/CENPH/CENPI/CENPK/CENPL/CENPM/CENPN/CENPO/CENPP/CENPQ/CENPT/CENPU/CENPW/HELLS/HJURP/ITGB3BP/MIS18A/MIS18BP1/NASP/OIP5/RBBP4/RBBP7/RUVBL1/SMARCA5	25
503	2IF	2IF	GO:0035722	interleukin-12-mediated signaling pathway	25/4143	47/18866	2.77984e-06	3.4896e-05	2.54196e-05	ARF1/CAPZA1/CDC42/CFL1/GSTO1/HNRNPA2B1/HNRNPDL/HNRNPF/HSPA9/IL12A/IL12RB1/JAK2/LMNB1/MSN/MTAP/PAK2/PSME2/RALA/RAP1B/SERPINB2/SNRPA1/SOD2/STAT4/TCP1/TYK2	25
504	2IF	2IF	GO:0018393	internal peptidyl-lysine acetylation	62/4143	164/18866	2.78617e-06	3.4896e-05	2.54196e-05	ACTL6A/ATF2/AUTS2/BAZ1A/BEND3/BRCA1/BRCA2/BRD7/CHEK1/CREBBP/CRTC2/CTBP1/CTCF/DMAP1/DPF3/DR1/EP400/FLCN/GATA2/HAT1/HCFC1/IL1B/ING3/IWS1/JADE2/KANSL3/KAT2A/KAT5/KAT6A/KAT7/KMT2A/LIF/MBD3/MCM3AP/MRGBP/MSL3/MSL3P1/MUC1/NAA40/NAA50/NCOA3/NOC2L/PAXIP1/POLE3/RPS6KA4/RPS6KA5/RUVBL1/RUVBL2/SET/SIN3A/SRCAP/TAF5/TAF5L/TAF6/TAF6L/TRIM16/TRRAP/TWIST1/WBP2/WDR5/YEATS2/YEATS4	62
505	2IF	2IF	GO:0098727	maintenance of cell number	62/4143	164/18866	2.78617e-06	3.4896e-05	2.54196e-05	ARID1A/ASPM/CDC73/CDH2/CNOT1/CNOT2/CNOT3/CTR9/CUL4A/DLL1/EIF4E/ELAVL1/EZH2/FANCC/FANCD2/FGF2/FOXP1/FZD7/GATA2/HMGA2/JAG1/KAT2A/KDM2B/KLF4/LIF/LIG4/LSM1/MED10/MED15/MED27/METTL3/MTF2/MYC/NCOA3/NOTCH1/NOTCH2/PAF1/PAX8/PCM1/PELO/POLR2A/POLR2B/POLR2D/POLR2H/PRRX1/PTN/RAF1/RBPJ/RIF1/RTF1/SMAD2/SMC1A/SMC3/SRRT/SS18/TAF5L/TAF6L/TRIM8/VPS72/WDR43/ZFP36L2/ZNF706	62
506	2IF	2IF	GO:0000463	maturation of LSU-rRNA from tricistronic rRNA transcript (SSU-rRNA, 5.8S rRNA, LSU-rRNA)	12/4143	15/18866	2.87286e-06	3.59107e-05	2.61587e-05	BOP1/DDX18/FTSJ3/GTPBP4/NIFK/NOL9/PES1/RPF2/RPL7L1/URB1/WDR12/ZNHIT3	12
507	2IF	2IF	GO:0001961	positive regulation of cytokine-mediated signaling pathway	26/4143	50/18866	3.08877e-06	3.85334e-05	2.80692e-05	ADAM17/AGPAT2/CASP1/CASP4/CD74/CPNE1/CREBRF/CSF1/FADD/HSPA1A/HSPA1B/IKBKE/IL7/IRF3/IRF7/MED1/NLRC5/PARP14/PARP9/RIPK1/RIPK2/TBK1/TRAF2/TRIM44/TSLP/WNT5A	26
508	2IF	2IF	GO:0032210	regulation of telomere maintenance via telomerase	27/4143	53/18866	3.35144e-06	4.16822e-05	3.03629e-05	ACD/ATR/AURKB/CCT2/CCT3/CCT4/CCT5/CCT6A/CCT7/CCT8/DKC1/EXOSC10/HNRNPC/HNRNPU/MAPK1/MAPKAPK5/NAF1/NAT10/NEK2/PIF1/PINX1/PNKP/SMG5/TCP1/TINF2/XRCC5/XRN1	27
509	2IF	2IF	GO:0006473	protein acetylation	73/4143	203/18866	3.35434e-06	4.16822e-05	3.03629e-05	ACTL6A/ARNTL/ATF2/AUTS2/BAZ1A/BEND3/BRCA1/BRCA2/BRD7/CEP295/CHEK1/CREBBP/CRTC2/CTBP1/CTCF/DDX3X/DMAP1/DPF3/DR1/DSCC1/EP400/ESCO2/FLCN/GATA2/HAT1/HCFC1/IL1B/ING3/IWS1/JADE2/KANSL3/KAT2A/KAT5/KAT6A/KAT7/KMT2A/LIF/MBD3/MCM3AP/MRGBP/MSL3/MSL3P1/MUC1/NAA10/NAA15/NAA20/NAA25/NAA30/NAA40/NAA50/NCOA3/NOC2L/PAXIP1/POLE3/RPS6KA4/RPS6KA5/RUVBL1/RUVBL2/SET/SIN3A/SPHK1/SRCAP/TAF5/TAF5L/TAF6/TAF6L/TRIM16/TRRAP…	73
510	2IF	2IF	GO:0008156	negative regulation of DNA replication	20/4143	34/18866	3.5194e-06	4.36474e-05	3.17944e-05	ATR/BLM/BRCA2/CDAN1/CDC6/CHEK2/DONSON/FBXO5/GMNN/GTPBP4/HUS1/MSH3/PDS5A/S100A11/SLFN11/SMARCAL1/TIMELESS/TIPIN/TP53/TTF1	20
511	2IF	2IF	GO:0010332	response to gamma radiation	28/4143	56/18866	3.56458e-06	4.41212e-05	3.21396e-05	ATR/BAK1/BCL2L1/BRCA2/CBL/CCL7/CHEK2/CXCL10/EGR1/ERCC6/FANCD2/HSF1/HSPA5/LIG4/MDM2/MYC/PARP1/PML/POLG/PRKDC/RAD51/TLK2/TMEM109/TP53/TREX1/XRCC2/XRCC5/XRCC6	28
512	2IF	2IF	GO:2001021	negative regulation of response to DNA damage stimulus	37/4143	83/18866	3.60071e-06	4.44815e-05	3.2402e-05	ATAD5/AUNIP/BCL2L1/BCL2L12/BID/CCAR2/CD44/CD74/CDKN2D/CHEK2/CLU/DDIAS/ERCC1/ERCC6/FANCB/FBXO5/HELB/HMGA2/HSF1/ING2/MAD2L2/MDM2/MIR221/MUC1/OTUB1/PARPBP/POLQ/RIF1/RMI2/RNF169/SMCHD1/TFIP11/THOC1/TRIP12/TWIST1/UBQLN4/XRCC1	37
513	2IF	2IF	GO:0019827	stem cell population maintenance	61/4143	162/18866	3.88129e-06	4.78541e-05	3.48587e-05	ARID1A/ASPM/CDC73/CDH2/CNOT1/CNOT2/CNOT3/CTR9/CUL4A/DLL1/EIF4E/ELAVL1/FANCC/FANCD2/FGF2/FOXP1/FZD7/GATA2/HMGA2/JAG1/KAT2A/KDM2B/KLF4/LIF/LIG4/LSM1/MED10/MED15/MED27/METTL3/MTF2/MYC/NCOA3/NOTCH1/NOTCH2/PAF1/PAX8/PCM1/PELO/POLR2A/POLR2B/POLR2D/POLR2H/PRRX1/PTN/RAF1/RBPJ/RIF1/RTF1/SMAD2/SMC1A/SMC3/SRRT/SS18/TAF5L/TAF6L/TRIM8/VPS72/WDR43/ZFP36L2/ZNF706	61
514	2IF	2IF	GO:0045732	positive regulation of protein catabolic process	79/4143	225/18866	3.89517e-06	4.79318e-05	3.49154e-05	AKT1/AMER1/ANKIB1/AREL1/ARIH2/AURKA/AXIN1/BARD1/BCAP31/CDC20/CHFR/CLU/CTSC/DAB2IP/DDA1/DDRGK1/DTL/DVL1/EDEM2/EZR/FAF1/FBXL5/FMR1/FZR1/GGA3/HECW2/HSP90AA1/HSPA1A/HSPA1B/HSPBP1/HUWE1/IDE/IL1B/IL33/KEAP1/LDLR/LRRK2/MDM2/MSN/NEDD4L/NUB1/OAZ3/PLK1/PLK3/PSEN1/PSMC1/PSMC2/PSMC4/PTK2/RAB7A/RAD23A/RDX/RILP/RNF144B/RNF19A/RNF19B/RNF217/RNF40/SEC22B/SGTA/SMAD7/SMURF1/SMURF2/SNX9/SOX17/SUMO2/TNFAIP3/TNFRSF1B…	79
515	2IF	2IF	GO:0045739	positive regulation of DNA repair	33/4143	71/18866	3.92558e-06	4.82122e-05	3.51196e-05	ACTR2/BRCA1/BRCC3/CEBPG/DDX11/DHX9/DTX3L/EGFR/ERCC6/EYA3/FANCB/FOXM1/FUS/HMGB1/KDM4D/MAD2L2/NPAS2/PARP1/PARP3/PARP9/PCNA/PNKP/PRKDC/PRRX1/RIF1/SMCHD1/SPIRE2/TIMELESS/TRIM28/UBE2N/UIMC1/WRAP53/XRCC1	33
516	2IF	2IF	GO:1901028	regulation of mitochondrial outer membrane permeabilization involved in apoptotic signaling pathway	24/4143	45/18866	4.12666e-06	5.05836e-05	3.6847e-05	BAK1/BBC3/BID/BOK/CASP8/E2F1/HIP1R/HSPA1A/MUL1/NMT1/PMAIP1/PPP3CC/SLC25A5/SLC35F6/TFDP1/TMEM102/TP53/TP53BP2/YWHAB/YWHAE/YWHAG/YWHAH/YWHAZ/ZNF205	24
517	2IF	2IF	GO:0007099	centriole replication	21/4143	37/18866	4.43809e-06	5.4102e-05	3.941e-05	ALMS1/BRCA1/CCP110/CDK2/CDK5RAP2/CENPJ/CEP135/CEP152/CEP295/CEP72/CEP76/KAT2A/NUP62/PLK4/RBM14/RTTN/SASS6/STIL/TRIM37/VPS4B/WDR62	21
518	2IF	2IF	GO:0033120	positive regulation of RNA splicing	21/4143	37/18866	4.43809e-06	5.4102e-05	3.941e-05	DAZAP1/HABP4/HSPA1A/HSPA8/NCBP1/NCL/NUP98/POLR2A/PRDX6/PRPF19/RBM22/RBMX/RBMXL1/SETX/SF3B4/SNRNP70/SNW1/THRAP3/TRA2B/U2AF2/ZPR1	21
519	2IF	2IF	GO:0043281	regulation of cysteine-type endopeptidase activity involved in apoptotic process	76/4143	215/18866	4.43936e-06	5.4102e-05	3.941e-05	AKT1/ANP32B/ARL6IP1/ARL6IP5/BAK1/BBC3/BCAP31/BCL10/BCL2L12/BCL2L13/BID/BIRC2/BIRC3/BIRC5/BOK/CARD16/CARD9/CASP1/CASP10/CASP2/CASP8/CASP8AP2/CD44/CDKN2D/CFLAR/CYCS/DDX3X/DHCR24/DNAJB6/F2R/FADD/FAS/HIP1/HIP1R/HMGB1/HSF1/HSPD1/HSPE1/IFI6/JAK2/KLF4/LGALS9/MALT1/MDM2/MTCH1/MUL1/MYC/NKX3-1/NLE1/PAK2/PDCD5/PLAUR/PMAIP1/PML/PPM1F/PRDX3/PYCARD/RAF1/RAG1/RIPK1/RNF34/RPS6KA1/SENP1/SIAH2/SMAD3/TFAP4/TNFAIP8/…	76
520	2IF	2IF	GO:0032069	regulation of nuclease activity	15/4143	22/18866	4.48317e-06	5.44262e-05	3.96461e-05	ABCE1/AKT1/DDX11/DFFA/HMGB1/HMGB2/HSPA1A/OAS1/OAS2/OAS3/OASL/PCNA/PRKCD/TCEA1/TMBIM6	15
521	2IF	2IF	GO:0070987	error-free translesion synthesis	15/4143	22/18866	4.48317e-06	5.44262e-05	3.96461e-05	NPLOC4/PCNA/POLD1/REV1/RFC1/RFC2/RFC3/RFC4/RFC5/RPA1/RPA2/RPA3/UBB/UBC/VCP	15
522	2IF	2IF	GO:0010952	positive regulation of peptidase activity	72/4143	201/18866	4.57587e-06	5.54452e-05	4.03884e-05	ADRM1/AIM2/AKIRIN2/ANP32B/APP/ARL6IP5/BAK1/BBC3/BCAP31/BCL10/BCL2L13/BID/BOK/CARD9/CASP1/CASP10/CASP2/CASP8/CASP8AP2/CFLAR/CIDEB/CYCS/DDRGK1/DDX3X/F2R/FADD/FAS/HIP1/HIP1R/HMGB1/HSF1/HSPD1/HSPE1/IFI16/JAK2/LGALS9/LGMN/LYN/MALT1/MBP/MTCH1/MUL1/MYC/NKX3-1/PDCD5/PICALM/PMAIP1/PML/PPM1F/PRELID1/PSENEN/PSMD14/PSME1/PSME2/PSME3/PSME4/PYCARD/RIPK1/RIPK2/ROCK2/SENP1/SMAD3/TANK/TFAP4/TNFRSF10A/TNFRSF10B/TN…	72
523	2IF	2IF	GO:0071156	regulation of cell cycle arrest	44/4143	106/18866	4.68532e-06	5.66628e-05	4.12753e-05	ARID3A/AURKA/BRCA1/CALR/CASP2/CCNB1/CCND1/CDC25C/CDK1/CDK2/CDK9/CHEK2/CNOT1/CNOT10/CNOT2/CNOT3/CNOT7/CRLF3/DAB2IP/E2F1/E2F4/E2F7/E2F8/EVI2B/FOXM1/GADD45A/GTSE1/HMGA2/HSP90AB1/MDM2/MUC1/MYBBP1A/PCNA/PLK3/PML/PRMT1/RRP8/SDE2/SLC25A33/TFAP4/TFDP1/TP53/UHRF2/ZBTB17	44
524	2IF	2IF	GO:0006368	transcription elongation from RNA polymerase II promoter	38/4143	87/18866	4.867e-06	5.86357e-05	4.27125e-05	ADRM1/BRD4/CCNK/CCNT2/CDC73/CDK12/CDK9/CTDP1/CTR9/EAF1/ELOF1/ENY2/ERCC2/ERCC3/EZH2/GTF2F2/GTF2H1/GTF2H3/HNRNPU/IWS1/MLLT3/MNAT1/NCBP1/NELFB/NELFCD/NELFE/PAF1/PCID2/POLR2A/POLR2B/POLR2D/POLR2H/RTF1/SSRP1/SUPT16H/TCEA1/TCERG1/WDR43	38
525	2IF	2IF	GO:0032436	positive regulation of proteasomal ubiquitin-dependent protein catabolic process	38/4143	87/18866	4.867e-06	5.86357e-05	4.27125e-05	AKT1/ANKIB1/ARIH2/AURKA/BCAP31/CDC20/CHFR/CLU/DDA1/DDRGK1/DVL1/FZR1/HSPA1A/HSPA1B/HSPBP1/IL33/KEAP1/LRRK2/MDM2/NUB1/PLK1/PLK3/PSEN1/RAD23A/RNF144B/RNF19A/RNF19B/RNF217/SGTA/SMAD7/SUMO2/TRIB1/TRIB2/UBQLN1/UBQLN2/USP5/VCP/ZFAND2A	38
526	2IF	2IF	GO:0016236	macroautophagy	102/4143	310/18866	4.94992e-06	5.95214e-05	4.33576e-05	ADPRH/AKT1/ATG101/ATG12/ATG16L1/ATG16L2/ATG3/ATP6V0A2/ATP6V0E1/ATP6V1A/ATP6V1B2/ATP6V1C2/ATP6V1E1/AUP1/CALCOCO2/CDC37/CHMP4B/CHMP6/CLN3/CSNK2B/DCN/DDRGK1/DYNLL1/DYNLL2/EMC6/EPG5/EXOC8/FEZ2/FYCO1/GNAI3/HGS/HUWE1/KDR/LARP1/LGALS8/LRRK2/LRSAM1/LZTS1/MFN2/MTERF3/MTMR14/MTOR/MVB12A/NPC1/NSFL1C/OPTN/PGAM5/PHB2/PIK3R4/PIM2/PIP4K2A/PLAA/PSEN1/QSOX1/RAB12/RAB1B/RAB3GAP1/RAB43/RAB7A/RALB/RHEB/RIPK2/RPTOR/R…	102
527	2IF	2IF	GO:1901976	regulation of cell cycle checkpoint	19/4143	32/18866	5.10619e-06	6.11816e-05	4.4567e-05	CCAR2/CCNB1/CDK5RAP2/CDT1/CHEK2/CUL4A/DUSP1/DYNC1LI1/GEN1/MAD2L1/NDC80/PCID2/RFWD3/RNASEH2B/RPA2/THOC1/TPR/WDR76/XRCC3	19
528	2IF	2IF	GO:0043543	protein acylation	85/4143	248/18866	5.10733e-06	6.11816e-05	4.4567e-05	ACTL6A/ARNTL/ATF2/AUTS2/BAZ1A/BEND3/BRCA1/BRCA2/BRD7/CEP295/CHEK1/CREBBP/CRTC2/CTBP1/CTCF/DDX3X/DLD/DMAP1/DPF3/DR1/DSCC1/EP400/ESCO2/FLCN/GATA2/GLUL/HAT1/HCFC1/HHAT/IL1B/ING3/IWS1/JADE2/KANSL3/KAT2A/KAT5/KAT6A/KAT7/KMT2A/LIF/MBD3/MCM3AP/MRGBP/MSL3/MSL3P1/MUC1/NAA10/NAA15/NAA20/NAA25/NAA30/NAA40/NAA50/NCOA3/NMT1/NOC2L/OGDH/PAXIP1/POLE3/RPS6KA4/RPS6KA5/RUVBL1/RUVBL2/SET/SIN3A/SPHK1/SRCAP/TAF5/TAF5L…	85
529	2IF	2IF	GO:2000134	negative regulation of G1/S transition of mitotic cell cycle	50/4143	126/18866	5.13327e-06	6.13761e-05	4.47086e-05	ARID3A/AURKA/BRD7/BTN2A2/CASP2/CCL2/CCNB1/CCND1/CDC25C/CDC73/CDK1/CDK2/CDK2AP2/CDK6/CDKN2C/CDKN2D/CHEK2/CNOT1/CNOT10/CNOT2/CNOT3/CNOT7/E2F1/E2F4/E2F7/E2F8/EZH2/FBXO31/FBXO7/GADD45A/GTSE1/KLF4/MDM2/MUC1/NACC2/PCNA/PLK3/PML/PRKDC/PRMT1/RB1/RBL1/RFWD3/RIPK1/RPA2/SLFN11/TFDP1/TP53/WEE1/ZNF655	50
530	2IF	2IF	GO:0034644	cellular response to UV	36/4143	81/18866	5.28168e-06	6.30314e-05	4.59144e-05	ACTR5/ATR/AURKB/BAK1/CARD16/CDC25A/CHEK1/CREBBP/DDB2/DHX36/EIF2S1/ERCC1/FMR1/INO80/MDM2/METTL3/MYC/N4BP1/NOC2L/PARP1/PBK/PCNA/POLD1/POLD3/POLK/PPID/PTN/PTPRK/RHBDD1/RHNO1/RUVBL2/SDE2/TP53/TREX1/USP28/YY1	36
531	2IF	2IF	GO:0006284	base-excision repair	22/4143	40/18866	5.32013e-06	6.32515e-05	4.60748e-05	APEX2/DNA2/ERCC6/FEN1/HMGA1/HMGA2/HUWE1/LIG1/MUTYH/NEIL3/PARP2/PCNA/POLD1/POLE/POLG/POLQ/PRMT6/RPA1/RPA2/RPA3/UNG/XRCC1	22
532	2IF	2IF	GO:0098534	centriole assembly	22/4143	40/18866	5.32013e-06	6.32515e-05	4.60748e-05	ALMS1/BRCA1/CCP110/CDK2/CDK5RAP2/CENPJ/CEP135/CEP152/CEP295/CEP72/CEP76/E2F4/KAT2A/NUP62/PLK4/RBM14/RTTN/SASS6/STIL/TRIM37/VPS4B/WDR62	22
533	2IF	2IF	GO:0030099	myeloid cell differentiation	134/4143	431/18866	5.4161e-06	6.42718e-05	4.6818e-05	ABI1/ACTN1/ADAR/ADD1/ALAS1/APP/B2M/BATF2/BATF3/BPGM/CAMK4/CASP8/CBFB/CD74/CDC42/CDC73/CDK6/CEACAM1/CEBPB/CEBPG/CREB1/CREBBP/CSF1/CSF3/CTR9/CUL4A/DHRS7B/DLL1/EIF6/EPHA2/ERCC2/ESRRA/ETS1/EVI2B/FADD/FASN/FES/FLI1/FLVCR1/FOXP1/FSTL3/GATA2/GLO1/GPR137/GPR68/HDAC1/HMGB2/HMGB3/HSPA1A/HSPA1B/HSPA9/IFI16/IL15/IL23A/IL31RA/INHBA/IRF7/IRF8/ISG15/JAG1/JAK2/JAK3/JUN/JUNB/KAT6A/KAT7/KMT2A/KMT2B/LBR/LIF/LRRK1/L…	134
534	2IF	2IF	GO:0050688	regulation of defense response to virus	35/4143	78/18866	5.45991e-06	6.46703e-05	4.71083e-05	AIM2/APOBEC3F/APOBEC3G/BIRC2/BIRC3/C1QBP/DDX58/DDX60/DHX58/DHX9/DTX3L/IFIT1/IL12RB1/IL15/IL1B/IL23A/MICB/MUL1/NPLOC4/PARP9/PQBP1/PUM2/PYCARD/RIOK3/RNF26/SEC14L1/SIN3A/STAT1/TNFAIP3/TRAF3/TRAF3IP2/TRIM38/TRIM44/USP15/ZC3H12A	35
535	2IF	2IF	GO:0070534	protein K63-linked ubiquitination	28/4143	57/18866	5.54332e-06	6.52914e-05	4.75607e-05	ARIH2/BFAR/BIRC2/DDX3X/GPS2/OTUB1/PARP10/PELI1/PLAA/PRPF19/RNF115/RNF126/RNF152/RNF4/TRAF1/TRAF2/TRAF3/TRAF3IP2/TRAF6/TRIM56/TRIP12/UBE2D4/UBE2N/UBE2O/UBE2S/UBE2T/WWP2/ZFP91	28
536	2IF	2IF	GO:0072431	signal transduction involved in mitotic G1 DNA damage checkpoint	28/4143	57/18866	5.54332e-06	6.52914e-05	4.75607e-05	ARID3A/AURKA/CASP2/CCNB1/CDC25C/CDK1/CDK2/CHEK2/CNOT1/CNOT10/CNOT2/CNOT3/CNOT7/E2F1/E2F4/E2F7/E2F8/GADD45A/GTSE1/MDM2/MUC1/PCNA/PLK3/PML/PRKDC/PRMT1/TFDP1/TP53	28
537	2IF	2IF	GO:1902400	intracellular signal transduction involved in G1 DNA damage checkpoint	28/4143	57/18866	5.54332e-06	6.52914e-05	4.75607e-05	ARID3A/AURKA/CASP2/CCNB1/CDC25C/CDK1/CDK2/CHEK2/CNOT1/CNOT10/CNOT2/CNOT3/CNOT7/E2F1/E2F4/E2F7/E2F8/GADD45A/GTSE1/MDM2/MUC1/PCNA/PLK3/PML/PRKDC/PRMT1/TFDP1/TP53	28
538	2IF	2IF	GO:0071478	cellular response to radiation	68/4143	188/18866	5.69101e-06	6.68121e-05	4.86684e-05	ACTR5/ATR/AURKB/BAK1/BCL2L1/BLM/CALM1/CARD16/CDC25A/CHEK1/CHEK2/CREBBP/DDB2/DHX36/DNM2/ECT2/EGR1/EIF2S1/ERCC1/FIGNL1/FMR1/GADD45A/GNB1/GRB2/HMGA2/HSF1/HSPA5/HUS1/IFI16/INO80/INTS7/KDM4D/LIG4/MDM2/METAP1/METTL3/MYC/N4BP1/NAMPT/NET1/NMT1/NOC2L/PARP1/PBK/PCNA/POLD1/POLD3/POLK/PPID/PTN/PTPRK/RAD1/RAD51/RAD51AP1/RAD9A/RHBDD1/RHNO1/RUVBL2/SDE2/TANK/TLK2/TMEM109/TP53/TREX1/USP28/XRCC5/XRCC6/YY1	68
539	2IF	2IF	GO:1990823	response to leukemia inhibitory factor	41/4143	97/18866	5.70411e-06	6.68121e-05	4.86684e-05	B3GNT2/BCLAF1/CACYBP/CREB1/CTBP2/EED/GNPNAT1/HNRNPU/ICAM1/KLF4/KLF5/MAT2A/MRAS/MRPL15/MSC/MTF2/MYBL2/NCL/NEFH/NRP2/NUP35/PDCD10/PFKP/PIGA/PML/RFX2/RIF1/RNF138/SBNO2/SLC25A5/SMAD7/SMARCA5/SOX17/SRM/SRSF3/SRSF7/TEX14/TLE4/TRIM25/VEGFC/XRCC5	41
540	2IF	2IF	GO:1990830	cellular response to leukemia inhibitory factor	41/4143	97/18866	5.70411e-06	6.68121e-05	4.86684e-05	B3GNT2/BCLAF1/CACYBP/CREB1/CTBP2/EED/GNPNAT1/HNRNPU/ICAM1/KLF4/KLF5/MAT2A/MRAS/MRPL15/MSC/MTF2/MYBL2/NCL/NEFH/NRP2/NUP35/PDCD10/PFKP/PIGA/PML/RFX2/RIF1/RNF138/SBNO2/SLC25A5/SMAD7/SMARCA5/SOX17/SRM/SRSF3/SRSF7/TEX14/TLE4/TRIM25/VEGFC/XRCC5	41
541	2IF	2IF	GO:0016445	somatic diversification of immunoglobulins	31/4143	66/18866	5.82977e-06	6.81577e-05	4.96486e-05	APLF/ATAD5/CD40/CTNNBL1/ERCC1/EXO1/EXOSC3/EXOSC6/HMCES/HSPD1/LIG4/MAD2L2/MCM3AP/MLH1/MSH2/MSH3/MSH6/NBN/PARP3/PAXIP1/POLM/POLQ/PRKDC/RIF1/SAMHD1/STAT6/TCF3/THOC1/TNFSF4/UNG/XRCC4	31
542	2IF	2IF	GO:0032727	positive regulation of interferon-alpha production	14/4143	20/18866	5.88617e-06	6.85636e-05	4.99443e-05	CHUK/DDX3X/DDX58/DHX36/DHX9/HSPD1/IFIH1/IRF3/IRF7/RIPK2/STAT1/TBK1/TLR3/TLR4	14
543	2IF	2IF	GO:0046931	pore complex assembly	14/4143	20/18866	5.88617e-06	6.85636e-05	4.99443e-05	ADAM10/AHCTF1/ANO6/CCT3/CCT8/GSDMD/NDC1/NUP107/NUP153/NUP205/NUP93/NUP98/RTN4/TMEM170A	14
544	2IF	2IF	GO:0000018	regulation of DNA recombination	44/4143	107/18866	6.27891e-06	7.30039e-05	5.31788e-05	ACTR2/ALYREF/APLF/ATAD5/BLM/CD40/CHEK1/ERCC2/ERCC6/EXOSC3/EXOSC6/FANCB/FIGNL1/FUS/HELB/HMCES/IL7R/KPNA1/KPNA2/MAD2L2/MLH1/MSH2/MSH3/MSH6/PARP1/PARP3/PARPBP/PAXIP1/POLQ/PPP4C/PPP4R2/RAD50/RAD51/RAD51AP1/RIF1/RMI2/RPA2/SMCHD1/STAT6/THOC1/TIMELESS/TNFSF4/UBQLN4/WRAP53	44
545	2IF	2IF	GO:1903052	positive regulation of proteolysis involved in cellular protein catabolic process	50/4143	127/18866	6.6766e-06	7.74853e-05	5.64432e-05	AKT1/ANKIB1/ARIH2/AURKA/AXIN1/BCAP31/CDC20/CHFR/CLU/CTSC/DAB2IP/DDA1/DDRGK1/DVL1/EDEM2/FMR1/FZR1/HSPA1A/HSPA1B/HSPBP1/IL33/KEAP1/LRRK2/MDM2/NUB1/PLK1/PLK3/PSEN1/PSMC1/PSMC2/PSMC4/PTK2/RAD23A/RNF144B/RNF19A/RNF19B/RNF217/RNF40/SGTA/SMAD7/SMURF1/SUMO2/TRIB1/TRIB2/UBQLN1/UBQLN2/USP13/USP5/VCP/ZFAND2A	50
546	2IF	2IF	GO:2000142	regulation of DNA-templated transcription, initiation	24/4143	46/18866	6.83559e-06	7.91851e-05	5.76814e-05	BCLAF1/CAND1/CREB1/DHX36/ERCC1/ERCC6/FOSL1/HMGB1/JUN/MED1/MED16/MED17/MED24/PAXIP1/PSMC2/PSMC3/PSMC4/PSMC5/PSMC6/RRN3/SETX/SRF/TP53/TWIST1	24
547	2IF	2IF	GO:0006367	transcription initiation from RNA polymerase II promoter	68/4143	189/18866	7.00178e-06	8.09621e-05	5.89758e-05	CAND1/CBFB/CCNB1/CCND1/CDK1/CDK9/CREB1/CREBBP/DHX36/DR1/E2F2/E2F3/ERCC1/ERCC2/ERCC3/ERCC6/ESRRA/GTF2E1/GTF2E2/GTF2F2/GTF2H1/GTF2H3/HMGB1/MAML2/MAZ/MED1/MED10/MED15/MED16/MED17/MED24/MED26/MED27/MED6/MNAT1/NOTCH1/NOTCH2/NR1D2/NR1I3/NR2C2/NR2C2AP/NRBP1/PAXIP1/POLR2A/POLR2B/POLR2D/POLR2H/PSMC2/PSMC3/PSMC4/PSMC5/PSMC6/RARB/RBPJ/SNW1/SRF/TAF3/TAF4/TAF4B/TAF5/TAF6/TAF6L/TAF8/TBP/TEAD4/TP53/TRIM28/VDR	68
548	2IF	2IF	GO:0008334	histone mRNA metabolic process	16/4143	25/18866	7.38522e-06	8.524e-05	6.2092e-05	CPSF2/CPSF3/EXOSC10/EXOSC4/LSM1/MTPAP/NCBP1/SLBP/SNRPB/SNRPD3/SNRPF/SNRPG/SSB/UPF1/XRN1/ZNF473	16
549	2IF	2IF	GO:0090151	establishment of protein localization to mitochondrial membrane	25/4143	49/18866	7.4279e-06	8.55765e-05	6.23371e-05	AGK/BBC3/BCS1L/BID/CALM3/CASP8/E2F1/HSP90AA1/HSPA4/NMT1/PDCD5/PMAIP1/PPP3CC/TFDP1/TIMM10/TIMM13/TIMM22/TOMM22/TP53/TP53BP2/YWHAB/YWHAE/YWHAG/YWHAH/YWHAZ	25
550	2IF	2IF	GO:2001243	negative regulation of intrinsic apoptotic signaling pathway	41/4143	98/18866	7.74143e-06	8.89085e-05	6.47643e-05	AKT1/ATAD5/BAG5/BCL2L1/BCL2L12/BCL2L2/BDKRB2/BID/CCAR2/CD44/CD74/CDKN2D/CLU/CREB3/DDIAS/DDX3X/DNAJA1/ENO1/FIGNL1/GRINA/HDAC1/HSPA1A/ING2/IVNS1ABP/LRRK2/MCL1/MDM2/MUC1/NOC2L/NONO/PLAUR/PPIF/PTPN1/RRM2B/RRN3/RTKN2/SOD2/TMBIM6/TRAP1/VDAC2/WFS1	41
551	2IF	2IF	GO:0006446	regulation of translational initiation	35/4143	79/18866	7.74523e-06	8.89085e-05	6.47643e-05	AGO2/CCL5/CDC123/DDX3X/DNAJC3/EIF1/EIF2AK2/EIF2B1/EIF2B5/EIF2S1/EIF3B/EIF4G1/EIF4G2/EIF4H/EIF5/EIF5B/FMR1/GLE1/HABP4/KHDRBS1/KLHL25/LARP1/METTL3/MTIF2/MTOR/NCBP1/NCK2/POLR2D/PPP1CA/PPP1R15A/PPP1R15B/TPR/UHMK1/YTHDF1/YTHDF2	35
552	2IF	2IF	GO:0034661	ncRNA catabolic process	21/4143	38/18866	7.86886e-06	9.01641e-05	6.56789e-05	DIS3/DIS3L/DROSHA/EXOSC10/EXOSC2/EXOSC3/EXOSC4/EXOSC6/EXOSC8/EXOSC9/NSUN2/PELO/PNPT1/POP1/RBM7/SLFN11/SLFN13/TRDMT1/XRN1/ZC3H12A/ZCCHC8	21
553	2IF	2IF	GO:0000381	regulation of alternative mRNA splicing, via spliceosome	34/4143	76/18866	8.02313e-06	9.17655e-05	6.68454e-05	CELF1/FMR1/HNRNPL/HNRNPU/KHDRBS1/KHDRBS3/MAGOH/NSRP1/PTBP1/PUF60/QKI/RBM10/RBM15/RBM17/RBM19/RBM25/RBM7/RBM8A/RBMX/RNPS1/SAP18/SART3/SF1/SRSF1/SRSF10/SRSF2/SRSF3/SRSF4/SRSF7/SRSF9/THRAP3/TRA2B/WTAP/ZBTB7A	34
554	2IF	2IF	GO:1903708	positive regulation of hemopoiesis	72/4143	204/18866	8.31672e-06	9.49517e-05	6.91664e-05	AP3D1/BTN2A2/CASP8/CBFB/CD46/CD74/CD83/CREB1/CSF1/CSF3/CYLD/DHX36/ETS1/EVI2B/FADD/FES/FLT3LG/GATA2/GPR68/HMGB1/HMGB2/HSPA1A/HSPA1B/IL12A/IL12RB1/IL15/IL1A/IL1B/IL23A/IL4R/IL7/IL7R/INHBA/ISG15/JAG1/JUN/KAT7/LGALS9/LIF/MALT1/MDK/MED1/MIR221/MYB/N4BP2L2/NFKBID/NOTCH2/NUDT21/PCID2/PITHD1/PNP/PPARGC1B/PPP2R3C/PRKDC/PRMT1/RAG1/RB1/RIPK1/RIPK2/SART1/SLC9B2/SOCS1/STAT1/TGFBR2/TNFSF4/TOX/TRAF6/TRIB1/XRCC6…	72
555	2IF	2IF	GO:1903749	positive regulation of establishment of protein localization to mitochondrion	28/4143	58/18866	8.4804e-06	9.6646e-05	7.04006e-05	ARIH2/BBC3/BID/CASP8/E2F1/FZD5/HPS4/HUWE1/MICALL2/NMT1/PDCD5/PMAIP1/PPP3CC/RAC2/RNF31/SAE1/TFDP1/TP53/TP53BP2/UBE2D3/UBE2J2/UBE2L3/USP36/YWHAB/YWHAE/YWHAG/YWHAH/YWHAZ	28
556	2IF	2IF	GO:0071219	cellular response to molecule of bacterial origin	77/4143	222/18866	8.53853e-06	9.71335e-05	7.07557e-05	AKAP8/AKT1/ANKRD1/BCL10/BCR/CACTIN/CARD16/CASP1/CCL2/CCL5/CD274/CD40/CD68/CDC73/CEBPB/CHMP5/CMPK2/CSF3/CTR9/CXCL1/CXCL10/CXCL11/CXCL2/CXCL3/CXCL5/CXCL6/CXCL8/CXCL9/DAB2IP/FZD5/HMGB1/HMGB2/HSF1/ICAM1/IL12A/IL1A/IL1B/IL6/IRAK1/IRAK2/IRF3/IRF8/LITAF/LYN/MALT1/MAPK1/MTDH/MYD88/NFKB1/NFKBIA/NFKBIB/PAF1/PDCD1LG2/PLAA/PLSCR4/PRPF8/PYCARD/RELA/RIPK2/SBNO2/SERPINE1/SGMS1/TICAM1/TLR2/TLR4/TNFAIP3/TNFRSF1B/…	77
557	2IF	2IF	GO:1903902	positive regulation of viral life cycle	29/4143	61/18866	8.60599e-06	9.77251e-05	7.11866e-05	ADAR/CCL5/CD74/CHMP4B/CNOT7/DDX3X/FMR1/HACD3/HSPA8/IFIT1/KPNA2/LARP1/LGALS9/NOTCH1/PDE12/PKN2/PPID/PPIH/RAD23A/SRPK1/STAU1/STOM/TOP2A/TRIM11/TRIM21/TRIM38/VAPA/VPS4A/VPS4B	29
558	2IF	2IF	GO:0006979	response to oxidative stress	140/4143	458/18866	9.01766e-06	0.000102216	7.44582e-05	ADNP2/AGAP3/AIFM2/AKT1/APOD/APP/ARL6IP5/ARNTL/ATOX1/BAG5/BAK1/C19orf12/CAMKK2/CCNA2/CD38/CDK1/CDK2/CFLAR/CHUK/CST3/CYCS/DHCR24/DHFR/DNM2/DUSP1/ECT2/EGFR/EGLN1/EIF2S1/ERCC1/ERCC2/ERCC3/ERCC6/ERO1A/ETS1/ETV5/EZH2/FANCC/FANCD2/FBXO7/FOSL1/FXN/FZD1/GCH1/GPX3/GSKIP/GSS/HMOX2/HNRNPD/HNRNPM/HSF1/HSPA1A/HSPA1B/HSPD1/IL6/JAK2/JUN/KEAP1/KLF4/KPNA4/LRRK2/MAPK1/MCL1/MDM2/MELK/MET/MICB/MTF1/MYB/MYEF2/NCOA7/NE…	140
559	2IF	2IF	GO:0000478	endonucleolytic cleavage involved in rRNA processing	12/4143	16/18866	9.1778e-06	0.000103475	7.53752e-05	ABT1/BMS1/BOP1/KRI1/NOL9/NOP14/NOP9/RCL1/RRS1/TBL3/TSR1/UTP20	12
560	2IF	2IF	GO:0000479	endonucleolytic cleavage of tricistronic rRNA transcript (SSU-rRNA, 5.8S rRNA, LSU-rRNA)	12/4143	16/18866	9.1778e-06	0.000103475	7.53752e-05	ABT1/BMS1/BOP1/KRI1/NOL9/NOP14/NOP9/RCL1/RRS1/TBL3/TSR1/UTP20	12
561	2IF	2IF	GO:1902969	mitotic DNA replication	12/4143	16/18866	9.1778e-06	0.000103475	7.53752e-05	BRCA2/CDC45/CHEK2/FGFR1/GINS1/LIG1/MCM2/MCM3/MCM4/MCM6/POLA1/RAD51	12
562	2IF	2IF	GO:0030178	negative regulation of Wnt signaling pathway	76/4143	219/18866	9.52688e-06	0.00010722	7.81029e-05	AMER1/AMFR/AXIN1/BICC1/C12orf43/CDH2/CHD8/CYLD/DAB2IP/DVL1/EGR1/FZD1/FZD6/G3BP1/GREM1/HDAC1/HMGXB4/KREMEN1/LATS2/LIMD1/LZTS2/MAD2L2/MDK/MLLT3/NOTCH1/PSMA1/PSMA2/PSMA3/PSMA4/PSMA5/PSMA6/PSMA7/PSMB1/PSMB10/PSMB2/PSMB3/PSMB4/PSMB6/PSMB7/PSMB8/PSMB9/PSMC1/PSMC2/PSMC3/PSMC4/PSMC5/PSMC6/PSMD1/PSMD11/PSMD12/PSMD13/PSMD14/PSMD2/PSMD3/PSMD7/PSMD8/PSME1/PSME2/PSME3/PSME4/PSMF1/RAPGEF1/RNF213/RUVBL2/SCYL2/S…	76
563	2IF	2IF	GO:0051984	positive regulation of chromosome segregation	19/4143	33/18866	9.55705e-06	0.000107368	7.82111e-05	ANAPC4/ANAPC7/AURKB/CCNB1/CDC16/CDC23/CDC27/CDC6/CDT1/DDX11/DLGAP5/ESPL1/FEN1/HNRNPU/RAD18/RB1/RCC2/SFPQ/SMC6	19
564	2IF	2IF	GO:0051495	positive regulation of cytoskeleton organization	79/4143	230/18866	9.88685e-06	0.000110877	8.07666e-05	ACTR2/ACTR3/AP1AR/ARF1/ARF6/ARFIP1/ARHGEF5/ARL2/ARPC2/ARPC4/ARPC5L/CD47/CDC42/CDC42EP2/CDC42EP3/CDC42EP4/CDK5RAP2/CENPJ/CEP295/CFL1/CKAP5/CLIP1/CORO1B/CSF3/CYFIP1/DRG1/DYNC1H1/FES/FLNA/GPSM2/GRB2/HIP1R/HSPA1A/HSPA1B/ICAM1/ITGB1BP1/LIMCH1/LIMK1/MAP1B/MAPRE1/MET/MTOR/MYO1C/NAV3/NCK2/NCKAP1/NES/NF2/NIN/NRP1/NSFL1C/NUP62/PAK1/PDXP/PFDN2/PFN1/PLK4/POC1A/PPM1F/PSRC1/PXN/PYCARD/RAC1/RANBP1/RHOC/ROCK2/S1…	79
565	2IF	2IF	GO:0042026	protein refolding	15/4143	23/18866	1.02625e-05	0.000114885	8.36869e-05	B2M/BAG5/DNAJA2/DNAJA4/FKBP1A/HSP90AA1/HSPA13/HSPA14/HSPA1A/HSPA1B/HSPA5/HSPA8/HSPA9/HSPD1/SNRNP70	15
566	2IF	2IF	GO:0090231	regulation of spindle checkpoint	11/4143	14/18866	1.05434e-05	0.000117406	8.55232e-05	CCNB1/CDK5RAP2/CDT1/DUSP1/DYNC1LI1/GEN1/MAD2L1/NDC80/PCID2/TPR/XRCC3	11
567	2IF	2IF	GO:0090266	regulation of mitotic cell cycle spindle assembly checkpoint	11/4143	14/18866	1.05434e-05	0.000117406	8.55232e-05	CCNB1/CDK5RAP2/CDT1/DUSP1/DYNC1LI1/GEN1/MAD2L1/NDC80/PCID2/TPR/XRCC3	11
568	2IF	2IF	GO:1903504	regulation of mitotic spindle checkpoint	11/4143	14/18866	1.05434e-05	0.000117406	8.55232e-05	CCNB1/CDK5RAP2/CDT1/DUSP1/DYNC1LI1/GEN1/MAD2L1/NDC80/PCID2/TPR/XRCC3	11
569	2IF	2IF	GO:0048872	homeostasis of number of cells	86/4143	256/18866	1.09229e-05	0.000121081	8.81998e-05	ADAM17/ADAR/ADD1/AKT1/ALAS1/AMPD3/B2M/BAK1/BCL10/BCR/BPGM/CARD11/CCNB2/CD74/CDH2/CDK6/CEBPG/CSF1/CXCL6/CYLD/DNAJA3/DOCK10/ERCC2/ETS1/EZH2/F2R/FADD/FANCC/FAS/FLT3LG/FLVCR1/GATA2/HMGB1/HMGB2/HOXB6/HSPA1A/HSPA1B/HSPA9/IL6/IL7/IL7R/INHBA/ISG15/JAK2/JAK3/KAT7/LGALS9/LYAR/LYN/MED1/MFHAS1/MIR17HG/MIR221/NCAPG2/NFE2L1/NLE1/NOTCH1/PIK3CD/PKN1/PKNOX1/PMAIP1/PPP2R3C/PRKDC/PRMT1/PTPN2/RAG1/RB1/RC3H2/RRN3/SAR…	86
570	2IF	2IF	GO:0070202	regulation of establishment of protein localization to chromosome	10/4143	12/18866	1.09499e-05	0.000121081	8.81998e-05	CCT2/CCT3/CCT4/CCT5/CCT6A/CCT7/CCT8/DKC1/TCP1/WRAP53	10
571	2IF	2IF	GO:1904816	positive regulation of protein localization to chromosome, telomeric region	10/4143	12/18866	1.09499e-05	0.000121081	8.81998e-05	CCT2/CCT3/CCT4/CCT5/CCT6A/CCT7/CCT8/DKC1/TCP1/WRAP53	10
572	2IF	2IF	GO:2000105	positive regulation of DNA-dependent DNA replication	10/4143	12/18866	1.09499e-05	0.000121081	8.81998e-05	CDC7/CDK2/CDT1/DBF4/DBF4B/E2F7/E2F8/FGFR1/INO80/STOML2	10
573	2IF	2IF	GO:0006383	transcription by RNA polymerase III	24/4143	47/18866	1.10677e-05	0.000122169	8.89927e-05	BDP1/BRCA1/CHD8/CRCP/DHX36/GTF3A/GTF3C5/ICE1/IVNS1ABP/MTOR/POLR1C/POLR3C/POLR3D/POLR3G/POLR3K/RPTOR/SNAPC1/SNAPC2/SNAPC3/SNAPC4/SNAPC5/TBP/ZC3H8/ZNF143	24
574	2IF	2IF	GO:0032496	response to lipopolysaccharide	107/4143	334/18866	1.11921e-05	0.000123328	8.98368e-05	ABR/ADAM17/AKAP12/AKAP8/AKIRIN2/AKT1/ANKRD1/BCL10/BCR/BDKRB1/CACTIN/CARD16/CASP1/CASP8/CCL2/CCL5/CD274/CD40/CD68/CDC73/CEBPB/CHMP5/CHUK/CLDN1/CMPK2/CNP/CSF3/CTR9/CXCL1/CXCL10/CXCL11/CXCL2/CXCL3/CXCL5/CXCL6/CXCL8/CXCL9/CYP27B1/DAB2IP/DCN/F2R/FOXP1/GCH1/GGT5/HMGB1/HMGB2/HSF1/HSPD1/ICAM1/IDO1/IFNAR1/IL12A/IL1A/IL1B/IL6/IRAK1/IRAK2/IRAK3/IRF3/IRF8/JAK2/LGALS9/LITAF/LYN/MALT1/MAPK1/MTDH/MYD88/NFKB1/NF…	107
575	2IF	2IF	GO:0006333	chromatin assembly or disassembly	76/4143	220/18866	1.14615e-05	0.000126076	9.18386e-05	ANP32B/ARID1A/ASF1B/BAHD1/BAZ1B/BAZ2A/BEND3/BRD2/CABIN1/CDAN1/CENPA/CENPC/CENPH/CENPI/CENPK/CENPL/CENPM/CENPN/CENPO/CENPP/CENPQ/CENPT/CENPU/CENPW/CHAF1A/CHAF1B/CTCF/DAXX/DNMT1/GRWD1/HAT1/HDAC1/HELLS/HIRA/HIRIP3/HJURP/HMGA1/HMGA2/HMGB2/IPO4/ITGB3BP/KAT6A/MAP1S/MBD2/MBD3/MCM2/MIS18A/MIS18BP1/MORC2/MTA2/NAA40/NAP1L4/NASP/NOC2L/OIP5/PAF1/PARP10/POLE3/RBBP4/RBBP7/RRP8/RUVBL1/SART3/SET/SMARCA4/SMARCA5/…	76
576	2IF	2IF	GO:0006213	pyrimidine nucleoside metabolic process	20/4143	36/18866	1.16368e-05	0.000127782	9.30814e-05	APOBEC3B/APOBEC3C/APOBEC3D/APOBEC3F/APOBEC3G/CAD/DCK/DPYD/DTYMK/ERH/NT5C/NT5C3A/NT5E/TK1/TYMP/UCK1/UCK2/UCKL1/UMPS/UPP1	20
577	2IF	2IF	GO:0006977	DNA damage response, signal transduction by p53 class mediator resulting in cell cycle arrest	27/4143	56/18866	1.26074e-05	0.0001382	0.00010067	ARID3A/AURKA/CASP2/CCNB1/CDC25C/CDK1/CDK2/CHEK2/CNOT1/CNOT10/CNOT2/CNOT3/CNOT7/E2F1/E2F4/E2F7/E2F8/GADD45A/GTSE1/MDM2/MUC1/PCNA/PLK3/PML/PRMT1/TFDP1/TP53	27
578	2IF	2IF	GO:0072413	signal transduction involved in mitotic cell cycle checkpoint	28/4143	59/18866	1.27733e-05	0.000139295	0.000101468	ARID3A/AURKA/CASP2/CCNB1/CDC25C/CDK1/CDK2/CHEK2/CNOT1/CNOT10/CNOT2/CNOT3/CNOT7/E2F1/E2F4/E2F7/E2F8/GADD45A/GTSE1/MDM2/MUC1/PCNA/PLK3/PML/PRKDC/PRMT1/TFDP1/TP53	28
579	2IF	2IF	GO:1902402	signal transduction involved in mitotic DNA damage checkpoint	28/4143	59/18866	1.27733e-05	0.000139295	0.000101468	ARID3A/AURKA/CASP2/CCNB1/CDC25C/CDK1/CDK2/CHEK2/CNOT1/CNOT10/CNOT2/CNOT3/CNOT7/E2F1/E2F4/E2F7/E2F8/GADD45A/GTSE1/MDM2/MUC1/PCNA/PLK3/PML/PRKDC/PRMT1/TFDP1/TP53	28
580	2IF	2IF	GO:1902403	signal transduction involved in mitotic DNA integrity checkpoint	28/4143	59/18866	1.27733e-05	0.000139295	0.000101468	ARID3A/AURKA/CASP2/CCNB1/CDC25C/CDK1/CDK2/CHEK2/CNOT1/CNOT10/CNOT2/CNOT3/CNOT7/E2F1/E2F4/E2F7/E2F8/GADD45A/GTSE1/MDM2/MUC1/PCNA/PLK3/PML/PRKDC/PRMT1/TFDP1/TP53	28
581	2IF	2IF	GO:0016075	rRNA catabolic process	14/4143	21/18866	1.40744e-05	0.000153219	0.000111611	DIS3/DIS3L/DROSHA/EXOSC10/EXOSC2/EXOSC3/EXOSC4/EXOSC6/EXOSC8/EXOSC9/PELO/SLFN11/SLFN13/XRN1	14
582	2IF	2IF	GO:0002819	regulation of adaptive immune response	61/4143	168/18866	1.46694e-05	0.000159422	0.000116129	APLF/ATAD5/B2M/C3/CD274/CD40/CEACAM1/EXOSC3/EXOSC6/FADD/FZD5/HLA-A/HLA-B/HLA-E/HLA-F/HLA-H/HMCES/HMGB1/HSPD1/IL12A/IL12RB1/IL18R1/IL1B/IL23A/IL33/IL4R/IL6/IL6ST/IL7R/IRF1/IRF7/JAK3/MAD2L2/MALT1/MLH1/MR1/MSH2/NFKBID/PARP3/PAXIP1/PKN1/PVR/PYCARD/RC3H2/RIF1/RIPK2/RSAD2/SAMSN1/SMAD7/STAT6/THOC1/TNFAIP3/TNFRSF14/TNFRSF1B/TNFSF13B/TNFSF4/TRAF2/TRAF6/TRPM4/ZBTB7B/ZC3H12A	61
583	2IF	2IF	GO:1901184	regulation of ERBB signaling pathway	40/4143	97/18866	1.50237e-05	0.000162993	0.00011873	ADAM17/AKT1/APP/CBL/CDC42/CEACAM1/CHMP6/DAB2IP/DOK1/DUSP3/EGFR/EPS15/EREG/GRB2/HBEGF/HGS/HIP1/HIP1R/IFI6/LGMN/MVB12A/MVP/NCK2/NUP62/PLAUR/PSEN1/PTPN12/PTPN2/PTPRJ/RAB7A/RBPJ/RHBDF1/RHBDF2/RNF115/RNF126/RTN4/SHKBP1/SNX5/SNX6/ZGPAT	40
584	2IF	2IF	GO:0071158	positive regulation of cell cycle arrest	35/4143	81/18866	1.51395e-05	0.000163968	0.000119441	ARID3A/AURKA/BRCA1/CASP2/CCNB1/CDC25C/CDK1/CDK2/CHEK2/CNOT1/CNOT10/CNOT2/CNOT3/CNOT7/CRLF3/DAB2IP/E2F1/E2F4/E2F7/E2F8/GADD45A/GTSE1/HMGA2/MDM2/MUC1/MYBBP1A/PCNA/PLK3/PML/PRMT1/RRP8/TFDP1/TP53/UHRF2/ZBTB17	35
585	2IF	2IF	GO:0072332	intrinsic apoptotic signaling pathway by p53 class mediator	34/4143	78/18866	1.59093e-05	0.000172011	0.000125299	AEN/ATAD5/BCL2L12/BDKRB2/BOK/BRCA2/CD44/CD74/CHEK2/DYRK2/E2F1/E2F2/HINT1/HNRNPK/IFI16/ING2/MDM2/MSH2/MSX1/MUC1/MYBBP1A/PMAIP1/PML/PYCARD/RRM2B/RRN3/RRP8/SHISA5/SNW1/TMEM109/TP53/TP53BP2/UBB/USP28	34
586	2IF	2IF	GO:2001056	positive regulation of cysteine-type endopeptidase activity	56/4143	151/18866	1.59487e-05	0.000172142	0.000125395	AIM2/ANP32B/ARL6IP5/BAK1/BBC3/BCAP31/BCL10/BCL2L13/BID/BOK/CARD9/CASP1/CASP10/CASP2/CASP8/CASP8AP2/CFLAR/CIDEB/CYCS/DDX3X/F2R/FADD/FAS/HIP1/HIP1R/HMGB1/HSF1/HSPD1/HSPE1/IFI16/JAK2/LGALS9/LGMN/MALT1/MTCH1/MUL1/MYC/NKX3-1/PDCD5/PMAIP1/PML/PPM1F/PYCARD/RIPK1/RIPK2/SENP1/SMAD3/TFAP4/TNFRSF10A/TNFRSF10B/TNFSF10/TNFSF15/TRADD/TRAF2/UACA/VCP	56
587	2IF	2IF	GO:0031109	microtubule polymerization or depolymerization	46/4143	117/18866	1.5979e-05	0.000172176	0.000125419	ARL2/ATXN7/CAMSAP1/CCSAP/CDK5RAP2/CENPJ/CEP192/CKAP2/CKAP5/CLIP1/DRG1/EML2/FBXO5/FES/FKBP4/HSPA1A/HSPA1B/KIF18A/KIF18B/KIF24/KIF2A/KIF2C/MAP1B/MAP1S/MAP2/MAPRE1/MET/MZT1/NAV3/NDE1/NIN/PAK1/PSRC1/RAC1/SKA1/SKA2/SKA3/SLAIN2/STMN1/STMN3/TBCD/TPX2/TUBG1/TUBGCP3/TUBGCP5/ZNF207	46
588	2IF	2IF	GO:0018394	peptidyl-lysine acetylation	62/4143	172/18866	1.62706e-05	0.000175019	0.000127491	ACTL6A/ATF2/AUTS2/BAZ1A/BEND3/BRCA1/BRCA2/BRD7/CHEK1/CREBBP/CRTC2/CTBP1/CTCF/DMAP1/DPF3/DR1/EP400/FLCN/GATA2/HAT1/HCFC1/IL1B/ING3/IWS1/JADE2/KANSL3/KAT2A/KAT5/KAT6A/KAT7/KMT2A/LIF/MBD3/MCM3AP/MRGBP/MSL3/MSL3P1/MUC1/NAA40/NAA50/NCOA3/NOC2L/PAXIP1/POLE3/RPS6KA4/RPS6KA5/RUVBL1/RUVBL2/SET/SIN3A/SRCAP/TAF5/TAF5L/TAF6/TAF6L/TRIM16/TRRAP/TWIST1/WBP2/WDR5/YEATS2/YEATS4	62
589	2IF	2IF	GO:0051204	protein insertion into mitochondrial membrane	23/4143	45/18866	1.65016e-05	0.000177104	0.000129009	AGK/BBC3/BID/CASP8/E2F1/HSP90AA1/HSPA4/NMT1/PDCD5/PMAIP1/PPP3CC/TFDP1/TIMM10/TIMM13/TIMM22/TOMM22/TP53/TP53BP2/YWHAB/YWHAE/YWHAG/YWHAH/YWHAZ	23
590	2IF	2IF	GO:0043280	positive regulation of cysteine-type endopeptidase activity involved in apoptotic process	51/4143	134/18866	1.65204e-05	0.000177104	0.000129009	ANP32B/ARL6IP5/BAK1/BBC3/BCAP31/BCL10/BCL2L13/BID/BOK/CARD9/CASP1/CASP10/CASP2/CASP8/CASP8AP2/CFLAR/CYCS/DDX3X/F2R/FADD/FAS/HIP1/HIP1R/HMGB1/HSF1/HSPD1/HSPE1/JAK2/LGALS9/MALT1/MTCH1/MUL1/MYC/NKX3-1/PDCD5/PMAIP1/PML/PPM1F/PYCARD/RIPK1/SENP1/SMAD3/TFAP4/TNFRSF10A/TNFRSF10B/TNFSF10/TNFSF15/TRADD/TRAF2/UACA/VCP	51
591	2IF	2IF	GO:0016197	endosomal transport	82/4143	244/18866	1.70155e-05	0.000182104	0.000132651	AGAP2/ALMS1/ANKFY1/ANKRD27/AP3D1/AP5B1/AP5Z1/ARF6/ARFIP1/ARFRP1/ARL4C/BVES/CCDC93/CHMP1A/CHMP4B/CHMP5/CHMP6/CHMP7/CLTC/DENND1A/DENND5A/DNM1L/EEA1/EHD1/EHD4/EPG5/EPS15/GGA3/GOSR2/GRIP2/GRIPAP1/HGS/ITSN2/LMTK2/LRRK2/MICALL1/MICALL2/MVB12A/PICALM/PLEKHJ1/PTPN23/RAB10/RAB11A/RAB11B/RAB29/RAB35/RAB7A/RAB8A/RHOBTB3/RILP/RNF126/SCRIB/SNX17/SNX27/SNX3/SNX5/SNX6/SNX8/SNX9/SPAG9/SQSTM1/TBC1D10B/TMEM50A/TME…	82
592	2IF	2IF	GO:2000780	negative regulation of double-strand break repair	19/4143	34/18866	1.72048e-05	0.000183818	0.0001339	AUNIP/ERCC6/FANCB/HELB/HMGA2/HSF1/MAD2L2/MIR221/OTUB1/PARPBP/POLQ/RIF1/RMI2/RNF169/SMCHD1/TFIP11/TRIP12/TWIST1/UBQLN4	19
593	2IF	2IF	GO:0062197	NA	113/4143	360/18866	1.79419e-05	0.00019137	0.000139401	ADNP2/AGAP3/AIFM2/AKR1B1/AKT1/ARL6IP5/ARNTL/BAG5/BDKRB2/CAB39/CAMKK2/CAPN3/CCNA2/CDK1/CDK2/CFLAR/CHUK/CLN3/CST3/CYCS/DDX3X/DHFR/DNAJA1/DNM2/DNMT3B/ECT2/EGFR/EIF2S1/ERO1A/ETS1/ETV5/EZH2/FANCC/FANCD2/FAS/FBXO7/FXN/FZD1/GCH1/GPX3/GSKIP/HNRNPD/HSF1/HSPA1A/HSPA1B/IL6/JAK2/JUN/KEAP1/KLF4/LETM1/LRRC8C/LRRK2/MAPK1/MCL1/MDM2/MELK/MET/MYB/MYLK/NCOA7/NET1/NFE2L1/NONO/OSER1/OXSR1/PARP1/PAWR/PCNA/PDCD10/PML/P…	113
594	2IF	2IF	GO:0002562	somatic diversification of immune receptors via germline recombination within a single locus	30/4143	66/18866	1.83974e-05	0.000195569	0.00014246	APLF/ATAD5/CD40/DCLRE1C/ERCC1/EXO1/EXOSC3/EXOSC6/HMCES/HMGB1/HMGB2/HSPD1/LIG4/MAD2L2/MLH1/MSH2/MSH3/MSH6/NBN/PARP3/PAXIP1/PRKDC/RAG1/RIF1/STAT6/TCF3/THOC1/TNFSF4/UNG/XRCC4	30
595	2IF	2IF	GO:0016444	somatic cell DNA recombination	30/4143	66/18866	1.83974e-05	0.000195569	0.00014246	APLF/ATAD5/CD40/DCLRE1C/ERCC1/EXO1/EXOSC3/EXOSC6/HMCES/HMGB1/HMGB2/HSPD1/LIG4/MAD2L2/MLH1/MSH2/MSH3/MSH6/NBN/PARP3/PAXIP1/PRKDC/RAG1/RIF1/STAT6/TCF3/THOC1/TNFSF4/UNG/XRCC4	30
596	2IF	2IF	GO:0090559	regulation of membrane permeability	37/4143	88/18866	1.84632e-05	0.000195939	0.000142729	ATF2/BAK1/BBC3/BCL2L1/BCL2L2/BID/BOK/CASP8/CNP/DYNLT1/E2F1/HEG1/HIP1R/HSPA1A/MTOR/MUL1/NMT1/PDCD6IP/PMAIP1/PPIF/PPP3CC/RASIP1/RHOT1/SLC25A5/SLC35F6/SLC9A1/TFDP1/TJP2/TMEM102/TP53/TP53BP2/YWHAB/YWHAE/YWHAG/YWHAH/YWHAZ/ZNF205	37
597	2IF	2IF	GO:0061077	chaperone-mediated protein folding	28/4143	60/18866	1.89565e-05	0.000200591	0.000146118	CCT2/CD74/CHORDC1/CLU/DFFA/DNAJB1/DNAJC7/ERO1A/FKBP1A/FKBP4/GAK/HSPA13/HSPA14/HSPA1A/HSPA1B/HSPA5/HSPA8/HSPA9/HSPE1/HSPH1/PDCD5/PDCL3/PPID/PTGES3/SGTA/TOR1A/TOR1B/TRAP1	28
598	2IF	2IF	GO:0070936	protein K48-linked ubiquitination	27/4143	57/18866	1.8965e-05	0.000200591	0.000146118	AMFR/ARIH2/BFAR/BIRC2/DTX3L/IFI27/NEDD4L/NMI/PELI1/RNF115/RNF126/RNF152/RNF34/RNF4/RNF6/TNFAIP3/TRIM38/TRIM44/UBE2C/UBE2D1/UBE2D2/UBE2D3/UBE2D4/UBE2E1/UBE2G2/UBE2T/UBE3A	27
599	2IF	2IF	GO:0072527	pyrimidine-containing compound metabolic process	36/4143	85/18866	1.96649e-05	0.000207647	0.000151258	AK3/APOBEC3B/APOBEC3C/APOBEC3D/APOBEC3F/APOBEC3G/CAD/CMPK1/CMPK2/CTPS1/CTPS2/DCK/DCTD/DCTPP1/DPYD/DTYMK/DUT/ERH/MAPK1/MTOR/NME3/NT5C/NT5C3A/NT5E/RRM1/SLC25A19/TK1/TPK1/TYMP/TYMS/UCK1/UCK2/UCKL1/UMPS/UNG/UPP1	36
600	2IF	2IF	GO:0045070	positive regulation of viral genome replication	20/4143	37/18866	2.01058e-05	0.000211245	0.000153879	ADAR/CCL5/CNOT7/DDX3X/HACD3/HSPA8/IFIT1/LARP1/NOTCH1/PDE12/PKN2/PPID/PPIH/RAD23A/SRPK1/STAU1/STOM/TOP2A/TRIM38/VAPA	20
601	2IF	2IF	GO:0051084	'de novo' posttranslational protein folding	20/4143	37/18866	2.01058e-05	0.000211245	0.000153879	CCT2/CD74/CHCHD4/DNAJB1/DNAJC7/ENTPD5/ERO1A/GAK/HSPA13/HSPA14/HSPA1A/HSPA1B/HSPA5/HSPA8/HSPA9/HSPE1/HSPH1/PTGES3/TOR1A/TOR1B	20
602	2IF	2IF	GO:1904358	positive regulation of telomere maintenance via telomere lengthening	20/4143	37/18866	2.01058e-05	0.000211245	0.000153879	ACD/ATR/AURKB/CCT2/CCT3/CCT4/CCT5/CCT6A/CCT7/CCT8/DHX36/DKC1/HNRNPA2B1/MAPK1/MAPKAPK5/NAF1/NEK2/PNKP/TCP1/XRCC5	20
603	2IF	2IF	GO:0070979	protein K11-linked ubiquitination	17/4143	29/18866	2.04633e-05	0.000214289	0.000156096	ANAPC1/ANAPC10/ANAPC4/ANAPC7/CDC16/CDC23/CDC26/CDC27/FZR1/RNF26/RNF4/UBE2C/UBE2D3/UBE2D4/UBE2L3/UBE2S/UBE2T	17
604	2IF	2IF	GO:2001032	regulation of double-strand break repair via nonhomologous end joining	17/4143	29/18866	2.04633e-05	0.000214289	0.000156096	AUNIP/DEK/DTX3L/ERCC6/HMGA2/HSF1/KDM4D/MAD2L2/PARP3/PARP9/PNKP/PRKDC/RIF1/SIRT7/SMCHD1/TFIP11/WRAP53	17
605	2IF	2IF	GO:1903578	regulation of ATP metabolic process	48/4143	125/18866	2.20236e-05	0.000230247	0.000167721	AK4/APP/BEND3/CCNB1/CDK1/DNM1L/EIF6/ENO1/ENTPD5/FLCN/NDC1/NUP107/NUP153/NUP155/NUP160/NUP188/NUP205/NUP214/NUP35/NUP37/NUP43/NUP50/NUP54/NUP62/NUP85/NUP88/NUP93/NUP98/PARP1/PDE12/PFKFB3/PFKFB4/PGAM1/PGK1/PID1/PPIF/PSEN1/RAE1/SEH1L/SLC25A12/SLC25A33/SLC2A6/TP53/TPR/TREX1/TSPO/VCP/ZBTB7A	48
606	2IF	2IF	GO:0051222	positive regulation of protein transport	111/4143	354/18866	2.22874e-05	0.000232291	0.000169209	ACSL3/ACSL4/ANK3/ANKRD1/ANP32B/ARF1/ARF6/ARHGEF5/ARIH2/BBC3/BCAP31/BID/CAPN10/CASP8/CD2AP/CD38/CDC42/CDK1/CLN3/CTDSPL2/DMAP1/DNM1L/E2F1/ECT2/EDEM2/EGFR/EZR/FLNA/FRMD4A/FZD5/GLMN/GLUL/GPR68/GTSE1/HLA-E/HPS4/HSP90AB1/HUWE1/ICE1/IL1A/IL1B/IL33/IL6/IPO5/IRF3/ITGB1BP1/JAK2/KIF20B/KIF5B/MAPK1/MDM2/MICALL2/MYO1C/NADK/NMT1/NUTF2/OXCT1/PAK1/PANX1/PCM1/PCNT/PDCD10/PDCD5/PLK3/PMAIP1/PPID/PPP3CC/PRKCD/PRNP/P…	111
607	2IF	2IF	GO:1902105	regulation of leukocyte differentiation	94/4143	290/18866	2.22926e-05	0.000232291	0.000169209	AP3D1/BTN2A2/CAMK4/CARD11/CASP8/CBFB/CD46/CD74/CD83/CDK6/CEACAM1/CEBPB/CREB1/CSF1/CUL4A/CYLD/DROSHA/ESRRA/EVI2B/FADD/FANCA/FANCD2/FBXO7/FES/FLT3LG/FOXP1/FSTL3/GATA2/GPR137/GPR68/HLA-B/HMGB1/HMGB3/IL12A/IL12RB1/IL15/IL1A/IL1B/IL23A/IL4R/IL7/IL7R/INHBA/IRF1/IRF7/JAK3/JUN/KAT2A/LGALS9/LIF/LYN/MALT1/MDK/METTL3/MIR17HG/MTOR/MYB/MYC/NFKBID/NOTCH2/PCID2/PNP/PPARGC1B/PPP2R3C/PRELID1/PRKDC/PTPN2/RAG1/RB1/…	94
608	2IF	2IF	GO:0016572	histone phosphorylation	21/4143	40/18866	2.25956e-05	0.000234675	0.000170946	AKAP8/AURKA/AURKB/BAZ1B/CCNA2/CCNB1/CDK1/CDK2/CDK9/CHEK1/FMR1/HMGA2/IL1B/INCENP/JAK2/PKN1/PRKCD/RPS6KA4/RPS6KA5/TWIST1/VRK1	21
609	2IF	2IF	GO:0050691	regulation of defense response to virus by host	21/4143	40/18866	2.25956e-05	0.000234675	0.000170946	AIM2/APOBEC3F/APOBEC3G/DDX58/DHX9/DTX3L/IL12RB1/IL15/IL1B/IL23A/MICB/MUL1/PARP9/PQBP1/PYCARD/SIN3A/STAT1/TNFAIP3/TRAF3IP2/TRIM44/ZC3H12A	21
610	2IF	2IF	GO:1902807	negative regulation of cell cycle G1/S phase transition	50/4143	132/18866	2.31022e-05	0.000239544	0.000174493	ARID3A/AURKA/BRD7/BTN2A2/CASP2/CCL2/CCNB1/CCND1/CDC25C/CDC73/CDK1/CDK2/CDK2AP2/CDK6/CDKN2C/CDKN2D/CHEK2/CNOT1/CNOT10/CNOT2/CNOT3/CNOT7/E2F1/E2F4/E2F7/E2F8/EZH2/FBXO31/FBXO7/GADD45A/GTSE1/KLF4/MDM2/MUC1/NACC2/PCNA/PLK3/PML/PRKDC/PRMT1/RB1/RBL1/RFWD3/RIPK1/RPA2/SLFN11/TFDP1/TP53/WEE1/ZNF655	50
611	2IF	2IF	GO:0010506	regulation of autophagy	109/4143	347/18866	2.41609e-05	0.000250111	0.00018219	ABL2/ADPRH/AKT1/ATG101/ATP6V0A2/ATP6V0E1/ATP6V1A/ATP6V1B2/ATP6V1C2/ATP6V1E1/BOK/CALCOCO2/CAMKK2/CDC37/CHMP4B/CISD2/CLN3/CPTP/DCN/DNM1L/DRAM1/EIF4G1/EIF4G2/EXOC8/FBXO7/FEZ2/FLCN/FOXK2/FYCO1/FZD5/GNAI3/GPR137/HMGB1/HUWE1/IFI16/ITPR1/KAT5/KDR/KEAP1/LARP1/LRRK2/LRSAM1/LZTS1/MCL1/MET/MFN2/MTDH/MTMR4/MTOR/MUL1/NAMPT/NPC1/OPTN/PHB2/PIM2/PIP4K2A/PLEKHF1/PLK3/PTK2/PYCARD/QSOX1/RAB12/RAB1B/RAB3GAP1/RAB8A/R…	109
612	2IF	2IF	GO:2000060	positive regulation of ubiquitin-dependent protein catabolic process	41/4143	102/18866	2.44952e-05	0.000253157	0.000184409	AKT1/ANKIB1/ARIH2/AURKA/AXIN1/BCAP31/CDC20/CHFR/CLU/DDA1/DDRGK1/DVL1/FZR1/HSPA1A/HSPA1B/HSPBP1/IL33/KEAP1/LRRK2/MDM2/NUB1/PLK1/PLK3/PSEN1/PTK2/RAD23A/RNF144B/RNF19A/RNF19B/RNF217/SGTA/SMAD7/SMURF1/SUMO2/TRIB1/TRIB2/UBQLN1/UBQLN2/USP5/VCP/ZFAND2A	41
613	2IF	2IF	GO:0006266	DNA ligation	12/4143	17/18866	2.49321e-05	0.000255944	0.00018644	APLF/HMGB1/HMGB2/LIG1/LIG4/PARP3/RAD51/TFIP11/TOP2A/XRCC1/XRCC4/XRCC6	12
614	2IF	2IF	GO:0051382	kinetochore assembly	12/4143	17/18866	2.49321e-05	0.000255944	0.00018644	CENPA/CENPC/CENPE/CENPF/CENPH/CENPK/CENPN/CENPT/CENPW/DLGAP5/MIS12/RNF4	12
615	2IF	2IF	GO:0061158	3'-UTR-mediated mRNA destabilization	12/4143	17/18866	2.49321e-05	0.000255944	0.00018644	CPEB3/DHX36/DND1/HNRNPD/KHSRP/MOV10/PLEKHN1/TARDBP/UPF1/ZC3H12A/ZFP36L1/ZFP36L2	12
616	2IF	2IF	GO:1900363	regulation of mRNA polyadenylation	12/4143	17/18866	2.49321e-05	0.000255944	0.00018644	CDK9/CPEB3/CPSF6/CPSF7/CTR9/HSF1/NELFE/NUDT21/RNF40/SNRPA/ZC3H14/ZC3H3	12
617	2IF	2IF	GO:0008625	extrinsic apoptotic signaling pathway via death domain receptors	37/4143	89/18866	2.49672e-05	0.000255944	0.00018644	ATF3/BCL2L1/BID/BRCA1/CASP8/CASP8AP2/CFLAR/DAB2IP/DAXX/DDX3X/DDX47/FADD/FAF1/FAS/HMGB2/ICAM1/ITPRIP/MADD/MIR221/PEA15/PMAIP1/RAF1/RIPK1/RNF34/SERPINE1/SP100/STK3/STK4/STX4/TIMP3/TMBIM1/TNFAIP3/TNFRSF10A/TNFRSF10B/TNFSF10/TRADD/TRAF2	37
618	2IF	2IF	GO:0061157	mRNA destabilization	18/4143	32/18866	2.5428e-05	0.000260246	0.000189573	CPEB3/DHX36/DND1/HNRNPD/HNRNPR/KHSRP/METTL3/MEX3D/MOV10/PLEKHN1/ROCK2/TARDBP/UPF1/YTHDF1/YTHDF2/ZC3H12A/ZFP36L1/ZFP36L2	18
619	2IF	2IF	GO:0006919	activation of cysteine-type endopeptidase activity involved in apoptotic process	36/4143	86/18866	2.67288e-05	0.000273117	0.000198949	ANP32B/BAK1/BBC3/BCL2L13/BID/BOK/CASP10/CASP2/CASP8/CASP8AP2/CFLAR/CYCS/F2R/FADD/FAS/HIP1/HIP1R/HSPD1/HSPE1/JAK2/MTCH1/MUL1/NKX3-1/PMAIP1/PML/PYCARD/RIPK1/SENP1/SMAD3/TNFRSF10A/TNFRSF10B/TNFSF10/TNFSF15/TRADD/TRAF2/VCP	36
620	2IF	2IF	GO:2001238	positive regulation of extrinsic apoptotic signaling pathway	25/4143	52/18866	2.79028e-05	0.000284653	0.000207352	ATF3/BCL10/BID/CTNNA1/CYLD/FADD/FAF1/G0S2/INHBA/PAK2/PDIA3/PEA15/PMAIP1/PML/PPP1CA/PPP2R1A/PYCARD/RBCK1/RIPK1/STK3/STK4/TIMP3/TNFRSF12A/TNFSF10/TRAF2	25
621	2IF	2IF	GO:0002011	morphogenesis of an epithelial sheet	27/4143	58/18866	2.80967e-05	0.00028617	0.000208457	ACVRL1/ADAM17/ARHGAP12/CD44/CEACAM1/DAG1/DVL1/FLNA/HBEGF/HOXB2/HOXB4/JAG1/LAMA1/MIR221/MSX2/MTOR/NOTCH1/NOTCH2/PDCD10/PDPN/PHACTR4/RHOC/SOX11/SRF/TBX20/TOR1A/WNT5A	27
622	2IF	2IF	GO:0031297	replication fork processing	19/4143	35/18866	2.98972e-05	0.00030256	0.000220396	ALYREF/BLM/BRCA2/CDK9/DDX11/DNA2/EME1/FANCM/GEN1/MMS22L/PCNA/PRIMPOL/RAD51/RFWD3/SAMHD1/SMARCAL1/THOC1/TONSL/ZGRF1	19
623	2IF	2IF	GO:0039694	viral RNA genome replication	19/4143	35/18866	2.98972e-05	0.00030256	0.000220396	APOBEC3B/APOBEC3C/APOBEC3D/APOBEC3F/APOBEC3G/ATG16L1/ATG16L2/CDC42/CXCL8/EEA1/FMR1/HMGA2/MORC2/PCBP1/PHB/RAB29/ROCK2/TOP2A/TRIM28	19
624	2IF	2IF	GO:0050779	RNA destabilization	19/4143	35/18866	2.98972e-05	0.00030256	0.000220396	CPEB3/DHX36/DND1/HNRNPD/HNRNPR/KHSRP/METTL3/MEX3D/MOV10/PLEKHN1/ROCK2/TARDBP/TNFRSF1B/UPF1/YTHDF1/YTHDF2/ZC3H12A/ZFP36L1/ZFP36L2	19
625	2IF	2IF	GO:1901030	positive regulation of mitochondrial outer membrane permeabilization involved in apoptotic signaling pathway	19/4143	35/18866	2.98972e-05	0.00030256	0.000220396	BAK1/BBC3/BID/BOK/CASP8/E2F1/HIP1R/NMT1/PMAIP1/PPP3CC/TFDP1/TP53/TP53BP2/YWHAB/YWHAE/YWHAG/YWHAH/YWHAZ/ZNF205	19
626	2IF	2IF	GO:1901224	positive regulation of NIK/NF-kappaB signaling	34/4143	80/18866	3.03543e-05	0.000306695	0.000223408	ACTN4/APP/CALR/DDX3X/EDARADD/EGFR/EIF2AK2/GREM1/HMGB1/IL18R1/IL1B/IL23A/ILK/IRAK1/LGALS9/MALT1/PHB/PHB2/RBCK1/RC3H2/RELA/RTKN2/SPHK1/TLR2/TLR3/TLR4/TNFRSF10A/TNFRSF10B/TNFSF15/TRADD/TRAF2/TRAF6/TRIM44/ZFP91	34
627	2IF	2IF	GO:0006312	mitotic recombination	14/4143	22/18866	3.08589e-05	0.000311296	0.00022676	BRCA2/DMC1/ERCC1/ERCC2/GEN1/MLH1/MSH3/RAD50/RAD51/RAD51C/RAD54B/SMC6/XRCC1/XRCC3	14
628	2IF	2IF	GO:0051315	attachment of mitotic spindle microtubules to kinetochore	11/4143	15/18866	3.16372e-05	0.000317628	0.000231372	AURKB/CDT1/CENPC/CENPE/CHAMP1/HNRNPU/KIF2C/MIS12/NDC80/NUF2/SEH1L	11
629	2IF	2IF	GO:0060339	negative regulation of type I interferon-mediated signaling pathway	11/4143	15/18866	3.16372e-05	0.000317628	0.000231372	ADAR/CACTIN/CNOT7/METTL3/MUL1/NLRC5/PTPN2/SAMHD1/TREX1/TTLL12/YTHDF2	11
630	2IF	2IF	GO:0071025	RNA surveillance	11/4143	15/18866	3.16372e-05	0.000317628	0.000231372	EXOSC10/EXOSC2/EXOSC3/EXOSC4/EXOSC6/EXOSC8/EXOSC9/PCID2/PELO/SUPV3L1/XRN1	11
631	2IF	2IF	GO:0006399	tRNA metabolic process	65/4143	186/18866	3.17586e-05	0.000318341	0.000231892	AARS2/ADAT3/AIMP2/ALKBH8/C9orf64/CARS2/CDK5RAP1/CDKAL1/CLP1/CPSF4/CSTF2/DARS2/DUS2/DUS3L/ELAC2/ELP3/EXOSC10/EXOSC2/EXOSC3/EXOSC8/EXOSC9/FAM98B/FARSA/FARSB/GTPBP3/IARS2/LARS2/LCMT2/LSM6/MARS2/METTL1/METTL2A/NAT10/NSUN2/OSGEP/POLR3K/POP1/POP7/PPA1/PUS1/PUS3/PUS7/QRSL1/RPP30/RPP38/RTCB/SLFN11/SLFN13/SSB/THUMPD1/THUMPD2/THUMPD3/TPRKB/TRDMT1/TRMT1/TRMT10C/TRMT11/TRMT13/TRMT2B/TRMT44/TRMT6/TRMT61A/TRMU…	65
632	2IF	2IF	GO:0046785	microtubule polymerization	33/4143	77/18866	3.21771e-05	0.000322026	0.000234576	ARL2/CAMSAP1/CDK5RAP2/CENPJ/CEP192/CKAP5/CLIP1/DRG1/EML2/FBXO5/FES/FKBP4/HSPA1A/HSPA1B/MAP1B/MAP2/MAPRE1/MET/MZT1/NAV3/NDE1/NIN/PAK1/PSRC1/RAC1/SLAIN2/STMN1/TBCD/TPX2/TUBG1/TUBGCP3/TUBGCP5/ZNF207	33
633	2IF	2IF	GO:0031098	stress-activated protein kinase signaling cascade	96/4143	300/18866	3.23893e-05	0.000323127	0.000235378	AIDA/AKR1B1/AKT1/APP/ARHGEF5/ARL6IP5/AXIN1/CARD9/CCM2/CDC42/CHUK/CRKL/CUL1/CYLD/DAB2IP/DAXX/DBNL/DNAJA1/DTNBP1/DUSP1/DUSP3/EGFR/EIF2AK2/ERCC6/EZR/FAS/FOXM1/FZD5/FZD7/GADD45A/GPS2/HACD3/HMGB1/HMGCR/IKBKB/IL1B/IRAK1/IRAK2/KAT7/LGALS9/LYN/MAP2K1/MAP2K3/MAP3K11/MAP3K3/MAPK1/MAPK11/MDFIC/MFHAS1/MLKL/MUL1/MYC/NFKB1/NRK/PAK1/PAK2/PAK3/PAK4/PBK/PDCD10/PKN1/PRMT1/PTGER4/PTPN1/PYCARD/RAPGEF1/RIPK1/RIPK2/RN…	96
634	2IF	2IF	GO:0051258	protein polymerization	96/4143	300/18866	3.23893e-05	0.000323127	0.000235378	ACTR2/ACTR3/ADD1/ADD3/AP1AR/ARF1/ARF6/ARFIP1/ARHGAP18/ARL2/ARPC2/ARPC4/ARPC5L/CAMSAP1/CAPZA1/CAPZA2/CAPZB/CDC42EP2/CDC42EP3/CDC42EP4/CDK5RAP2/CENPJ/CEP192/CHMP4B/CKAP5/CLIP1/CORO1B/CSF3/CYFIP1/DBNL/DIAPH1/DIAPH3/DNM1L/DNM2/DRG1/EML2/FBXO5/FES/FKBP4/FLII/GRB2/HIP1R/HSP90AA1/HSPA1A/HSPA1B/ICAM1/JAK2/KANK1/MAP1B/MAP2/MAPRE1/MET/MICALL2/MSRB1/MTOR/MX1/MX2/MYO1C/MZT1/NAV3/NCK2/NCKAP1/NDE1/NIN/PAK1/PAK…	96
635	2IF	2IF	GO:0007568	aging	101/4143	319/18866	3.31732e-05	0.000330426	0.000240695	AKT1/AMFR/APOD/APP/ARNTL/ATP2B1/ATR/AURKB/B2M/BAK1/BCL2A1/BCL2L12/BRCA2/CACYBP/CALR/CANX/CASP2/CD68/CDK1/CDK6/CHEK1/CHEK2/CISD2/CLDN1/CNP/COL4A2/CREB1/CTNNA1/CTSC/DAG1/DCN/DLD/DNAJA3/EIF2B5/EIF2S1/ERCC1/ERCC2/ERO1A/FBXO5/FOXM1/FZR1/GRB2/GSS/HMGA1/HMGA2/HMGCR/ICAM1/IDE/IL15/ILK/ING2/IRAK1/JUN/KAT6A/LITAF/LRRK2/MAP2K1/MAP3K3/MAPK1/MAPKAPK5/MBD2/MBD3/MORC3/MSH2/MSH6/MTOR/NAMPT/NEK4/NFKB2/NUP62/PAWR/…	101
636	2IF	2IF	GO:0060249	anatomical structure homeostasis	140/4143	469/18866	3.33917e-05	0.000332079	0.000241899	ACD/ACTB/ADD1/AKR1B1/ATP2B1/ATR/AURKB/B2M/BARD1/BLM/BRCA2/CAPN3/CCNE1/CCNE2/CCT2/CCT3/CCT4/CCT5/CCT6A/CCT7/CCT8/CD38/CHMP4B/CHRNA1/CLDN1/CLDN12/CSF1/CSK/CTSK/DCLRE1A/DCLRE1B/DCLRE1C/DHX36/DKC1/DNA2/EGFR/ERCC1/ERCC6/EXO1/EXOSC10/F2R/FEN1/FLT3LG/GAR1/GATA2/GPR137/HNRNPA2B1/HNRNPC/HNRNPD/HNRNPU/HSP90AA1/HSP90AB1/HTR1B/HUS1/IL6/IL7/IQCB1/LRRK1/MAPK1/MAPKAPK5/MBP/MFSD2A/MTF1/MYC/NABP2/NAF1/NAT10/NBN/N…	140
637	2IF	2IF	GO:0042058	regulation of epidermal growth factor receptor signaling pathway	37/4143	90/18866	3.35008e-05	0.000332641	0.000242308	ADAM17/AKT1/APP/CBL/CDC42/CEACAM1/CHMP6/DAB2IP/DOK1/DUSP3/EGFR/EPS15/EREG/GRB2/HBEGF/HGS/HIP1/HIP1R/IFI6/MVB12A/MVP/NCK2/NUP62/PLAUR/PSEN1/PTPN12/PTPN2/PTPRJ/RAB7A/RHBDF1/RHBDF2/RNF115/RNF126/SHKBP1/SNX5/SNX6/ZGPAT	37
638	2IF	2IF	GO:0002700	regulation of production of molecular mediator of immune response	53/4143	144/18866	3.38076e-05	0.000335161	0.000244144	APLF/ATAD5/B2M/BCL10/BST2/CD40/CD74/DDX21/DDX58/DHX36/EXOSC3/EXOSC6/FZD5/GPRC5B/HLA-A/HLA-E/HLA-F/HMCES/IL18R1/IL1B/IL33/IL4R/IL6/IRAK3/JAK3/MAD2L2/MALT1/MLH1/MSH2/PARP3/PAXIP1/PKN1/PRKDC/RIF1/RSAD2/SEMA7A/SMAD7/STAT6/STX4/TGFB2/THOC1/TICAM1/TLR3/TLR4/TMBIM6/TNFRSF14/TNFRSF1B/TNFSF4/TRAF2/TRAF6/TREX1/TRPM4/WNT5A	53
639	2IF	2IF	GO:0009895	negative regulation of catabolic process	102/4143	323/18866	3.42087e-05	0.000338607	0.000246654	AGAP2/AKT1/AZIN1/BAG5/BANP/CCAR2/CHMP4B/CPTP/CST3/CYP51A1/DAB2IP/DDRGK1/DFFA/DHX34/DHX36/DHX9/DKC1/DND1/E2F1/EGFR/EIF4G1/EIF4G2/ELAVL1/F8A1/FEZ2/FLNA/FMR1/FOXK2/FUS/GDNF/GIPC1/HMGCR/HNRNPC/HNRNPD/HNRNPU/HSP90AB1/IL1B/IRAK3/LARP1/LRPPRC/LRRK2/LZTS1/MAD2L1/MAD2L2/MCL1/MET/MFSD2A/MTOR/MYCBP2/MYD88/N4BP1/NAF1/NAMPT/NOCT/NPC1/NRG1/NSUN2/PANO1/PBK/PDCL3/PHB/PML/PSEN1/PSMF1/PTK2/QRICH2/QSOX1/RASIP1/RBM1…	102
640	2IF	2IF	GO:0038093	Fc receptor signaling pathway	80/4143	241/18866	3.50067e-05	0.000345965	0.000252014	ABI1/ACTB/ACTR2/ACTR3/ARPC2/ARPC4/BCL10/CALM1/CARD11/CD47/CDC42/CHUK/CUL1/CYFIP1/ELMO2/GRB2/HSP90AA1/HSP90AB1/IKBKB/ITK/JUN/LIMK1/LYN/MALT1/MAPK1/MYO10/MYO1C/NCKAP1/NFKB1/PAK1/PAK2/PDPK1/PRKCD/PSMA1/PSMA2/PSMA3/PSMA4/PSMA5/PSMA6/PSMA7/PSMB1/PSMB10/PSMB2/PSMB3/PSMB4/PSMB6/PSMB7/PSMB8/PSMB9/PSMC1/PSMC2/PSMC3/PSMC4/PSMC5/PSMC6/PSMD1/PSMD11/PSMD12/PSMD13/PSMD14/PSMD2/PSMD3/PSMD7/PSMD8/PSME1/PSME2/PSM…	80
641	2IF	2IF	GO:1902115	regulation of organelle assembly	67/4143	194/18866	3.70695e-05	0.000365319	0.000266112	ADAMTS16/ADPRH/ALMS1/ARHGEF5/ASAP1/ATG3/ATXN2L/BRCA1/CCP110/CCSAP/CDK5RAP2/CDKL1/CENPJ/CEP135/CEP295/CEP76/CEP97/CHMP1A/CHMP4B/CHMP5/CNOT1/CNOT2/CYLD/DNM2/DRG1/DYNC1H1/EZR/FEZ2/G3BP1/G3BP2/GPSM2/HNRNPU/HSPA1A/HSPA1B/KAT2A/LRRK2/LRRTM2/LRSAM1/MAP4/MSN/NUP62/ODF2L/PDCD6IP/PIP4K2A/PLK1/PLK4/RAB1B/RAB3GAP1/RALB/RBM14/RCC1/RDX/RNF4/SDC4/SDCBP/SEC22B/SMCR8/SPAG5/STIL/STX18/TCHP/TPR/TRIM37/UBQLN2/VDAC3/…	67
642	2IF	2IF	GO:0052126	movement in host environment	60/4143	169/18866	3.70806e-05	0.000365319	0.000266112	ANPEP/CBL/CBLL1/CD46/CD74/CDK1/CHMP4B/CLDN1/CTSL/CXCL8/DAG1/DPP4/DYNLT1/EFNB2/EGFR/EPHA2/EPS15/EXOC2/GRB2/HSPA1A/HSPA1B/ICAM1/IDE/IFITM1/IFITM3/ITGA2/ITGAV/KPNA3/LDLR/LGALS9/MET/NPC1/NUP153/PHB/PML/PPID/PVR/RAB7A/SCARB2/SIVA1/SLC52A2/SNX3/TNFRSF14/TRIM11/TRIM14/TRIM21/TRIM22/TRIM25/TRIM26/TRIM28/TRIM35/TRIM38/TRIM8/UVRAG/VAPA/VPS18/VPS4A/VPS4B/WWP2/XPR1	60
643	2IF	2IF	GO:0031116	positive regulation of microtubule polymerization	17/4143	30/18866	3.75631e-05	0.000368924	0.000268738	ARL2/CDK5RAP2/CKAP5/CLIP1/DRG1/FES/HSPA1A/HSPA1B/MAP1B/MAPRE1/MET/NAV3/NIN/PAK1/PSRC1/RAC1/SLAIN2	17
644	2IF	2IF	GO:0070198	protein localization to chromosome, telomeric region	17/4143	30/18866	3.75631e-05	0.000368924	0.000268738	ACD/ATR/BRCA2/CCT2/CCT3/CCT4/CCT5/CCT6A/CCT7/CCT8/DKC1/NABP2/PINX1/TCP1/TINF2/WRAP53/XRCC5	17
645	2IF	2IF	GO:0001833	inner cell mass cell proliferation	10/4143	13/18866	3.80337e-05	0.000371814	0.000270843	BRCA2/GINS1/GINS4/NCAPG2/PALB2/PELO/PRPF19/SBDS/TAF8/ZPR1	10
646	2IF	2IF	GO:0031053	primary miRNA processing	10/4143	13/18866	3.80337e-05	0.000371814	0.000270843	DGCR8/DROSHA/HNRNPA2B1/IL6/METTL3/MRPL44/SMAD1/SMAD2/SMAD3/SRRT	10
647	2IF	2IF	GO:0051988	regulation of attachment of spindle microtubules to kinetochore	10/4143	13/18866	3.80337e-05	0.000371814	0.000270843	AURKB/CCNB1/CDC42/ECT2/HNRNPU/KNSTRN/NEK2/RACGAP1/RCC2/SPAG5	10
648	2IF	2IF	GO:0050821	protein stabilization	65/4143	187/18866	3.83621e-05	0.000374445	0.00027276	ANK2/BAG5/CALR/CCT2/CCT3/CCT4/CCT5/CCT6A/CCT7/CCT8/CDC37/CHEK2/CLU/CREB1/DVL1/FKBPL/FLNA/GTPBP4/GTSE1/HCFC1/HIP1/HIP1R/HPS4/HSP90AA1/HSP90AB1/HSPA1A/HSPA1B/HSPD1/MCM8/MORC3/MSX1/MUL1/NAA15/NCLN/OTUD3/PDCD10/PDCL3/PER3/PFN1/PHB/PHB2/PIM2/PRKCD/PTGES3/RTN4/SMAD3/SMAD7/SOX17/STK3/STK4/STX12/STXBP1/TCP1/TELO2/TNIP2/TP53/TREX1/TRIM44/USP13/USP33/USP36/USP7/WDR81/WFS1/ZNF207	65
649	2IF	2IF	GO:0046782	regulation of viral transcription	29/4143	65/18866	3.87913e-05	0.000377469	0.000274963	CCL5/CDK9/CHD1/CTDP1/DHX9/GTF2F2/HDAC1/HMGA2/IFITM3/JUN/MDFIC/NELFB/NELFCD/NELFE/POLR2A/POLR2B/POLR2D/POLR2H/PSMC3/RRP1B/SMARCA4/SNW1/SP1/TARDBP/TFAP4/TRIM11/TRIM14/TRIM21/TRIM8	29
650	2IF	2IF	GO:0051205	protein insertion into membrane	29/4143	65/18866	3.87913e-05	0.000377469	0.000274963	AGK/BBC3/BCS1L/BID/CASP8/E2F1/EGFR/GET4/HSP90AA1/HSPA4/NMT1/PDCD5/PMAIP1/PPP3CC/RTP4/SGTA/TFDP1/TIMM10/TIMM13/TIMM22/TOMM22/TP53/TP53BP2/UBL4A/YWHAB/YWHAE/YWHAG/YWHAH/YWHAZ	29
651	2IF	2IF	GO:0009124	nucleoside monophosphate biosynthetic process	22/4143	44/18866	3.90648e-05	0.000379547	0.000276476	ADSL/AMPD3/ATIC/CAD/CMPK1/DCK/DCTD/DUT/GART/GMPS/HPRT1/PAICS/PFAS/PPAT/RFK/TK1/TYMS/UCK1/UCK2/UCKL1/UMPS/UPP1	22
652	2IF	2IF	GO:0044106	cellular amine metabolic process	49/4143	131/18866	4.06567e-05	0.000394407	0.000287301	AADAT/AMD1/AZIN1/CLN3/DHPS/HPRT1/IDO1/OAZ3/PSMA1/PSMA2/PSMA3/PSMA4/PSMA5/PSMA6/PSMA7/PSMB1/PSMB10/PSMB2/PSMB3/PSMB4/PSMB6/PSMB7/PSMB8/PSMB9/PSMC1/PSMC2/PSMC3/PSMC4/PSMC5/PSMC6/PSMD1/PSMD11/PSMD12/PSMD13/PSMD14/PSMD2/PSMD3/PSMD7/PSMD8/PSME1/PSME2/PSME3/PSME4/PSMF1/SAT1/SLC7A7/SMS/SRM/VPS35	49
653	2IF	2IF	GO:0045815	positive regulation of gene expression, epigenetic	27/4143	59/18866	4.10259e-05	0.000397379	0.000289466	ACTB/ARID1A/ATAD2/BAZ1B/CDCA4/CHEK1/DDX21/DEK/ELOF1/ERCC6/HMGA1/KAT2A/MYBBP1A/MYO1C/POLR1A/POLR1B/POLR1C/POLR1E/POLR2H/SERTAD1/SMARCA5/SMARCD1/TAF1A/TAF1B/TBP/WBP2/ZMIZ2	27
654	2IF	2IF	GO:0007163	establishment or maintenance of cell polarity	74/4143	220/18866	4.1341e-05	0.000399819	0.000291244	ACTB/ACTR2/ACTR3/AMOTL2/ARF6/ARHGEF11/BCCIP/CAP1/CAP2/CDC42/CDC42BPB/CDK5RAP2/CENPA/CFL1/CKAP5/CLIC4/CRB2/CRKL/CTNNA1/DLG3/DOCK2/DOCK7/DYNLT1/FBF1/FOXF1/FRMD4A/GPSM2/HSP90AA1/HSP90AB1/ILK/KANK1/KIF20B/KIF2C/LAMA1/LIN7A/MAD2L1/MAP1B/MAP2/MAP4/MARK2/MSN/MYH9/NDC80/NDE1/NSFL1C/PAK1/PARD3/PDCD6IP/PDLIM1/PLK1/PTK2/RAB10/RAB11FIP2/RAC1/RAC2/RAP1B/RHOBTB3/RHOC/RHOG/RND3/ROCK2/SAPCD2/SCRIB/SIPA1L3/SLC9A1…	74
655	2IF	2IF	GO:0061014	positive regulation of mRNA catabolic process	24/4143	50/18866	4.1543e-05	0.000400548	0.000291774	AGO2/CNOT1/CNOT7/CPEB3/DHX36/DND1/GTPBP1/HNRNPD/HNRNPR/KHSRP/METTL3/MEX3D/MOV10/PLEKHN1/PNPT1/ROCK2/TARDBP/UPF1/YTHDF1/YTHDF2/ZC3H12A/ZC3HAV1/ZFP36L1/ZFP36L2	24
656	2IF	2IF	GO:0097300	programmed necrotic cell death	24/4143	50/18866	4.1543e-05	0.000400548	0.000291774	BIRC2/BIRC3/BOK/CASP8/CFLAR/CYLD/DNM1L/FADD/FAS/IRF3/ITPK1/MIR221/MLKL/PELI1/PGAM5/PPIF/RBCK1/RIPK1/SPATA2/TICAM1/TLR3/TLR4/TP53/TRAF2	24
657	2IF	2IF	GO:0016447	somatic recombination of immunoglobulin gene segments	26/4143	56/18866	4.16545e-05	0.000400888	0.000292022	APLF/ATAD5/CD40/ERCC1/EXO1/EXOSC3/EXOSC6/HMCES/HSPD1/LIG4/MAD2L2/MLH1/MSH2/MSH3/MSH6/NBN/PARP3/PAXIP1/PRKDC/RIF1/STAT6/TCF3/THOC1/TNFSF4/UNG/XRCC4	26
658	2IF	2IF	GO:0019042	viral latency	9/4143	11/18866	4.18303e-05	0.000400888	0.000292022	BANF1/HCFC1/HMGA1/IRF7/LIG4/PSIP1/XRCC4/XRCC5/XRCC6	9
659	2IF	2IF	GO:0046607	positive regulation of centrosome cycle	9/4143	11/18866	4.18303e-05	0.000400888	0.000292022	CENPJ/CEP295/NSFL1C/NUP62/PLK4/POC1A/RANBP1/ROCK2/VPS4B	9
660	2IF	2IF	GO:0001824	blastocyst development	41/4143	104/18866	4.18952e-05	0.000400888	0.000292022	ACTL6A/ASF1B/BCOR/BRCA2/BYSL/CNOT2/CNOT3/CTR9/EMG1/GINS1/GINS4/HCFC1/JUNB/LPAR6/MFN2/NASP/NBN/NCAPG2/NEK2/NLE1/PALB2/PELO/PHF6/PPP4R4/PRPF19/PSMC3/PSMC4/RBBP8/RPL7L1/RRP7A/RTF1/RTN4/SBDS/SOX17/SRF/STMN3/TAF8/TM4SF1/WDR74/XAB2/ZPR1	41
661	2IF	2IF	GO:0002456	T cell mediated immunity	41/4143	104/18866	4.18952e-05	0.000400888	0.000292022	B2M/BTN3A2/BTN3A3/CD46/CEACAM1/CTSC/EMP2/FADD/FZD5/HLA-A/HLA-B/HLA-E/HLA-F/HLA-H/HMGB1/HPRT1/HSPD1/ICAM1/IL12A/IL12RB1/IL18R1/IL1B/IL23A/IL31RA/IL6/IL7R/JAG1/MALT1/MR1/PVR/RAB27A/RFTN1/RSAD2/SMAD7/STARD7/TNFRSF1B/TNFSF4/TRAF2/TRAF6/TREX1/TRPM4	41
662	2IF	2IF	GO:0042110	T cell activation	143/4143	483/18866	4.30667e-05	0.000411476	0.000299734	ADAM17/AKT1/AP3D1/B2M/BCL10/BTN2A2/BTN3A1/CAMK4/CARD11/CASP8/CBFB/CCL2/CCL5/CCND3/CD274/CD44/CD46/CD47/CD74/CD83/CDC42/CDK6/CEACAM1/CEBPB/CSK/CTPS1/CTSL/CYLD/DNAJA3/DOCK2/DPP4/DROSHA/DUSP3/EBI3/EFNB2/EGR1/ELF4/FADD/FANCA/FANCD2/FKBP1A/FOXP1/FZD5/FZD7/GLMN/GRB2/HLA-A/HLA-DPA1/HLA-E/HMGB1/HSPD1/HSPH1/ICAM1/ICOSLG/IDO1/IL12A/IL12RB1/IL15/IL18R1/IL1A/IL1B/IL23A/IL4R/IL6/IL6ST/IL7/IL7R/IRF1/ITK/JAK3/K…	143
663	2IF	2IF	GO:0001832	blastocyst growth	13/4143	20/18866	4.32504e-05	0.000412608	0.000300559	BRCA2/CTR9/GINS1/GINS4/NBN/NCAPG2/PALB2/PELO/PRPF19/RTF1/SBDS/TAF8/ZPR1	13
664	2IF	2IF	GO:0031398	positive regulation of protein ubiquitination	46/4143	121/18866	4.33237e-05	0.000412684	0.000300614	AIMP2/AMER1/AXIN1/BCL10/BIRC2/BIRC3/BRCA1/CDC20/CDK9/CHFR/CTR9/DCUN1D5/DDX3X/FANCI/FANCM/FKBP1A/FZR1/HSPA5/HSPBP1/HUWE1/LRRK2/MALT1/MASTL/MYCBP2/NHLRC1/NMI/PAXIP1/PEF1/PELI1/PLK1/RASSF5/RIPK2/RNF40/SMAD7/SPHK1/TICAM1/TRAF6/UBB/UBE2C/UBE2D1/UBE2L3/UBE2N/UBE2S/UBE3A/UBQLN1/WFS1	46
665	2IF	2IF	GO:0000288	nuclear-transcribed mRNA catabolic process, deadenylation-dependent decay	33/4143	78/18866	4.41068e-05	0.000419512	0.000305589	AGO2/CNOT1/CNOT10/CNOT2/CNOT3/CNOT7/CPEB3/DCP1A/DCPS/DHX36/DIS3/EDC4/EXOSC2/EXOSC3/EXOSC4/EXOSC6/EXOSC8/EXOSC9/LSM1/LSM2/LSM4/LSM5/LSM6/MLH1/NOCT/PATL1/PDE12/POLR2D/RC3H2/SAMD4A/SKIV2L/ZFP36L1/ZFP36L2	33
666	2IF	2IF	GO:0043928	exonucleolytic nuclear-transcribed mRNA catabolic process involved in deadenylation-dependent decay	18/4143	33/18866	4.44732e-05	0.000422362	0.000307664	CNOT7/DCP1A/DCPS/DIS3/EDC4/EXOSC2/EXOSC3/EXOSC4/EXOSC6/EXOSC8/EXOSC9/LSM1/LSM2/LSM4/LSM5/LSM6/PATL1/SKIV2L	18
667	2IF	2IF	GO:0050851	antigen receptor-mediated signaling pathway	102/4143	325/18866	4.50693e-05	0.000427381	0.000311321	BCAR1/BCL10/BTN2A1/BTN2A2/BTN3A1/BTN3A2/BTN3A3/CARD11/CBFB/CD38/CEACAM1/CHUK/CRKL/CSK/CUL1/CYLD/DGKZ/DUSP3/EIF2B1/EIF2B3/EIF2B5/ELF1/EZR/FOXP1/GBP1/GPS2/HLA-A/HLA-DPA1/HLA-DRA/ICOSLG/IKBKB/ITK/KHDRBS1/LPXN/LYN/MALT1/MAPK1/NFKB1/NFKBID/PAG1/PAK1/PAK2/PAK3/PAWR/PDPK1/PIK3CD/PLCL2/PRKD2/PRNP/PSEN1/PSMA1/PSMA2/PSMA3/PSMA4/PSMA5/PSMA6/PSMA7/PSMB1/PSMB10/PSMB2/PSMB3/PSMB4/PSMB6/PSMB7/PSMB8/PSMB9/PSMC1/…	102
668	2IF	2IF	GO:0007006	mitochondrial membrane organization	52/4143	142/18866	4.66568e-05	0.000441773	0.000321804	AFG3L2/AGK/APOO/ATF2/BAK1/BBC3/BCL2L1/BCL2L2/BCS1L/BID/BOK/CALM3/CASP8/CHCHD3/CNP/DNAJC11/DYNLT1/E2F1/HIP1R/HSP90AA1/HSPA1A/HSPA4/HSPA9/IMMT/LETM1/MFN2/MUL1/NMT1/PDCD5/PMAIP1/PPIF/PPP3CC/RHOT1/SLC25A5/SLC35F6/SLC9A1/TFDP1/TIMM10/TIMM13/TIMM22/TIMM50/TMEM102/TMEM11/TOMM22/TP53/TP53BP2/YWHAB/YWHAE/YWHAG/YWHAH/YWHAZ/ZNF205	52
669	2IF	2IF	GO:0002237	response to molecule of bacterial origin	110/4143	356/18866	4.81681e-05	0.000455401	0.000331732	ABR/ADAM17/AKAP12/AKAP8/AKIRIN2/AKT1/ANKRD1/B2M/BCL10/BCR/BDKRB1/CACTIN/CARD16/CARD9/CASP1/CASP8/CCL2/CCL5/CD274/CD40/CD68/CDC73/CEBPB/CHMP5/CHUK/CLDN1/CMPK2/CNP/CSF3/CTR9/CXCL1/CXCL10/CXCL11/CXCL2/CXCL3/CXCL5/CXCL6/CXCL8/CXCL9/CYP27B1/DAB2IP/DCN/F2R/FOXP1/FZD5/GCH1/GGT5/HMGB1/HMGB2/HSF1/HSPD1/ICAM1/IDO1/IFNAR1/IL12A/IL1A/IL1B/IL6/IRAK1/IRAK2/IRAK3/IRF3/IRF8/JAK2/LGALS9/LITAF/LYN/MALT1/MAPK1/MTDH…	110
670	2IF	2IF	GO:0045738	negative regulation of DNA repair	19/4143	36/18866	5.0306e-05	0.000474196	0.000345422	AUNIP/ERCC6/FANCB/HELB/HMGA2/HSF1/MAD2L2/MIR221/OTUB1/PARPBP/POLQ/RIF1/RMI2/RNF169/SMCHD1/TFIP11/TRIP12/TWIST1/UBQLN4	19
671	2IF	2IF	GO:2000781	positive regulation of double-strand break repair	19/4143	36/18866	5.0306e-05	0.000474196	0.000345422	ACTR2/DDX11/DTX3L/ERCC6/FANCB/FOXM1/FUS/KDM4D/MAD2L2/PARP1/PARP3/PARP9/PNKP/PRKDC/RIF1/SMCHD1/SPIRE2/TIMELESS/WRAP53	19
672	2IF	2IF	GO:0002822	regulation of adaptive immune response based on somatic recombination of immune receptors built from immunoglobulin superfamily domains	55/4143	153/18866	5.18505e-05	0.000488027	0.000355497	APLF/ATAD5/B2M/C3/CD274/CD40/CEACAM1/EXOSC3/EXOSC6/FADD/FZD5/HLA-A/HLA-B/HLA-E/HLA-F/HLA-H/HMCES/HMGB1/HSPD1/IL12A/IL12RB1/IL18R1/IL1B/IL23A/IL33/IL4R/IL6/IL7R/JAK3/MAD2L2/MALT1/MLH1/MR1/MSH2/NFKBID/PARP3/PAXIP1/PKN1/PVR/RC3H2/RIF1/RIPK2/RSAD2/SMAD7/STAT6/THOC1/TNFAIP3/TNFRSF1B/TNFSF13B/TNFSF4/TRAF2/TRAF6/TRPM4/ZBTB7B/ZC3H12A	55
673	2IF	2IF	GO:0010565	regulation of cellular ketone metabolic process	65/4143	189/18866	5.55101e-05	0.000521696	0.000380023	ACADVL/ADIPOR2/AKT1/AZIN1/BRCA1/CD74/CEACAM1/CLN3/CPT1A/EGR1/EIF6/ELOVL5/ERLIN1/FABP5/IL1B/INSIG1/INSIG2/LPGAT1/MFSD2A/MTOR/NFE2L1/OAZ3/PANK2/PDK3/PDP1/PPTC7/PSMA1/PSMA2/PSMA3/PSMA4/PSMA5/PSMA6/PSMA7/PSMB1/PSMB10/PSMB2/PSMB3/PSMB4/PSMB6/PSMB7/PSMB8/PSMB9/PSMC1/PSMC2/PSMC3/PSMC4/PSMC5/PSMC6/PSMD1/PSMD11/PSMD12/PSMD13/PSMD14/PSMD2/PSMD3/PSMD7/PSMD8/PSME1/PSME2/PSME3/PSME4/PSMF1/SLC7A7/TREX1/TWIST1	65
674	2IF	2IF	GO:0006470	protein dephosphorylation	101/4143	323/18866	5.75316e-05	0.000539092	0.000392695	ANKLE2/ARPP19/CABIN1/CALM1/CALM3/CDC14A/CDC25A/CDC25B/CDC25C/CDCA2/CDKN3/CPPED1/CTDNEP1/CTDP1/CTDSPL2/CTTNBP2NL/CYCS/DUSP1/DUSP12/DUSP16/DUSP3/DUSP5/DUSP6/DUSP7/EIF2AK2/ENSA/EYA3/FKBP1A/GNAI2/HSP90AB1/IKBKB/ILKAP/JAK2/LMTK2/LRRC40/LRRK1/LRRK2/MASTL/MFHAS1/MINPP1/MTMR1/MTMR14/MTMR4/MTMR6/MTOR/MYH3/PDP1/PDXP/PGAM5/PGP/PHACTR1/PHACTR4/PHLPP2/PPM1F/PPM1G/PPP1CA/PPP1CC/PPP1R11/PPP1R12A/PPP1R14B/PPP1R1…	101
675	2IF	2IF	GO:0051056	regulation of small GTPase mediated signal transduction	101/4143	323/18866	5.75316e-05	0.000539092	0.000392695	ABL2/ABR/ARF6/ARHGAP11A/ARHGAP11B/ARHGAP12/ARHGAP17/ARHGAP18/ARHGAP19/ARHGAP20/ARHGAP22/ARHGAP29/ARHGAP33/ARHGAP42/ARHGDIA/ARHGEF1/ARHGEF11/ARHGEF3/ARHGEF5/AUTS2/BCR/CBL/CD2AP/CDC42/CDC42SE1/CDC42SE2/CGNL1/CHN1/CRKL/CSF1/DAB2IP/DENND1A/DENND3/DENND4A/DENND4B/DEPDC1B/DGKI/DNM2/DYNLT1/ECT2/EPS8L1/F2R/FGD4/FLCN/FOXM1/GDI2/GNA13/GRB2/HEG1/IQSEC2/ITGA3/JAK2/KANK1/KIF14/LPAR6/LRRC59/LYN/MADD/MET/MFN2/M…	101
676	2IF	2IF	GO:0016571	histone methylation	52/4143	143/18866	5.78387e-05	0.000541168	0.000394207	AUTS2/BCOR/BEND3/BRCA1/BRD4/CHTOP/CREBBP/CTCF/CTR9/DNMT1/DNMT3B/DOT1L/EED/EHMT1/EHMT2/EZH2/FBL/IWS1/KDM4D/KMT2A/KMT2B/MLLT6/MTF2/MTHFR/MYB/N6AMT1/NELFE/NTMT1/PAF1/PAGR1/PAXIP1/PHF19/PRDM4/PRMT1/PRMT5/PRMT6/PRMT7/PWP1/RIF1/RTF1/SETD1A/SETD1B/SETD3/SIRT7/SMYD2/SNW1/SUV39H1/SUV39H2/SUZ12/TTLL12/WDR5/WDR82	52
677	2IF	2IF	GO:1904591	positive regulation of protein import	21/4143	42/18866	5.8367e-05	0.000545305	0.00039722	ARHGEF5/CDK1/DMAP1/ECT2/FLNA/HSP90AB1/IPO5/JAK2/MAPK1/NUTF2/PDCD5/PRKCD/PSEN1/RAN/RBM22/SMAD3/TARDBP/TPR/TRIM28/ZC3H12A/ZPR1	21
678	2IF	2IF	GO:1903321	negative regulation of protein modification by small protein conjugation or removal	37/4143	92/18866	5.89782e-05	0.000550202	0.000400788	AKT1/BAG5/CAPN3/DNAJA1/DTX3L/FBXO5/GLMN/GPS2/GTPBP4/HSPA1A/HSPA1B/ISG15/IVNS1ABP/LIMK1/MAD2L1/MAD2L2/MTOR/N4BP1/OTUB1/PARP10/PER2/PINX1/PLAA/PRMT3/PSEN1/RELA/RNF4/SIRT7/SMAD7/SQSTM1/TNFAIP3/TRIM21/TRIM44/TRIP12/TSPO/U2AF2/USP4	37
679	2IF	2IF	GO:0051571	positive regulation of histone H3-K4 methylation	12/4143	18/18866	5.97863e-05	0.00055692	0.000405681	AUTS2/BRCA1/CTR9/DNMT1/DNMT3B/KMT2A/MYB/NELFE/PAXIP1/RTF1/SNW1/WDR5	12
680	2IF	2IF	GO:0070266	necroptotic process	22/4143	45/18866	6.06471e-05	0.000564107	0.000410917	BIRC2/BIRC3/BOK/CASP8/CFLAR/CYLD/DNM1L/FADD/FAS/ITPK1/MIR221/MLKL/PELI1/PGAM5/PPIF/RBCK1/RIPK1/SPATA2/TICAM1/TLR3/TLR4/TP53	22
681	2IF	2IF	GO:0009161	ribonucleoside monophosphate metabolic process	24/4143	51/18866	6.22166e-05	0.000577856	0.000420932	ADSL/AK2/AK3/AK4/AMPD3/ATIC/CAD/CARD11/CMPK1/GART/GMPS/GUK1/HPRT1/NT5E/PAICS/PFAS/PPAT/RFK/TJP2/UCK1/UCK2/UCKL1/UMPS/UPP1	24
682	2IF	2IF	GO:0046599	regulation of centriole replication	14/4143	23/18866	6.28978e-05	0.000581621	0.000423675	ALMS1/BRCA1/CCP110/CDK5RAP2/CENPJ/CEP295/CEP76/KAT2A/NUP62/PLK4/RBM14/STIL/TRIM37/VPS4B	14
683	2IF	2IF	GO:0048026	positive regulation of mRNA splicing, via spliceosome	14/4143	23/18866	6.28978e-05	0.000581621	0.000423675	DAZAP1/HSPA8/NCBP1/NCL/NUP98/PRDX6/PRPF19/RBMX/RBMXL1/SF3B4/SNRNP70/SNW1/THRAP3/TRA2B	14
684	2IF	2IF	GO:1902410	mitotic cytokinetic process	14/4143	23/18866	6.28978e-05	0.000581621	0.000423675	ARF1/CEP55/CHMP1A/CHMP4B/CHMP5/CHMP6/CHMP7/KIF20A/KIF20B/MITD1/NUP62/PDCD6IP/VPS4A/VPS4B	14
685	2IF	2IF	GO:0060070	canonical Wnt signaling pathway	105/4143	339/18866	6.35209e-05	0.000586525	0.000427247	AMER1/AMFR/ARNTL/ASPM/AXIN1/BICC1/CAPRIN2/CCAR2/CDH2/CHD8/CSNK1G1/CSNK1G2/CTDNEP1/CYLD/DAB2IP/DDX3X/DVL1/EGFR/EGR1/FAM53B/FZD1/FZD5/FZD6/FZD7/G3BP1/GPRC5B/GREM1/GSKIP/HDAC1/ILK/KANK1/KLF4/KREMEN1/LATS2/LIMD1/LRRK1/LRRK2/LZTS2/MAD2L2/MDK/MLLT3/NFKB1/NLE1/NOTCH1/OTULIN/PLEKHA4/PPP1CA/PSEN1/PSMA1/PSMA2/PSMA3/PSMA4/PSMA5/PSMA6/PSMA7/PSMB1/PSMB10/PSMB2/PSMB3/PSMB4/PSMB6/PSMB7/PSMB8/PSMB9/PSMC1/PSMC2/P…	105
686	2IF	2IF	GO:0006400	tRNA modification	36/4143	89/18866	6.39823e-05	0.000589924	0.000429723	AARS2/ADAT3/ALKBH8/C9orf64/CDK5RAP1/CDKAL1/DUS2/DUS3L/ELP3/GTPBP3/LCMT2/METTL1/METTL2A/NAT10/NSUN2/OSGEP/PUS1/PUS3/PUS7/SSB/THUMPD1/THUMPD2/THUMPD3/TPRKB/TRDMT1/TRMT1/TRMT10C/TRMT11/TRMT13/TRMT2B/TRMT44/TRMT6/TRMT61A/TRMU/TYW5/WDR4	36
687	2IF	2IF	GO:0009308	amine metabolic process	51/4143	140/18866	6.42695e-05	0.00059171	0.000431024	AADAT/AMD1/AOC3/AZIN1/CLN3/DHPS/HPRT1/IDO1/OAZ3/PSMA1/PSMA2/PSMA3/PSMA4/PSMA5/PSMA6/PSMA7/PSMB1/PSMB10/PSMB2/PSMB3/PSMB4/PSMB6/PSMB7/PSMB8/PSMB9/PSMC1/PSMC2/PSMC3/PSMC4/PSMC5/PSMC6/PSMD1/PSMD11/PSMD12/PSMD13/PSMD14/PSMD2/PSMD3/PSMD7/PSMD8/PSME1/PSME2/PSME3/PSME4/PSMF1/SAT1/SLC7A7/SMS/SRM/VCAM1/VPS35	51
688	2IF	2IF	GO:1902905	positive regulation of supramolecular fiber organization	70/4143	208/18866	6.44904e-05	0.000592881	0.000431877	ACTR2/ACTR3/AP1AR/APP/ARF1/ARF6/ARFIP1/ARHGEF5/ARL2/ARPC2/ARPC4/ARPC5L/CD47/CDC42/CDC42EP2/CDC42EP3/CDC42EP4/CDK5RAP2/CFL1/CKAP5/CLIP1/CLU/COLGALT1/CORO1B/CSF3/CYFIP1/DRG1/FES/FLNA/GRB2/HIP1R/HSPA1A/HSPA1B/ICAM1/ITGB1BP1/LIMCH1/LIMK1/MAP1B/MAPRE1/MET/MTOR/MYO1C/NAV3/NCK2/NCKAP1/NF2/NIN/NRP1/PAK1/PDXP/PFN1/PPM1F/PSEN1/PSRC1/PXN/PYCARD/RAC1/RB1/RHOC/ROCK2/S100A10/SDC4/SLAIN2/SMAD3/SNX9/SPIRE2/SYNPO…	70
689	2IF	2IF	GO:0006626	protein targeting to mitochondrion	39/4143	99/18866	6.4994e-05	0.000595779	0.000433988	AGK/ARIH2/BID/CHCHD4/FBXO7/FZD5/GDAP1/GRPEL1/HPS4/HSP90AA1/HSPA4/HSPD1/HUWE1/LRRK2/MFN2/MICALL2/PDCD5/PITRM1/RAC2/RNF31/SAE1/TIMM10/TIMM13/TIMM17B/TIMM21/TIMM22/TIMM23/TIMM23B/TIMM50/TOMM22/TOMM34/TOMM40/TOMM40L/TOMM5/TSPO/UBE2D3/UBE2J2/UBE2L3/USP36	39
690	2IF	2IF	GO:0051817	modification of morphology or physiology of other organism involved in symbiotic interaction	39/4143	99/18866	6.4994e-05	0.000595779	0.000433988	BCL2L1/CASP8/CCL5/CCL8/CCNK/CFL1/CHD1/CPSF4/CTDP1/DAG1/EIF2AK2/FMR1/HDAC1/HMGA2/HSPA8/IFI27/IGF2R/JUN/KPNA1/KPNA2/KPNA3/KPNA4/KPNA5/KPNB1/MIR221/PHB/PHB2/PSMC3/RRP1B/SCRIB/SMARCA4/SNW1/SP1/STOM/TARDBP/TFAP4/TNIP1/VAPA/ZC3H12A	39
691	2IF	2IF	GO:0007143	female meiotic nuclear division	17/4143	31/18866	6.61792e-05	0.000604016	0.000439988	AURKA/CDC25B/EREG/FBXO5/HSF1/MASTL/MLH1/NCAPH/NCAPH2/PLK1/PPP2R1A/RAD51C/SPIRE2/TOP2A/TRIP13/TTK/UBB	17
692	2IF	2IF	GO:0039528	cytoplasmic pattern recognition receptor signaling pathway in response to virus	17/4143	31/18866	6.61792e-05	0.000604016	0.000439988	BIRC2/BIRC3/C1QBP/CLPB/DDX58/DDX60/DHX58/IFIH1/IRF3/IRF7/NPLOC4/PHB/PHB2/PUM2/RIOK3/SEC14L1/USP15	17
693	2IF	2IF	GO:0060261	positive regulation of transcription initiation from RNA polymerase II promoter	17/4143	31/18866	6.61792e-05	0.000604016	0.000439988	CAND1/CREB1/DHX36/ERCC1/ERCC6/MED1/MED16/MED17/MED24/PAXIP1/PSMC2/PSMC3/PSMC4/PSMC5/PSMC6/SRF/TP53	17
694	2IF	2IF	GO:0042180	cellular ketone metabolic process	84/4143	260/18866	6.73039e-05	0.000613397	0.000446821	AADAT/ACADVL/ADIPOR2/AIFM2/AKR1B1/AKT1/AZIN1/BRCA1/CBR3/CD74/CEACAM1/CLN3/COQ10B/COQ4/CPT1A/EGR1/EIF6/ELOVL5/ERLIN1/FABP5/GLO1/GOT2/GPD2/HMGCR/IDO1/IL1B/INSIG1/INSIG2/KDSR/LPGAT1/MFSD2A/MTOR/NDUFA9/NFE2L1/NMT1/OAZ3/OXCT1/PANK2/PDK3/PDP1/PDSS1/PPTC7/PSMA1/PSMA2/PSMA3/PSMA4/PSMA5/PSMA6/PSMA7/PSMB1/PSMB10/PSMB2/PSMB3/PSMB4/PSMB6/PSMB7/PSMB8/PSMB9/PSMC1/PSMC2/PSMC3/PSMC4/PSMC5/PSMC6/PSMD1/PSMD11/PSMD…	84
695	2IF	2IF	GO:0034976	response to endoplasmic reticulum stress	93/4143	294/18866	6.90922e-05	0.000628788	0.000458033	ACADVL/ADD1/AMFR/ATF3/ATF6/AUP1/BAK1/BBC3/BCAP31/BCL2L1/BFAR/BOK/CALR/CANX/CASP4/CCDC47/CCL2/CCND1/CEBPB/CLU/CREB3/CREBRF/CXCL8/DAB2IP/DDRGK1/DDX11/DDX3X/DNAJC3/EDEM2/EIF2AK2/EIF2B5/EIF2S1/EIF4G1/ERLIN1/ERO1A/ERP44/FAF2/FBXO6/FICD/GET4/GOSR2/GRINA/HDGF/HERPUD2/HSPA1A/HSPA5/ITPR1/JUN/LRRK2/MANF/NCK2/NFE2L1/NHLRC1/NPLOC4/PDIA3/PDIA6/PMAIP1/PML/PPP1R15A/PPP1R15B/PPP2CB/PSMC6/PTPN1/PTPN2/RASGRF2/RHBD…	93
696	2IF	2IF	GO:0022409	positive regulation of cell-cell adhesion	89/4143	279/18866	6.99002e-05	0.000635228	0.000462724	AKT1/ANK3/AP3D1/BCL10/BTN2A2/CARD11/CBFB/CCL2/CCL5/CD274/CD44/CD46/CD47/CD74/CD83/CDC42/CSK/CYLD/DNAJA3/DPP4/EBI3/EFNB2/ETS1/FADD/FSTL3/FUT4/GRB2/HAS2/HLA-A/HLA-DPA1/HLA-E/HMGB1/HSPD1/HSPH1/ICAM1/ICOSLG/IL12A/IL12RB1/IL15/IL1A/IL1B/IL23A/IL4R/IL6/IL6ST/IL7/IL7R/IRAK1/ITGA6/JAK3/KIFAP3/LGALS9/LYN/MALT1/MDK/MEGF10/MYB/MYO10/NCK2/NFKBID/PAK1/PAK2/PAK3/PDCD1LG2/PDPK1/PDPN/PIEZO1/PLAUR/PNP/PODXL/PTPN2…	89
697	2IF	2IF	GO:0008033	tRNA processing	48/4143	130/18866	7.06976e-05	0.000641552	0.000467331	AARS2/ADAT3/ALKBH8/C9orf64/CDK5RAP1/CDKAL1/CLP1/CPSF4/CSTF2/DUS2/DUS3L/ELAC2/ELP3/FAM98B/GTPBP3/LCMT2/LSM6/METTL1/METTL2A/NAT10/NSUN2/OSGEP/POLR3K/POP1/POP7/PUS1/PUS3/PUS7/RPP30/RPP38/RTCB/SSB/THUMPD1/THUMPD2/THUMPD3/TPRKB/TRDMT1/TRMT1/TRMT10C/TRMT11/TRMT13/TRMT2B/TRMT44/TRMT6/TRMT61A/TRMU/TYW5/WDR4	48
698	2IF	2IF	GO:0043967	histone H4 acetylation	30/4143	70/18866	7.23846e-05	0.00065592	0.000477797	ACTL6A/AUTS2/BEND3/BRCA1/BRCA2/CTBP1/DMAP1/EP400/HAT1/HCFC1/ING3/IWS1/JADE2/KANSL3/KAT2A/KAT5/KAT6A/KAT7/KMT2A/MSL3/MSL3P1/MUC1/NAA40/NAA50/RUVBL1/RUVBL2/TRIM16/TRRAP/WDR5/YEATS4	30
699	2IF	2IF	GO:0038095	Fc-epsilon receptor signaling pathway	59/4143	169/18866	7.41451e-05	0.000670913	0.000488718	BCL10/CALM1/CARD11/CHUK/CUL1/GRB2/IKBKB/ITK/JUN/LYN/MALT1/MAPK1/NFKB1/PAK1/PAK2/PDPK1/PSMA1/PSMA2/PSMA3/PSMA4/PSMA5/PSMA6/PSMA7/PSMB1/PSMB10/PSMB2/PSMB3/PSMB4/PSMB6/PSMB7/PSMB8/PSMB9/PSMC1/PSMC2/PSMC3/PSMC4/PSMC5/PSMC6/PSMD1/PSMD11/PSMD12/PSMD13/PSMD14/PSMD2/PSMD3/PSMD7/PSMD8/PSME1/PSME2/PSME3/PSME4/PSMF1/RAC1/RELA/TAB1/TAB2/TAB3/TRAF6/VAV2	59
700	2IF	2IF	GO:0032212	positive regulation of telomere maintenance via telomerase	18/4143	34/18866	7.51502e-05	0.000679036	0.000494635	ACD/ATR/AURKB/CCT2/CCT3/CCT4/CCT5/CCT6A/CCT7/CCT8/DKC1/MAPK1/MAPKAPK5/NAF1/NEK2/PNKP/TCP1/XRCC5	18
701	2IF	2IF	GO:0043467	regulation of generation of precursor metabolites and energy	57/4143	162/18866	7.61562e-05	0.000687144	0.000500541	AK4/AKT1/APP/CCNB1/CDK1/CISD1/COX17/DYRK2/EIF6/ENTPD5/FLCN/IDE/MTOR/NDC1/NUP107/NUP153/NUP155/NUP160/NUP188/NUP205/NUP214/NUP35/NUP37/NUP43/NUP50/NUP54/NUP62/NUP85/NUP88/NUP93/NUP98/PASK/PDE12/PFKFB3/PFKFB4/PGAM1/PGK1/PHB2/PHLDA2/PNPT1/PPIF/PPP1CA/PPP1R3D/PRELID1/PSEN1/RAE1/SEH1L/SLC25A12/SLC25A33/SLC2A6/TACO1/TP53/TPR/TRAP1/TREX1/VCP/ZBTB7A	57
702	2IF	2IF	GO:0006304	DNA modification	45/4143	120/18866	7.65682e-05	0.000689877	0.000502533	APOBEC3B/APOBEC3C/APOBEC3D/APOBEC3F/APOBEC3G/ASCC3/BAZ2A/BEND3/BRCA1/CTCF/DMAP1/DNMT1/DNMT3B/EHMT1/EHMT2/EXOSC3/EXOSC4/EXOSC6/EZH2/GATAD2A/HELLS/KDM1B/KMT2A/MBD2/MBD3/METTL4/MIS18A/MTA2/MTRR/MUTYH/MYC/N6AMT1/OTUD4/PARP1/PARP2/PARP3/PIWIL4/PLD6/PRMT5/PRMT7/TOX/TREX1/TRIM28/UNG/USP7	45
703	2IF	2IF	GO:0031397	negative regulation of protein ubiquitination	33/4143	80/18866	8.06625e-05	0.000725733	0.000528651	AKT1/BAG5/DNAJA1/DTX3L/FBXO5/GLMN/GPS2/GTPBP4/HSPA1A/HSPA1B/ISG15/IVNS1ABP/LIMK1/MAD2L1/MAD2L2/MTOR/N4BP1/OTUB1/PARP10/PER2/PINX1/PLAA/PRMT3/PSEN1/SIRT7/SMAD7/SQSTM1/TNFAIP3/TRIM44/TRIP12/TSPO/U2AF2/USP4	33
704	2IF	2IF	GO:0006206	pyrimidine nucleobase metabolic process	11/4143	16/18866	8.1048e-05	0.000726103	0.000528921	CAD/CMPK1/CTPS1/CTPS2/DPYD/MAPK1/MTOR/RRM1/TYMP/TYMS/UMPS	11
705	2IF	2IF	GO:0006268	DNA unwinding involved in DNA replication	11/4143	16/18866	8.1048e-05	0.000726103	0.000528921	BLM/HMGA1/MCM2/MCM4/MCM6/MCM7/PURA/RAD51/RECQL/RECQL4/RPA1	11
706	2IF	2IF	GO:0007076	mitotic chromosome condensation	11/4143	16/18866	8.1048e-05	0.000726103	0.000528921	AKAP8/CDCA5/CHMP1A/NCAPD2/NCAPD3/NCAPG/NCAPH/NCAPH2/NUSAP1/SMC2/SMC4	11
707	2IF	2IF	GO:1900739	regulation of protein insertion into mitochondrial membrane involved in apoptotic signaling pathway	15/4143	26/18866	8.17776e-05	0.00073057	0.000532174	BBC3/BID/CASP8/E2F1/NMT1/PMAIP1/PPP3CC/TFDP1/TP53/TP53BP2/YWHAB/YWHAE/YWHAG/YWHAH/YWHAZ	15
708	2IF	2IF	GO:1900740	positive regulation of protein insertion into mitochondrial membrane involved in apoptotic signaling pathway	15/4143	26/18866	8.17776e-05	0.00073057	0.000532174	BBC3/BID/CASP8/E2F1/NMT1/PMAIP1/PPP3CC/TFDP1/TP53/TP53BP2/YWHAB/YWHAE/YWHAG/YWHAH/YWHAZ	15
709	2IF	2IF	GO:0043470	regulation of carbohydrate catabolic process	36/4143	90/18866	8.43033e-05	0.000752071	0.000547837	APP/EIF6/ENTPD5/NDC1/NUP107/NUP153/NUP155/NUP160/NUP188/NUP205/NUP214/NUP35/NUP37/NUP43/NUP50/NUP54/NUP62/NUP85/NUP88/NUP93/NUP98/PFKFB3/PFKFB4/PGAM1/PPP1CA/PPP1R3D/PSEN1/RAE1/SCARB2/SEH1L/SLC25A12/SLC2A6/TP53/TPR/TREX1/ZBTB7A	36
710	2IF	2IF	GO:0031497	chromatin assembly	66/4143	195/18866	8.47144e-05	0.000754674	0.000549733	ANP32B/ASF1B/BAHD1/BAZ2A/BEND3/BRD2/CABIN1/CDAN1/CENPA/CENPC/CENPH/CENPI/CENPK/CENPL/CENPM/CENPN/CENPO/CENPP/CENPQ/CENPT/CENPU/CENPW/CHAF1A/CHAF1B/CTCF/DAXX/DNMT1/GRWD1/HAT1/HDAC1/HELLS/HIRA/HJURP/HMGA1/HMGA2/HMGB2/IPO4/ITGB3BP/KAT6A/MBD2/MBD3/MCM2/MIS18A/MIS18BP1/MORC2/NAA40/NAP1L4/NASP/NOC2L/OIP5/PAF1/PARP10/POLE3/RBBP4/RBBP7/RRP8/RUVBL1/SART3/SET/SMARCA5/SMCHD1/SUV39H1/TP53/TPR/TRIM28/ZNFX1	66
711	2IF	2IF	GO:0046902	regulation of mitochondrial membrane permeability	32/4143	77/18866	8.6701e-05	0.000771285	0.000561833	ATF2/BAK1/BBC3/BCL2L1/BCL2L2/BID/BOK/CASP8/CNP/DYNLT1/E2F1/HIP1R/HSPA1A/MUL1/NMT1/PMAIP1/PPIF/PPP3CC/RHOT1/SLC25A5/SLC35F6/SLC9A1/TFDP1/TMEM102/TP53/TP53BP2/YWHAB/YWHAE/YWHAG/YWHAH/YWHAZ/ZNF205	32
712	2IF	2IF	GO:0046031	ADP metabolic process	46/4143	124/18866	8.68744e-05	0.000771743	0.000562166	ADPGK/AK2/AK3/AK4/AMPD3/APP/BPGM/DHTKD1/EIF6/ENO1/ENTPD5/FOXK2/HK1/NDC1/NUP107/NUP153/NUP155/NUP160/NUP188/NUP205/NUP214/NUP35/NUP37/NUP43/NUP50/NUP54/NUP62/NUP85/NUP88/NUP93/NUP98/OGDH/PFKFB3/PFKFB4/PFKP/PGAM1/PGK1/PKM/PSEN1/RAE1/SEH1L/SLC2A6/TPI1/TPR/TREX1/ZBTB7A	46
713	2IF	2IF	GO:2001237	negative regulation of extrinsic apoptotic signaling pathway	41/4143	107/18866	8.95577e-05	0.000794464	0.000578717	AKT1/BCL2L1/BRCA1/CASP8/CFLAR/CTNNA1/DDX3X/EYA3/FADD/FAS/GDNF/HMGB2/HSPA1A/HSPA1B/ICAM1/IFI6/IL1A/IL1B/IL7/ITGA6/ITGAV/ITPRIP/MCL1/MIR221/NRP1/PEA15/PSME3/RAF1/RELA/RIPK1/RNF34/SERPINE1/SIAH2/TMBIM1/TNFAIP3/TNFRSF10A/TNFRSF10B/TNFSF10/TRADD/TRAF2/ZC3HC1	41
714	2IF	2IF	GO:0097345	mitochondrial outer membrane permeabilization	25/4143	55/18866	8.97731e-05	0.000795259	0.000579297	BAK1/BBC3/BID/BOK/CASP8/E2F1/HIP1R/HSPA1A/MUL1/NMT1/PMAIP1/PPP3CC/RHOT1/SLC25A5/SLC35F6/TFDP1/TMEM102/TP53/TP53BP2/YWHAB/YWHAE/YWHAG/YWHAH/YWHAZ/ZNF205	25
715	2IF	2IF	GO:0016049	cell growth	143/4143	490/18866	9.14391e-05	0.000808885	0.000589222	ACVRL1/ADAM10/ADAM15/ADAM17/ADIPOR2/ADNP2/AKT1/ALCAM/APBB2/APP/ARHGEF11/ARIH2/ATAD3A/AURKA/AUTS2/BCAR1/BDKRB1/BIN3/BST2/CAMK2D/CAPRIN2/CCAR2/CCDC85B/CD38/CDC42/CDC73/CDK11B/CDKN2AIP/CDKN2C/CDKN2D/CEACAM1/CPNE1/CRKL/CRLF3/CTDP1/CXCL16/CYFIP1/CYP27B1/DBNL/DCBLD2/DDX3X/DNM2/DVL1/EGFR/EIF4G1/EIF4G2/ENO1/EPB41L5/EXOSC2/EXOSC4/EXOSC9/FLCN/FXN/GREM1/HBEGF/HSP90AA1/HSP90AB1/HSPA1A/HSPA1B/IGFBP7/ILK/ING1/…	143
716	2IF	2IF	GO:0046939	nucleotide phosphorylation	49/4143	135/18866	9.82556e-05	0.00086797	0.000632262	ADPGK/AK4/APP/BPGM/CMPK1/CMPK2/DHTKD1/DTYMK/EIF6/ENO1/ENTPD5/FOXK2/GUK1/HK1/NDC1/NME3/NUP107/NUP153/NUP155/NUP160/NUP188/NUP205/NUP214/NUP35/NUP37/NUP43/NUP50/NUP54/NUP62/NUP85/NUP88/NUP93/NUP98/OGDH/PFKFB3/PFKFB4/PFKP/PGAM1/PGK1/PKM/PNKP/PSEN1/RAE1/SEH1L/SLC2A6/TPI1/TPR/TREX1/ZBTB7A	49
717	2IF	2IF	GO:0001558	regulation of cell growth	125/4143	420/18866	9.89576e-05	0.000872952	0.000635891	ACVRL1/ADAM10/ADAM15/ADAM17/ADIPOR2/ADNP2/AKT1/APBB2/ARHGEF11/ATAD3A/BCAR1/BDKRB1/BST2/CAMK2D/CAPRIN2/CCAR2/CCDC85B/CD38/CDC42/CDC73/CDK11B/CDKN2AIP/CDKN2C/CDKN2D/CEACAM1/CRKL/CRLF3/CTDP1/CXCL16/CYFIP1/CYP27B1/DBNL/DCBLD2/DDX3X/DNM2/EGFR/EIF4G1/EIF4G2/ENO1/EXOSC2/EXOSC4/EXOSC9/FLCN/FXN/GREM1/HBEGF/HSPA1A/HSPA1B/IGFBP7/ILK/ING1/INHBA/INO80/ITSN2/KDM2B/KIF14/LIMK1/MACF1/MAD2L2/MAP1B/MAP2/MFSD2A/MSX…	125
718	2IF	2IF	GO:1904814	regulation of protein localization to chromosome, telomeric region	10/4143	14/18866	0.00010676	0.000940466	0.000685071	CCT2/CCT3/CCT4/CCT5/CCT6A/CCT7/CCT8/DKC1/TCP1/WRAP53	10
719	2IF	2IF	GO:0034620	cellular response to unfolded protein	52/4143	146/18866	0.00010767	0.000947167	0.000689952	ACADVL/ADD1/AMFR/ATF3/ATF6/BAK1/BFAR/BOK/CALR/CANX/CCL2/CCND1/CREB3/CREBRF/CXCL8/DAB2IP/DAXX/DDRGK1/DDX11/DNAJC3/EIF2AK2/EIF2S1/ERO1A/FICD/GOSR2/HDGF/HERPUD2/HSF1/HSPA13/HSPA14/HSPA1A/HSPA1B/HSPA5/HSPA8/HSPA9/HSPD1/NCK2/OPTN/PDIA6/PPP1R15A/PPP1R15B/PTPN1/PTPN2/RHBDD1/RNF121/STC2/TATDN2/TMBIM6/TMEM33/VCP/WFS1/ZBTB17	52
720	2IF	2IF	GO:0009185	ribonucleoside diphosphate metabolic process	50/4143	139/18866	0.000108906	0.000956705	0.0006969	ADPGK/AK2/AK3/AK4/AMPD3/APP/BPGM/CARD11/CMPK1/DHTKD1/EIF6/ENO1/ENTPD5/FOXK2/GUK1/HK1/NDC1/NUP107/NUP153/NUP155/NUP160/NUP188/NUP205/NUP214/NUP35/NUP37/NUP43/NUP50/NUP54/NUP62/NUP85/NUP88/NUP93/NUP98/OGDH/PFKFB3/PFKFB4/PFKP/PGAM1/PGK1/PKM/PSEN1/RAE1/SEH1L/SLC2A6/TJP2/TPI1/TPR/TREX1/ZBTB7A	50
721	2IF	2IF	GO:0035794	positive regulation of mitochondrial membrane permeability	28/4143	65/18866	0.000111822	0.000980966	0.000714573	ATF2/BAK1/BBC3/BID/BOK/CASP8/E2F1/HIP1R/HSPA1A/MUL1/NMT1/PMAIP1/PPIF/PPP3CC/RHOT1/SLC25A5/SLC35F6/SLC9A1/TFDP1/TMEM102/TP53/TP53BP2/YWHAB/YWHAE/YWHAG/YWHAH/YWHAZ/ZNF205	28
722	2IF	2IF	GO:0051085	chaperone cofactor-dependent protein refolding	17/4143	32/18866	0.000112364	0.00098435	0.000717038	CD74/DNAJB1/DNAJC7/ERO1A/GAK/HSPA13/HSPA14/HSPA1A/HSPA1B/HSPA5/HSPA8/HSPA9/HSPE1/HSPH1/PTGES3/TOR1A/TOR1B	17
723	2IF	2IF	GO:0016050	vesicle organization	104/4143	340/18866	0.000117858	0.00102964	0.000750029	ANKFY1/ANKRD27/AP1M1/AP3D1/ARF1/ARFGAP2/BLOC1S3/CALR/CD2AP/CD59/CHMP1A/CHMP4B/CHMP5/CHMP6/CHMP7/CLCN3/CLN3/COL7A1/CREB1/CTSC/DNAJC13/DNM2/DTNBP1/EEA1/EPS15/EXOC8/F2R/FBXO5/GNAI3/GOSR2/GPR143/HGS/HPS4/INSIG1/KIF5B/MVB12A/MX1/MX2/NAPA/PDCD6IP/PEF1/PI4K2A/PI4K2B/PICALM/PLEKHF1/PLEKHJ1/PPP6R1/PPP6R3/PRRT2/RAB11A/RAB1B/RAB27A/RAB29/RAB32/RAB38/RAB7A/RAB8A/RAB8B/RFX2/RILP/RNF26/S100A10/SAMD9/SAR1B/SCAR…	104
724	2IF	2IF	GO:1904589	regulation of protein import	27/4143	62/18866	0.000117859	0.00102964	0.000750029	APOD/ARHGEF5/CDK1/DMAP1/ECT2/FLNA/HSP90AB1/HSPA8/IPO5/JAK2/MAPK1/MDFIC/NOLC1/NUP54/NUP62/NUTF2/PDCD5/PRKCD/PSEN1/RAN/RBM22/SMAD3/TARDBP/TPR/TRIM28/ZC3H12A/ZPR1	27
725	2IF	2IF	GO:0019883	antigen processing and presentation of endogenous antigen	14/4143	24/18866	0.00012044	0.00105074	0.000765395	B2M/CD74/ERAP1/ERAP2/HLA-A/HLA-B/HLA-C/HLA-E/HLA-F/HLA-H/IDE/TAP1/TAP2/TAPBP	14
726	2IF	2IF	GO:0009135	purine nucleoside diphosphate metabolic process	49/4143	136/18866	0.000121231	0.00105472	0.0007683	ADPGK/AK2/AK3/AK4/AMPD3/APP/BPGM/CARD11/DHTKD1/EIF6/ENO1/ENTPD5/FOXK2/GUK1/HK1/NDC1/NUP107/NUP153/NUP155/NUP160/NUP188/NUP205/NUP214/NUP35/NUP37/NUP43/NUP50/NUP54/NUP62/NUP85/NUP88/NUP93/NUP98/OGDH/PFKFB3/PFKFB4/PFKP/PGAM1/PGK1/PKM/PSEN1/RAE1/SEH1L/SLC2A6/TJP2/TPI1/TPR/TREX1/ZBTB7A	49
727	2IF	2IF	GO:0009179	purine ribonucleoside diphosphate metabolic process	49/4143	136/18866	0.000121231	0.00105472	0.0007683	ADPGK/AK2/AK3/AK4/AMPD3/APP/BPGM/CARD11/DHTKD1/EIF6/ENO1/ENTPD5/FOXK2/GUK1/HK1/NDC1/NUP107/NUP153/NUP155/NUP160/NUP188/NUP205/NUP214/NUP35/NUP37/NUP43/NUP50/NUP54/NUP62/NUP85/NUP88/NUP93/NUP98/OGDH/PFKFB3/PFKFB4/PFKP/PGAM1/PGK1/PKM/PSEN1/RAE1/SEH1L/SLC2A6/TJP2/TPI1/TPR/TREX1/ZBTB7A	49
728	2IF	2IF	GO:0000291	nuclear-transcribed mRNA catabolic process, exonucleolytic	18/4143	35/18866	0.000123065	0.00106775	0.000777786	CNOT7/DCP1A/DCPS/DIS3/EDC4/EXOSC2/EXOSC3/EXOSC4/EXOSC6/EXOSC8/EXOSC9/LSM1/LSM2/LSM4/LSM5/LSM6/PATL1/SKIV2L	18
729	2IF	2IF	GO:0009112	nucleobase metabolic process	18/4143	35/18866	0.000123065	0.00106775	0.000777786	AOX1/CAD/CMPK1/CTPS1/CTPS2/DPYD/GART/GMPR/GMPS/HPRT1/MAPK1/MTOR/PAICS/PPAT/RRM1/TYMP/TYMS/UMPS	18
730	2IF	2IF	GO:0006298	mismatch repair	19/4143	38/18866	0.000130666	0.00113214	0.000824691	ERCC1/EXO1/HMGB1/LIG1/MCM9/MLH1/MSH2/MSH3/MSH6/MUTYH/PCNA/POLD1/POLD2/POLD3/RNASEH2A/RPA1/RPA2/RPA3/TREX1	19
731	2IF	2IF	GO:0048284	organelle fusion	50/4143	140/18866	0.000133703	0.00115687	0.000842709	AFG3L2/ANKFY1/ANKRD27/BAK1/BNIP1/CALR/CDK1/CHCHD3/CLN3/DNM1L/EEA1/ENO1/GDAP1/GNAI3/GOSR2/HUWE1/KIF5B/MFN2/MUL1/PID1/PLD6/PRRT2/RAB7A/RAB8A/RAB8B/SAMD9/SEC22B/SNAPIN/SPG11/SPHK1/STOML2/STX11/STX12/STX17/STX3/STX4/STXBP1/SYT1/TAP1/TAP2/TAPBP/USO1/UVRAG/VAMP3/VCPIP1/VPS16/VPS18/VPS4A/VTI1A/ZDHHC6	50
732	2IF	2IF	GO:0042177	negative regulation of protein catabolic process	48/4143	133/18866	0.000134934	0.00116592	0.000849303	AGAP2/AZIN1/BAG5/BANP/CCAR2/CST3/CYP51A1/DAB2IP/DDRGK1/EGFR/F8A1/FLNA/GIPC1/HMGCR/HSP90AB1/IRAK3/MAD2L1/MAD2L2/MYCBP2/N4BP1/NRG1/PANO1/PBK/PDCL3/PHB/PML/PSEN1/PSMF1/QRICH2/RELA/RILP/SCO1/SDCBP/SENP1/SF3B3/SGTA/SMAD3/SNRNP70/SNX3/SVIP/TIMP3/TLK2/UBE2G2/UCHL5/USP14/USP25/USP7/VPS35	48
733	2IF	2IF	GO:0046825	regulation of protein export from nucleus	20/4143	41/18866	0.000135403	0.00116679	0.000849934	ANP32B/BARD1/CTDSPL2/GTSE1/IFI27/IL1B/IWS1/MDM2/NSUN2/RANGAP1/RBM22/SIRT7/SP100/TP53/TPR/UHMK1/XPO1/XPO4/XPO5/YWHAE	20
734	2IF	2IF	GO:0072528	pyrimidine-containing compound biosynthetic process	20/4143	41/18866	0.000135403	0.00116679	0.000849934	CAD/CMPK1/CMPK2/CTPS1/CTPS2/DCK/DCTD/DTYMK/DUT/MTOR/NME3/TK1/TPK1/TYMP/TYMS/UCK1/UCK2/UCKL1/UMPS/UPP1	20
735	2IF	2IF	GO:0051653	spindle localization	23/4143	50/18866	0.000135959	0.00116999	0.000852262	ACTR2/ACTR3/ASPM/BCCIP/CDK5RAP2/CENPA/DYNC1H1/DYNLT1/ESPL1/GPSM2/KPNB1/MAD2L1/MAP4/MYH9/NDC80/NDE1/NSFL1C/NUSAP1/PLK1/SAPCD2/SPDL1/SPIRE2/ZW10	23
736	2IF	2IF	GO:0010569	regulation of double-strand break repair via homologous recombination	22/4143	47/18866	0.000137674	0.00117993	0.000859508	ACTR2/CHEK1/ERCC6/FANCB/FIGNL1/FUS/HELB/MAD2L2/PARP1/PARPBP/POLQ/PPP4C/PPP4R2/RAD51/RAD51AP1/RIF1/RMI2/RPA2/SMCHD1/TIMELESS/UBQLN4/WRAP53	22
737	2IF	2IF	GO:0016073	snRNA metabolic process	22/4143	47/18866	0.000137674	0.00117993	0.000859508	DKC1/EXOSC10/EXOSC2/EXOSC3/EXOSC4/EXOSC6/EXOSC8/EXOSC9/INTS1/INTS10/INTS12/INTS4/INTS7/INTS9/LARP7/MEPCE/METTL4/NOP10/RBM7/TOE1/USB1/ZCCHC8	22
738	2IF	2IF	GO:0032480	negative regulation of type I interferon production	22/4143	47/18866	0.000137674	0.00117993	0.000859508	CACTIN/CYLD/DDX58/DHX58/IFIH1/IKBKE/IRF3/ISG15/NLRC5/NMI/NPLOC4/PYCARD/REL/RELB/TAX1BP1/TBK1/TNFAIP3/TRAIP/TRIM25/UBA7/UBE2L6/YY1	22
739	2IF	2IF	GO:0035303	regulation of dephosphorylation	69/4143	209/18866	0.0001401	0.00119909	0.000873465	ANKLE2/ARPP19/CABIN1/CALM1/CALM3/CD2BP2/CDCA2/CEP192/CSRNP2/DLG3/EIF2AK2/ENSA/FKBP15/FKBP1A/GNAI2/HSP90AB1/IKBKB/ITGA2/JAK2/LMTK2/MASTL/MFHAS1/MPHOSPH10/MTMR1/MTMR4/MTOR/PHACTR1/PHACTR4/PKMYT1/PPARGC1B/PPP1R11/PPP1R12A/PPP1R14B/PPP1R15A/PPP1R15B/PPP1R35/PPP1R9B/PPP2R1A/PPP2R2A/PPP2R3C/PPP2R5E/PPP4R1/PPP4R2/PPP4R4/PPP6R1/PPP6R3/PRKCD/PTBP1/PTN/RBM26/RCAN1/ROCK2/RRP1B/SEMA4D/SET/SFI1/SH2D4A/SHOC2/S…	69
740	2IF	2IF	GO:1905897	regulation of response to endoplasmic reticulum stress	36/4143	92/18866	0.000143264	0.00122452	0.000891984	ATF6/BAK1/BCAP31/BCL2L1/BFAR/BOK/CLU/CREB3/DAB2IP/DDRGK1/DNAJC3/EDEM2/FICD/GRINA/HSPA1A/HSPA5/LRRK2/MANF/NCK2/NFE2L1/PMAIP1/PPP1R15A/PPP1R15B/PTPN1/PTPN2/SGTA/SVIP/TMBIM6/TMEM33/UBE2G2/UBQLN1/UBQLN2/USP13/USP14/USP25/WFS1	36
741	2IF	2IF	GO:0015949	nucleobase-containing small molecule interconversion	15/4143	27/18866	0.000146688	0.00124872	0.000909618	AK2/AK4/AK6/CMPK1/CTPS1/CTPS2/DCTD/DTYMK/DUT/GUK1/NME3/RRM1/RRM2/RRM2B/TYMS	15
742	2IF	2IF	GO:0032607	interferon-alpha production	15/4143	27/18866	0.000146688	0.00124872	0.000909618	CHUK/DDX3X/DDX58/DHX36/DHX9/HSPD1/IFIH1/IRF3/IRF7/RIPK2/STAT1/TBK1/TLR3/TLR4/TREX1	15
743	2IF	2IF	GO:0070199	establishment of protein localization to chromosome	15/4143	27/18866	0.000146688	0.00124872	0.000909618	ACD/ATR/BRCA2/CCT2/CCT3/CCT4/CCT5/CCT6A/CCT7/CCT8/DKC1/NABP2/RUVBL2/TCP1/WRAP53	15
744	2IF	2IF	GO:0002683	negative regulation of immune system process	135/4143	463/18866	0.000147932	0.00125762	0.000916095	ABR/ADAR/AKT1/APOD/BCL10/BCR/BST2/BTN2A2/C1QBP/CACTIN/CBFB/CCL2/CD274/CD47/CD59/CD68/CD74/CDC73/CDK6/CEACAM1/CEBPB/CNOT7/CTR9/CUL4A/DGKZ/DHX58/DLL1/DPP4/DUSP1/DUSP3/ELF1/EZR/FADD/FBXO7/FOXF1/FSTL3/GATA2/GBP1/GLMN/GPR137/GPR68/GPS2/GREM1/HLA-A/HLA-B/HLA-DOB/HLA-E/HLA-F/HMGB1/HMGB3/HSPA9/IDO1/IFI16/IL31RA/IL33/IL4R/IL7R/INHBA/IRAK3/IRF1/JAK3/LDLR/LGALS9/LPXN/LRCH1/LYN/MDK/METTL3/MICB/MIR221/MUL1/MY…	135
745	2IF	2IF	GO:0071260	cellular response to mechanical stimulus	32/4143	79/18866	0.000154746	0.00131379	0.000957011	AKT1/ANKRD1/BAK1/BCL10/CASP1/CASP2/CASP8/CASP8AP2/CD40/CHEK1/DAG1/EGFR/FADD/FAS/GADD45A/HABP4/IL1B/IRF1/ITGA2/KCNJ2/MAP3K14/MYD88/NFKB1/PIEZO1/PTGER4/RAC1/SLC2A1/SLC9A1/TLR3/TLR4/TNFRSF10A/TNFRSF10B	32
746	2IF	2IF	GO:0006188	IMP biosynthetic process	8/4143	10/18866	0.000157039	0.00132968	0.000968587	ADSL/AMPD3/ATIC/GART/HPRT1/PAICS/PFAS/PPAT	8
747	2IF	2IF	GO:1903897	regulation of PERK-mediated unfolded protein response	8/4143	10/18866	0.000157039	0.00132968	0.000968587	BOK/HSPA5/NCK2/PPP1R15A/PPP1R15B/PTPN1/PTPN2/TMEM33	8
748	2IF	2IF	GO:0032147	activation of protein kinase activity	101/4143	331/18866	0.000162055	0.00137031	0.000998188	ADCY3/ADCY9/AGAP2/AKT1/AXIN1/BORA/CAB39/CCL5/CD74/CDK1/CLSPN/CRKL/DAB2IP/DAXX/DBF4B/DBNL/DUSP5/DUSP6/DUSP7/ECT2/EGFR/EIF2AK2/EMP2/ERCC6/F2R/FGF2/FPR1/GADD45A/GPRC5B/GREM1/HACD3/IL1B/IL23A/IQGAP3/IRAK1/IRAK2/ITGB1BP1/JAK2/KIF14/LRRK2/MADD/MALT1/MAP2K1/MAP2K3/MAP3K11/MAP3K14/MAP3K3/MAPK1/MAPK11/MAPKAPK5/MARK2/MDFIC/MLKL/MTOR/MUL1/NRG1/NRK/PAK1/PAK2/PAK3/PAK4/PBK/PDPK1/PEA15/PHB/PHB2/PKN1/PPP2R3C/PR…	101
749	2IF	2IF	GO:0007062	sister chromatid cohesion	27/4143	63/18866	0.000163444	0.00137838	0.00100406	BUB1/BUB1B/CDC20/CDCA5/CHTF8/CTCF/DDX11/DDX12P/DSCC1/ESCO2/ESPL1/FEN1/KIF22/MCMBP/NAA10/NAA50/PDS5A/PDS5B/PHB2/PLK1/PPP2R1A/RAD51C/RB1/SFPQ/SMC1A/SMC3/STAG1	27
750	2IF	2IF	GO:1902686	mitochondrial outer membrane permeabilization involved in programmed cell death	27/4143	63/18866	0.000163444	0.00137838	0.00100406	ATF2/BAK1/BBC3/BID/BOK/CASP8/E2F1/HIP1R/HSPA1A/MUL1/NMT1/PMAIP1/PPIF/PPP3CC/RHOT1/SLC25A5/SLC35F6/TFDP1/TMEM102/TP53/TP53BP2/YWHAB/YWHAE/YWHAG/YWHAH/YWHAZ/ZNF205	27
751	2IF	2IF	GO:0002573	myeloid leukocyte differentiation	69/4143	210/18866	0.000164462	0.00138511	0.00100897	APP/BATF2/BATF3/CAMK4/CASP8/CD74/CDC42/CDK6/CEACAM1/CEBPB/CREB1/CSF1/CSF3/CUL4A/DHRS7B/EPHA2/ESRRA/EVI2B/FADD/FASN/FES/FOXP1/FSTL3/GATA2/GLO1/GPR137/GPR68/IFI16/IL15/IL23A/IL31RA/INHBA/IRF7/JUN/JUNB/LBR/LIF/LRRK1/LYN/MED1/MTOR/MYC/MYH9/NOTCH2/OSTM1/PARP1/PIK3CD/PPARGC1B/PSEN1/PTPN2/RB1/RBPJ/RELB/RIPK1/SBNO2/SLC9B2/TCIRG1/TFE3/TGFBR2/TLR2/TLR3/TLR4/TOB2/TRAF6/TRIB1/UBD/ZBTB46/ZFP36L1/ZNF675	69
752	2IF	2IF	GO:0051642	centrosome localization	16/4143	30/18866	0.000168169	0.00141446	0.00103034	ASPM/AURKA/BICD2/CEP83/DLGAP5/DYNC1LI2/EZR/GPSM2/KIF5B/MAD2L1/NDE1/NIN/NUBP1/PARD3/PLXNA2/SUN2	16
753	2IF	2IF	GO:0030865	cortical cytoskeleton organization	26/4143	60/18866	0.000172781	0.00145131	0.00105719	ANLN/ARF6/CALR/ECT2/EPB41/EPB41L2/EZR/FMNL1/FMNL2/FMNL3/IKBKB/KIF23/NCKAP1/PDCD6IP/PPP2R3C/RAC1/RAC2/RACGAP1/RHOBTB3/RHOC/RHOG/RND3/ROCK2/STRIP1/VPS4A/WDR1	26
754	2IF	2IF	GO:0006379	mRNA cleavage	13/4143	22/18866	0.000177043	0.00148514	0.00108183	AGO2/CPSF2/CPSF3/CPSF4/CPSF6/CPSF7/CSTF2/CSTF2T/CSTF3/FIP1L1/MOV10/NCBP1/NUDT21	13
755	2IF	2IF	GO:1903747	regulation of establishment of protein localization to mitochondrion	30/4143	73/18866	0.000181037	0.00151664	0.00110478	ARIH2/BBC3/BID/CASP8/DNAJA1/E2F1/FZD5/HPS4/HUWE1/LRRK2/MICALL2/NMT1/PDCD5/PMAIP1/PPP3CC/RAC2/RNF31/SAE1/TFDP1/TP53/TP53BP2/UBE2D3/UBE2J2/UBE2L3/USP36/YWHAB/YWHAE/YWHAG/YWHAH/YWHAZ	30
756	2IF	2IF	GO:0042790	nucleolar large rRNA transcription by RNA polymerase I	11/4143	17/18866	0.000183927	0.00153475	0.00111797	DDX11/IPPK/MTOR/NCL/NOL11/POLR1E/PWP1/SIRT7/SMARCA4/TAF1B/TCOF1	11
757	2IF	2IF	GO:0043968	histone H2A acetylation	11/4143	17/18866	0.000183927	0.00153475	0.00111797	ACTL6A/DMAP1/EP400/ING3/MSL3/MSL3P1/NAA40/RUVBL1/RUVBL2/TRRAP/YEATS4	11
758	2IF	2IF	GO:0061952	midbody abscission	11/4143	17/18866	0.000183927	0.00153475	0.00111797	CEP55/CHMP1A/CHMP4B/CHMP5/CHMP6/CHMP7/KIF20A/MITD1/PDCD6IP/VPS4A/VPS4B	11
759	2IF	2IF	GO:0043087	regulation of GTPase activity	139/4143	481/18866	0.000184564	0.00153803	0.00112036	ABR/ADAP1/ADPRH/AGAP2/AGAP3/AGAP9/AGRN/ANKRD27/ARFGAP2/ARHGAP11A/ARHGAP11B/ARHGAP12/ARHGAP17/ARHGAP18/ARHGAP19/ARHGAP20/ARHGAP22/ARHGAP27/ARHGAP29/ARHGAP33/ARHGAP42/ARHGDIA/ARHGEF1/ARHGEF11/ARHGEF5/ARL2/ASAP1/BCAR3/BCR/BNIP2/BVES/CCL2/CCL20/CCL5/CCL7/CCL8/CD40/CDC42EP2/CDC42SE1/CHN1/CRKL/DAB2IP/DENND1A/DEPDC1/DEPDC1B/DGKI/DNM1L/DOCK10/DOCK2/DOCK4/DOCK7/DOCK9/DYNLT1/ECT2/EIF5/EPHA2/EPHA3/EZH2/F2R/…	139
760	2IF	2IF	GO:0061982	meiosis I cell cycle process	45/4143	124/18866	0.000185898	0.00154711	0.00112697	AURKA/BRCA2/BRIP1/CCNA1/CCNE1/CCNE2/CDC25A/CDC25B/CDC25C/CENPC/CKS2/DMC1/EME1/ERCC1/ESPL1/FANCD2/FANCM/FBXO5/ING2/MLH1/MND1/MSH3/MSH6/MUS81/MYBL1/NDC1/PLK1/PSMC3IP/PSMD13/PTTG1/RAD50/RAD51/RAD51B/RAD51C/RAD54B/RAD54L/RMI1/SIRT7/SLC2A8/SLX4/TEX11/TOP2A/TRIP13/UBB/UBR2	45
761	2IF	2IF	GO:1901185	negative regulation of ERBB signaling pathway	24/4143	54/18866	0.00018966	0.00157635	0.00114827	CBL/CDC42/CHMP6/DAB2IP/DUSP3/EGFR/EPS15/EREG/GRB2/HBEGF/HGS/LGMN/MVP/NUP62/PSEN1/PTPN12/PTPN2/PTPRJ/RAB7A/RNF115/RNF126/SNX5/SNX6/ZGPAT	24
762	2IF	2IF	GO:0043393	regulation of protein binding	69/4143	211/18866	0.000192622	0.00159887	0.00116468	ACTB/ADAM15/ADD1/AKT1/AMFR/APP/AURKA/AURKB/B2M/BTBD1/CAPRIN2/CARD16/CDC42/CSF3/CYLD/DDX11/DTNBP1/DTX3L/DVL1/EIF2S1/EPB41/EPB41L5/FKBP1A/GAS8/HIP1R/HSF1/HSP90AB1/IDE/IFIT1/IFIT2/ITGB1BP1/LFNG/LRRK2/MAP2/MAPRE1/MARK2/MET/MITD1/NES/NKX3-1/NRP1/NVL/PEX14/PHLDA2/PIM2/PLCL2/PLK1/PPP1CA/PPP2CA/PPP2CB/PRKCD/PRMT7/PSEN1/RALB/RAN/RIPK2/RUVBL2/SNAPIN/STK3/STK4/STMN1/SYMPK/TEX14/TFIP11/TICAM1/TMBIM6/USP33/WN…	69
763	2IF	2IF	GO:0007015	actin filament organization	127/4143	434/18866	0.000193985	0.00160807	0.00117138	ABI1/ACTN1/ACTN4/ACTR2/ACTR3/ADD1/ADD3/ALMS1/AP1AR/ARF1/ARF6/ARFIP1/ARHGAP12/ARHGAP17/ARHGAP18/ARHGEF5/ARPC2/ARPC4/ARPC5L/BCAR1/BIN3/CAP1/CAP2/CAPZA1/CAPZA2/CAPZB/CD2AP/CD47/CDC42/CDC42EP2/CDC42EP3/CDC42EP4/CFL1/CGNL1/CORO1B/CSF3/CYFIP1/DBNL/DIAPH1/DIAPH2/DIAPH3/DPYSL3/ELMO2/EMP2/EZR/FLII/FLNA/GAS2L3/GRB2/HIP1/HIP1R/ICAM1/ITGB1BP1/JAK2/KANK1/LIMA1/LIMCH1/LIMK1/MAD2L2/MARCKS/MET/MICAL2/MICAL3/MICA…	127
764	2IF	2IF	GO:0002702	positive regulation of production of molecular mediator of immune response	38/4143	100/18866	0.000194781	0.00161256	0.00117465	ATAD5/B2M/BCL10/CD40/CD74/DDX21/DDX58/DHX36/EXOSC3/EXOSC6/FZD5/GPRC5B/HLA-A/HLA-E/HLA-F/HMCES/IL18R1/IL1B/IL33/IL4R/IL6/MAD2L2/MALT1/MLH1/MSH2/PAXIP1/RIF1/RSAD2/SEMA7A/STAT6/STX4/TICAM1/TLR4/TNFRSF14/TNFSF4/TRAF2/TRAF6/WNT5A	38
765	2IF	2IF	GO:0006984	ER-nucleus signaling pathway	23/4143	51/18866	0.000196533	0.00162281	0.00118211	AMFR/ATF3/ATF6/BOK/CALR/CCDC47/CCL2/CXCL8/EIF2A/EIF2S1/ERLIN1/HSPA5/INSIG1/INSIG2/NCK2/PPP1R15A/PPP1R15B/PTPN1/PTPN2/TMEM33/TP53/WFS1/ZBTB7B	23
766	2IF	2IF	GO:0031113	regulation of microtubule polymerization	23/4143	51/18866	0.000196533	0.00162281	0.00118211	ARL2/CAMSAP1/CDK5RAP2/CKAP5/CLIP1/DRG1/EML2/FES/FKBP4/HSPA1A/HSPA1B/MAP1B/MAP2/MAPRE1/MET/NAV3/NIN/PAK1/PSRC1/RAC1/SLAIN2/STMN1/TBCD	23
767	2IF	2IF	GO:0016574	histone ubiquitination	22/4143	48/18866	0.000201802	0.00166414	0.00121222	BCOR/CDC73/CDK9/CTR9/DDB2/DTX3L/HUWE1/KDM2B/OTUB1/PAF1/PCGF5/PCGF6/RAG1/RNF2/RNF40/SUZ12/TRIM37/TRIP12/UBE2E1/UBE2N/UBR2/UHRF1	22
768	2IF	2IF	GO:1905710	positive regulation of membrane permeability	28/4143	67/18866	0.000209422	0.00172473	0.00125636	ATF2/BAK1/BBC3/BID/BOK/CASP8/E2F1/HIP1R/HSPA1A/MUL1/NMT1/PMAIP1/PPIF/PPP3CC/RHOT1/SLC25A5/SLC35F6/SLC9A1/TFDP1/TMEM102/TP53/TP53BP2/YWHAB/YWHAE/YWHAG/YWHAH/YWHAZ/ZNF205	28
769	2IF	2IF	GO:0032647	regulation of interferon-alpha production	14/4143	25/18866	0.000218475	0.00179695	0.00130896	CHUK/DDX3X/DDX58/DHX36/DHX9/HSPD1/IFIH1/IRF3/IRF7/RIPK2/STAT1/TBK1/TLR3/TLR4	14
770	2IF	2IF	GO:0090502	RNA phosphodiester bond hydrolysis, endonucleolytic	34/4143	87/18866	0.000222773	0.00182805	0.00133162	ABT1/AGO2/BMS1/BOP1/CPSF3/DBR1/DGCR8/DROSHA/ELAC2/EXO1/FEN1/KRI1/MRPL44/NOB1/NOL9/NOP14/NOP9/PIWIL4/POP1/POP7/RCL1/RNASEH1/RNASEH2A/RNASEH2B/RPP30/RPP38/RRS1/SLFN11/SLFN13/TBL3/TSR1/UTP20/ZC3H12A/ZC3H12C	34
771	2IF	2IF	GO:0002367	cytokine production involved in immune response	39/4143	104/18866	0.000223123	0.00182805	0.00133162	B2M/BCL10/BST2/CD74/DDX21/DDX58/DHX36/FZD5/GPRC5B/HLA-A/HLA-E/HLA-F/HSPD1/IL12A/IL18R1/IL1B/IL31RA/IL6/IRAK3/JAK3/LACC1/MALT1/MR1/RSAD2/SEMA7A/SMAD7/STARD7/TGFB2/TICAM1/TLR2/TLR3/TLR4/TNFRSF14/TNFRSF1B/TNFSF4/TRAF2/TRAF6/TRPM4/WNT5A	39
772	2IF	2IF	GO:0009116	nucleoside metabolic process	39/4143	104/18866	0.000223123	0.00182805	0.00133162	AK3/AK4/AMD1/AMPD3/APOBEC3B/APOBEC3C/APOBEC3D/APOBEC3F/APOBEC3G/ATIC/CAD/CARD11/DCK/DERA/DPYD/DTYMK/ERH/GMPS/GNAI3/GTPBP1/GUK1/HPRT1/LRRK2/MTAP/NME3/NT5C/NT5C3A/NT5E/PNP/PPAT/RAN/TJP2/TK1/TYMP/UCK1/UCK2/UCKL1/UMPS/UPP1	39
773	2IF	2IF	GO:0007569	cell aging	43/4143	118/18866	0.000229973	0.00188173	0.00137073	ARNTL/ATR/B2M/BCL2L12/BRCA2/CALR/CDK1/CDK6/CHEK1/CHEK2/DNAJA3/ERCC1/FBXO5/FOXM1/FZR1/HMGA1/HMGA2/ICAM1/ILK/ING2/KAT6A/MAP2K1/MAP3K3/MAPKAPK5/MORC3/MTOR/NAMPT/NEK4/NUP62/PAWR/PML/PNPT1/PRKCD/PRKDC/PRMT6/RBL1/RSL1D1/RWDD1/SERPINE1/SMC6/SRF/TP53/TWIST1	43
774	2IF	2IF	GO:1902110	positive regulation of mitochondrial membrane permeability involved in apoptotic process	26/4143	61/18866	0.000238752	0.00195104	0.00142121	ATF2/BAK1/BBC3/BID/BOK/CASP8/E2F1/HIP1R/HSPA1A/MUL1/NMT1/PMAIP1/PPP3CC/RHOT1/SLC25A5/SLC35F6/TFDP1/TMEM102/TP53/TP53BP2/YWHAB/YWHAE/YWHAG/YWHAH/YWHAZ/ZNF205	26
775	2IF	2IF	GO:1903039	positive regulation of leukocyte cell-cell adhesion	75/4143	235/18866	0.000244617	0.00199639	0.00145424	AKT1/AP3D1/BCL10/BTN2A2/CARD11/CBFB/CCL2/CCL5/CD274/CD44/CD46/CD47/CD74/CD83/CDC42/CSK/CYLD/DNAJA3/DPP4/EBI3/EFNB2/ETS1/FADD/FUT4/GRB2/HAS2/HLA-A/HLA-DPA1/HLA-E/HMGB1/HSPD1/HSPH1/ICAM1/ICOSLG/IL12A/IL12RB1/IL15/IL1A/IL1B/IL23A/IL4R/IL6/IL6ST/IL7/IL7R/IRAK1/JAK3/LGALS9/LYN/MALT1/MDK/MYB/NCK2/NFKBID/PAK1/PAK2/PAK3/PDCD1LG2/PDPK1/PNP/PYCARD/RAC1/RAG1/RELA/RIPK2/SART1/SLC7A1/SOCS1/TGFBR2/TNFRSF14/TNF…	75
776	2IF	2IF	GO:0010256	endomembrane system organization	135/4143	468/18866	0.00024664	0.0020103	0.00146438	A4GALT/AKT1/ANK2/ANK3/ANKLE2/ANO4/ANO6/ANXA6/AP3D1/ARL6IP1/ASAP1/ATL2/ATP8B1/BAG5/BANF1/BIN3/BLOC1S3/BLZF1/BNIP1/CCDC47/CCNB1/CCNB2/CDC42/CDK1/CHMP1A/CHMP4B/CHMP5/CHMP6/CHMP7/CLCN3/CLN3/CLU/COG4/CREB1/CTDNEP1/DEGS1/DNAJC13/DNM2/DTNBP1/ESYT1/EXOC8/F2R/FAM174B/GAK/GET4/HGS/HUWE1/KIFC3/LEMD2/LPIN1/LRRK2/MAP2K1/MAPK1/MICALL1/MTSS1/MVB12A/MYH9/MYOF/NPLOC4/NSFL1C/NUP155/NUP93/OPTN/PARP11/PDCD10/PDCD6IP…	135
777	2IF	2IF	GO:0016311	dephosphorylation	141/4143	492/18866	0.000249477	0.00203081	0.00147932	ACP2/ANKLE2/ARPP19/CABIN1/CALM1/CALM3/CD2BP2/CDC14A/CDC25A/CDC25B/CDC25C/CDCA2/CDKN3/CEP192/CPPED1/CSRNP2/CTDNEP1/CTDP1/CTDSPL2/CTTNBP2NL/CYCS/DLG3/DUSP1/DUSP12/DUSP16/DUSP3/DUSP5/DUSP6/DUSP7/EIF2AK2/ENOPH1/ENSA/EYA3/FKBP15/FKBP1A/GNAI2/HSP90AB1/IKBKB/ILKAP/IMPA1/INPP1/INPP5E/ITGA2/JAK2/LMTK2/LPIN1/LPIN2/LRRC40/LRRK1/LRRK2/MASTL/MFHAS1/MINPP1/MPHOSPH10/MTMR1/MTMR11/MTMR14/MTMR4/MTMR6/MTOR/MYH3/NA…	141
778	2IF	2IF	GO:0010458	exit from mitosis	15/4143	28/18866	0.000251962	0.00204577	0.00149022	ANLN/CDC14A/CDC23/CDCA5/CHMP4B/CHMP7/CTDP1/KNTC1/MAD2L1BP/PHB2/PPP1R9B/SIRT7/UBE2C/UBE2S/ZW10	15
779	2IF	2IF	GO:1900101	regulation of endoplasmic reticulum unfolded protein response	15/4143	28/18866	0.000251962	0.00204577	0.00149022	ATF6/BAK1/BFAR/BOK/DAB2IP/DDRGK1/FICD/HSPA5/NCK2/PPP1R15A/PPP1R15B/PTPN1/PTPN2/TMEM33/WFS1	15
780	2IF	2IF	GO:0006096	glycolytic process	42/4143	115/18866	0.000255711	0.00207355	0.00151046	ADPGK/APP/BPGM/DHTKD1/EIF6/ENO1/ENTPD5/FOXK2/HK1/NDC1/NUP107/NUP153/NUP155/NUP160/NUP188/NUP205/NUP214/NUP35/NUP37/NUP43/NUP50/NUP54/NUP62/NUP85/NUP88/NUP93/NUP98/OGDH/PFKFB3/PFKFB4/PFKP/PGAM1/PGK1/PKM/PSEN1/RAE1/SEH1L/SLC2A6/TPI1/TPR/TREX1/ZBTB7A	42
781	2IF	2IF	GO:0009130	pyrimidine nucleoside monophosphate biosynthetic process	10/4143	15/18866	0.000257004	0.00208137	0.00151615	CAD/CMPK1/DCTD/DUT/TYMS/UCK1/UCK2/UCKL1/UMPS/UPP1	10
782	2IF	2IF	GO:0034138	toll-like receptor 3 signaling pathway	12/4143	20/18866	0.000259544	0.00209658	0.00152722	CASP8/FADD/PELI1/RFTN1/RIPK1/TICAM1/TLR3/TNFAIP3/TNIP2/UBQLN1/UNC93B1/WDFY1	12
783	2IF	2IF	GO:0070262	peptidyl-serine dephosphorylation	12/4143	20/18866	0.000259544	0.00209658	0.00152722	DUSP1/PPM1F/PPP1CA/PPP1R15A/PPP1R15B/PPP2CA/PPP2CB/PPP2R1A/PPP2R2A/PPP5C/PPTC7/YWHAE	12
784	2IF	2IF	GO:0035690	cellular response to drug	29/4143	71/18866	0.000261167	0.00210699	0.00153481	AIM2/ANKRD1/CAD/CHEK2/CRKL/EFTUD2/EGFR/HMGA2/HSF1/HSP90AB1/HSPA5/HTR1B/IL1B/KMT2A/MT2A/MYC/NKX3-1/PPAT/PPM1F/PPP1R12A/PPP1R9B/PRNP/RAP1B/RBM22/RNF149/SLAMF8/TLR3/TP53/UMPS	29
785	2IF	2IF	GO:0044409	entry into host	51/4143	147/18866	0.000261715	0.00210873	0.00153608	ANPEP/CBL/CBLL1/CD46/CD74/CDK1/CLDN1/CTSL/CXCL8/DAG1/DPP4/DYNLT1/EFNB2/EGFR/EPHA2/EPS15/EXOC2/GRB2/HSPA1A/HSPA1B/ICAM1/IDE/IFITM1/IFITM3/ITGA2/ITGAV/KPNA3/LDLR/LGALS9/MET/NPC1/NUP153/PHB/PVR/SCARB2/SIVA1/SLC52A2/SNX3/TNFRSF14/TRIM11/TRIM14/TRIM21/TRIM22/TRIM25/TRIM26/TRIM38/TRIM8/UVRAG/VPS18/WWP2/XPR1	51
786	2IF	2IF	GO:0002720	positive regulation of cytokine production involved in immune response	24/4143	55/18866	0.000266993	0.00214578	0.00156307	B2M/BCL10/CD74/DDX21/DDX58/DHX36/FZD5/GPRC5B/HLA-A/HLA-E/HLA-F/IL18R1/IL1B/IL6/MALT1/RSAD2/SEMA7A/TICAM1/TLR4/TNFRSF14/TNFSF4/TRAF2/TRAF6/WNT5A	24
787	2IF	2IF	GO:0035065	regulation of histone acetylation	24/4143	55/18866	0.000266993	0.00214578	0.00156307	AUTS2/BRCA1/BRD7/CHEK1/CTBP1/CTCF/FLCN/GATA2/IL1B/IWS1/KAT2A/KAT7/KMT2A/LIF/MUC1/NOC2L/PAXIP1/RPS6KA4/RPS6KA5/RUVBL2/SET/SIN3A/TWIST1/WBP2	24
788	2IF	2IF	GO:0060968	regulation of gene silencing	49/4143	140/18866	0.000270063	0.0021677	0.00157903	ADAR/AGO2/ATAD2/CDC45/CDK2/DHX9/DND1/EGFR/EIF4G1/ELAVL1/FMR1/HIRA/HMGA1/IL6/IPO8/LIMD1/MAP2K1/MIER1/NDC1/NUP107/NUP153/NUP155/NUP160/NUP188/NUP205/NUP214/NUP35/NUP37/NUP43/NUP50/NUP54/NUP62/NUP85/NUP88/NUP93/NUP98/POLR2A/POLR2B/POLR2D/POLR2H/PUM2/RAE1/RIPK1/SEH1L/SIN3A/TP53/TPR/XPO5/ZC3H12A	49
789	2IF	2IF	GO:0002429	immune response-activating cell surface receptor signaling pathway	138/4143	481/18866	0.000273975	0.00219353	0.00159785	ABI1/ACTB/ACTR2/ACTR3/ARPC2/ARPC4/BCAR1/BCL10/BTN2A1/BTN2A2/BTN3A1/BTN3A2/BTN3A3/C3AR1/CARD11/CARD9/CBFB/CD38/CD47/CDC42/CEACAM1/CHUK/CREBBP/CRKL/CSK/CUL1/CYFIP1/CYLD/DGKZ/DUSP3/EIF2B1/EIF2B3/EIF2B5/ELF1/ELMO2/EZR/FOXP1/FPR1/GBP1/GPS2/GRB2/HLA-A/HLA-DPA1/HLA-DRA/HSP90AA1/HSP90AB1/ICOSLG/IKBKB/ITK/KHDRBS1/LIMK1/LPXN/LYN/MALT1/MAPK1/MICB/MUC1/MYO10/MYO1C/NCKAP1/NFKB1/NFKBID/NRAS/PAG1/PAK1/PAK2/PAK3…	138
790	2IF	2IF	GO:0002757	immune response-activating signal transduction	138/4143	481/18866	0.000273975	0.00219353	0.00159785	ABI1/ACTB/ACTR2/ACTR3/ARPC2/ARPC4/BCAR1/BCL10/BTN2A1/BTN2A2/BTN3A1/BTN3A2/BTN3A3/C3AR1/CARD11/CARD9/CBFB/CD38/CD47/CDC42/CEACAM1/CHUK/CREBBP/CRKL/CSK/CUL1/CYFIP1/CYLD/DGKZ/DUSP3/EIF2B1/EIF2B3/EIF2B5/ELF1/ELMO2/EZR/FOXP1/FPR1/GBP1/GPS2/GRB2/HLA-A/HLA-DPA1/HLA-DRA/HSP90AA1/HSP90AB1/ICOSLG/IKBKB/ITK/KHDRBS1/LIMK1/LPXN/LYN/MALT1/MAPK1/MICB/MUC1/MYO10/MYO1C/NCKAP1/NFKB1/NFKBID/NRAS/PAG1/PAK1/PAK2/PAK3…	138
791	2IF	2IF	GO:0051100	negative regulation of binding	57/4143	169/18866	0.000275134	0.00220003	0.00160258	ACTB/ADAM15/AKT1/AURKA/AURKB/B2M/CARD16/CPNE1/DDX11/DTNBP1/DVL1/E2F1/EIF2S1/EIF4A3/EPB41L5/GTPBP4/HABP4/HMGA2/IFI16/IFIT1/IFIT2/ITGB1BP1/JAK2/JUN/LRRK2/MAD2L2/MAP2/MEPCE/MET/MITD1/MSX1/MSX2/NEK2/NES/NFKBIA/NKX3-1/PER2/PEX14/PIM2/PPP1CA/PRKCD/PSEN1/RALB/RUVBL2/SIN3A/SOX11/SP100/STMN1/SUMO3/SYMPK/TEX14/TFAP4/TFIP11/TMBIM6/USP33/XIRP1/ZNF675	57
792	2IF	2IF	GO:0006165	nucleoside diphosphate phosphorylation	47/4143	133/18866	0.000276926	0.00220903	0.00160914	ADPGK/AK4/APP/BPGM/CMPK1/CMPK2/DHTKD1/DTYMK/EIF6/ENO1/ENTPD5/FOXK2/HK1/NDC1/NME3/NUP107/NUP153/NUP155/NUP160/NUP188/NUP205/NUP214/NUP35/NUP37/NUP43/NUP50/NUP54/NUP62/NUP85/NUP88/NUP93/NUP98/OGDH/PFKFB3/PFKFB4/PFKP/PGAM1/PGK1/PKM/PSEN1/RAE1/SEH1L/SLC2A6/TPI1/TPR/TREX1/ZBTB7A	47
793	2IF	2IF	GO:0061842	microtubule organizing center localization	16/4143	31/18866	0.000276959	0.00220903	0.00160914	ASPM/AURKA/BICD2/CEP83/DLGAP5/DYNC1LI2/EZR/GPSM2/KIF5B/MAD2L1/NDE1/NIN/NUBP1/PARD3/PLXNA2/SUN2	16
794	2IF	2IF	GO:1905475	regulation of protein localization to membrane	64/4143	195/18866	0.000287476	0.00229003	0.00166815	ACSL3/ACTB/ADAM10/AKT1/ANK3/ARF6/BBC3/BCL2L1/BID/CASP8/CDH2/CLN3/CLTC/CRKL/CSK/DAG1/E2F1/EGFR/EPHA2/EPHA3/EZR/GBP1/GRIPAP1/IQSEC2/ITGA3/ITGB1BP1/KIF5B/LYPD1/MYO1C/NHLRC1/NMT1/NUMB/PAK1/PDCD5/PDPK1/PICALM/PID1/PMAIP1/PPP1R9B/PPP3CC/PRNP/PTN/PTPN9/RAB11A/RAB11FIP2/RHOG/SPTBN1/SQSTM1/STOM/STX3/STX4/TCAF2/TFDP1/TMBIM1/TP53/TP53BP2/VPS4A/YWHAB/YWHAE/YWHAG/YWHAH/YWHAZ/ZDHHC5/ZMYND8	64
795	2IF	2IF	GO:0042059	negative regulation of epidermal growth factor receptor signaling pathway	22/4143	49/18866	0.00029084	0.00231097	0.0016834	CBL/CDC42/CHMP6/DAB2IP/DUSP3/EGFR/EPS15/EREG/GRB2/HBEGF/HGS/MVP/NUP62/PSEN1/PTPN2/PTPRJ/RAB7A/RNF115/RNF126/SNX5/SNX6/ZGPAT	22
796	2IF	2IF	GO:0006479	protein methylation	61/4143	184/18866	0.0002912	0.00231097	0.0016834	AUTS2/BCOR/BEND3/BRCA1/BRD4/CHTOP/CREBBP/CTCF/CTR9/DNMT1/DNMT3B/DOT1L/EED/EEF2KMT/EHMT1/EHMT2/ETF1/EZH2/FAM98B/FBL/GSPT1/ICMT/IWS1/KDM4D/KMT2A/KMT2B/MLLT6/MTF2/MTHFR/MYB/N6AMT1/NELFE/NTMT1/PAF1/PAGR1/PAXIP1/PCMT1/PHF19/PRDM4/PRMT1/PRMT3/PRMT5/PRMT6/PRMT7/PWP1/RIF1/RTF1/SETD1A/SETD1B/SETD3/SIRT7/SMYD2/SNRPB/SNRPD3/SNW1/SUV39H1/SUV39H2/SUZ12/TTLL12/WDR5/WDR82	61
797	2IF	2IF	GO:0008213	protein alkylation	61/4143	184/18866	0.0002912	0.00231097	0.0016834	AUTS2/BCOR/BEND3/BRCA1/BRD4/CHTOP/CREBBP/CTCF/CTR9/DNMT1/DNMT3B/DOT1L/EED/EEF2KMT/EHMT1/EHMT2/ETF1/EZH2/FAM98B/FBL/GSPT1/ICMT/IWS1/KDM4D/KMT2A/KMT2B/MLLT6/MTF2/MTHFR/MYB/N6AMT1/NELFE/NTMT1/PAF1/PAGR1/PAXIP1/PCMT1/PHF19/PRDM4/PRMT1/PRMT3/PRMT5/PRMT6/PRMT7/PWP1/RIF1/RTF1/SETD1A/SETD1B/SETD3/SIRT7/SMYD2/SNRPB/SNRPD3/SNW1/SUV39H1/SUV39H2/SUZ12/TTLL12/WDR5/WDR82	61
798	2IF	2IF	GO:0009156	ribonucleoside monophosphate biosynthetic process	17/4143	34/18866	0.000293845	0.00232612	0.00169443	ADSL/AMPD3/ATIC/CAD/CMPK1/GART/GMPS/HPRT1/PAICS/PFAS/PPAT/RFK/UCK1/UCK2/UCKL1/UMPS/UPP1	17
799	2IF	2IF	GO:0031112	positive regulation of microtubule polymerization or depolymerization	17/4143	34/18866	0.000293845	0.00232612	0.00169443	ARL2/CDK5RAP2/CKAP5/CLIP1/DRG1/FES/HSPA1A/HSPA1B/MAP1B/MAPRE1/MET/NAV3/NIN/PAK1/PSRC1/RAC1/SLAIN2	17
800	2IF	2IF	GO:0009132	nucleoside diphosphate metabolic process	53/4143	155/18866	0.000302527	0.00239186	0.00174232	ADPGK/AK2/AK3/AK4/AMPD3/APP/BPGM/CARD11/CMPK1/CMPK2/DHTKD1/DTYMK/EIF6/ENO1/ENTPD5/FOXK2/GUK1/HK1/NDC1/NME3/NUP107/NUP153/NUP155/NUP160/NUP188/NUP205/NUP214/NUP35/NUP37/NUP43/NUP50/NUP54/NUP62/NUP85/NUP88/NUP93/NUP98/OGDH/PFKFB3/PFKFB4/PFKP/PGAM1/PGK1/PKM/PSEN1/RAE1/SEH1L/SLC2A6/TJP2/TPI1/TPR/TREX1/ZBTB7A	53
801	2IF	2IF	GO:0060260	regulation of transcription initiation from RNA polymerase II promoter	18/4143	37/18866	0.000303483	0.00239642	0.00174564	CAND1/CREB1/DHX36/ERCC1/ERCC6/HMGB1/MED1/MED16/MED17/MED24/PAXIP1/PSMC2/PSMC3/PSMC4/PSMC5/PSMC6/SRF/TP53	18
802	2IF	2IF	GO:0051403	stress-activated MAPK cascade	88/4143	286/18866	0.000304207	0.00239914	0.00174763	AIDA/AKT1/APP/ARHGEF5/ARL6IP5/AXIN1/CARD9/CCM2/CDC42/CHUK/CRKL/CUL1/CYLD/DAB2IP/DAXX/DBNL/DNAJA1/DTNBP1/DUSP1/DUSP3/EGFR/EIF2AK2/ERCC6/EZR/FAS/FOXM1/FZD5/FZD7/GADD45A/GPS2/HACD3/HMGB1/HMGCR/IKBKB/IL1B/IRAK1/IRAK2/LGALS9/MAP2K1/MAP2K3/MAP3K11/MAP3K3/MAPK1/MAPK11/MDFIC/MFHAS1/MLKL/MUL1/MYC/NFKB1/NRK/PAK1/PBK/PDCD10/PKN1/PRMT1/PTGER4/PTPN1/PYCARD/RAPGEF1/RIPK1/RIPK2/SDCBP/SEMA3A/SPAG9/SPHK1/STK3/TAB…	88
803	2IF	2IF	GO:0042307	positive regulation of protein import into nucleus	19/4143	40/18866	0.00030694	0.00241768	0.00176113	CDK1/DMAP1/ECT2/FLNA/HSP90AB1/IPO5/JAK2/MAPK1/NUTF2/PRKCD/PSEN1/RAN/RBM22/SMAD3/TARDBP/TPR/TRIM28/ZC3H12A/ZPR1	19
804	2IF	2IF	GO:0035967	cellular response to topologically incorrect protein	56/4143	166/18866	0.00030776	0.00242112	0.00176364	ACADVL/ADD1/AMFR/ATF3/ATF6/AUP1/BAK1/BFAR/BOK/CALR/CANX/CCL2/CCND1/CREB3/CREBRF/CXCL8/DAB2IP/DAXX/DDRGK1/DDX11/DNAJC3/EIF2AK2/EIF2S1/ERO1A/FICD/GOSR2/HDGF/HERPUD2/HSF1/HSPA13/HSPA14/HSPA1A/HSPA1B/HSPA5/HSPA8/HSPA9/HSPD1/NCK2/OPTN/PDIA6/PPP1R15A/PPP1R15B/PTPN1/PTPN2/RHBDD1/RNF121/RNF126/SDF2L1/STC2/TATDN2/TMBIM6/TMEM33/TOR1A/VCP/WFS1/ZBTB17	56
805	2IF	2IF	GO:0006757	ATP generation from ADP	42/4143	116/18866	0.00031677	0.00248891	0.00181301	ADPGK/APP/BPGM/DHTKD1/EIF6/ENO1/ENTPD5/FOXK2/HK1/NDC1/NUP107/NUP153/NUP155/NUP160/NUP188/NUP205/NUP214/NUP35/NUP37/NUP43/NUP50/NUP54/NUP62/NUP85/NUP88/NUP93/NUP98/OGDH/PFKFB3/PFKFB4/PFKP/PGAM1/PGK1/PKM/PSEN1/RAE1/SEH1L/SLC2A6/TPI1/TPR/TREX1/ZBTB7A	42
806	2IF	2IF	GO:0006695	cholesterol biosynthetic process	30/4143	75/18866	0.000318306	0.00249478	0.00181729	CNBP/CYB5R3/CYP51A1/DHCR24/EBP/ELOVL6/ERLIN1/FASN/FDFT1/FDPS/HMGCR/HMGCS1/HSD17B7/IDI1/INSIG1/INSIG2/KPNB1/LBR/LSS/MSMO1/MVD/MVK/NFYA/NFYC/NSDHL/RAN/SC5D/SEC14L2/SP1/SQLE	30
807	2IF	2IF	GO:1902653	secondary alcohol biosynthetic process	30/4143	75/18866	0.000318306	0.00249478	0.00181729	CNBP/CYB5R3/CYP51A1/DHCR24/EBP/ELOVL6/ERLIN1/FASN/FDFT1/FDPS/HMGCR/HMGCS1/HSD17B7/IDI1/INSIG1/INSIG2/KPNB1/LBR/LSS/MSMO1/MVD/MVK/NFYA/NFYC/NSDHL/RAN/SC5D/SEC14L2/SP1/SQLE	30
808	2IF	2IF	GO:1902107	positive regulation of leukocyte differentiation	54/4143	159/18866	0.000323316	0.00253091	0.00184361	AP3D1/BTN2A2/CASP8/CBFB/CD46/CD74/CD83/CREB1/CSF1/CYLD/EVI2B/FADD/FES/FLT3LG/GPR68/HMGB1/IL12A/IL12RB1/IL15/IL1A/IL1B/IL23A/IL4R/IL7/IL7R/JUN/LGALS9/LIF/MALT1/MDK/MYB/NFKBID/NOTCH2/PCID2/PNP/PPARGC1B/PPP2R3C/PRKDC/RAG1/RB1/RIPK1/RIPK2/SART1/SLC9B2/SOCS1/TGFBR2/TNFSF4/TOX/TRAF6/TRIB1/XRCC6/ZBTB46/ZBTB7B/ZFP36L1	54
809	2IF	2IF	GO:0009147	pyrimidine nucleoside triphosphate metabolic process	13/4143	23/18866	0.000325432	0.00254297	0.0018524	AK3/CAD/CMPK2/CTPS1/CTPS2/DCTPP1/DTYMK/DUT/NME3/TYMS/UCK1/UCK2/UCKL1	13
810	2IF	2IF	GO:0046777	protein autophosphorylation	75/4143	237/18866	0.0003258	0.00254297	0.0018524	AKT1/ATR/AURKA/AURKB/BCR/CAD/CALM1/CALM3/CAMK2D/CAMK4/CAMKK2/CDK12/CHEK2/CLK3/CSK/CSNK1G2/DDR2/DDX3X/EGFR/EIF2AK2/EIF2S1/FES/FGFR1/FLT1/GREM1/HTATIP2/IRAK1/IRAK3/ITK/JAK2/JUN/KDR/LMTK2/LRRK2/LYN/MAP3K11/MAP3K3/MAPKAPK5/MARK2/MELK/MKNK2/MTOR/MVP/NBN/NEK2/OXSR1/PAK1/PAK2/PASK/PDPK1/PIM2/PIM3/PPP2R5E/PRKD2/PRKX/PTK2/RAD50/RAP2B/RAP2C/RIPK1/ROS1/SLK/SMG1/STK10/STK17B/STK24/STK4/TAOK3/TEK/TRIM28/TTK/U…	75
811	2IF	2IF	GO:0045824	negative regulation of innate immune response	26/4143	62/18866	0.000326063	0.00254297	0.0018524	ADAR/CACTIN/CEACAM1/CNOT7/DHX58/HLA-A/HLA-B/HLA-E/HLA-F/IFI16/IRAK3/LGALS9/METTL3/MUL1/NLRC5/NMI/PARP14/PTPN2/SAMHD1/SERPING1/SLAMF8/TNFAIP3/TRAFD1/TREX1/TTLL12/YTHDF2	26
812	2IF	2IF	GO:0030010	establishment of cell polarity	49/4143	141/18866	0.000326811	0.00254567	0.00185436	AMOTL2/ARF6/ARHGEF11/BCCIP/CDC42/CDK5RAP2/CENPA/CFL1/CRKL/DOCK2/DOCK7/DYNLT1/FBF1/FOXF1/FRMD4A/GPSM2/HSP90AA1/HSP90AB1/KANK1/KIF20B/LAMA1/MAD2L1/MAP1B/MAP2/MAP4/MARK2/MSN/MYH9/NDC80/NDE1/NSFL1C/PAK1/PARD3/PLK1/PTK2/RAB10/RAB11FIP2/RAP1B/ROCK2/SAPCD2/SCRIB/SIPA1L3/SNX27/SPDL1/TCIRG1/WEE1/WNT5A/WWC1/ZW10	49
813	2IF	2IF	GO:0006090	pyruvate metabolic process	52/4143	152/18866	0.000338319	0.00263206	0.00191729	ADPGK/APP/BPGM/DHTKD1/DLAT/DLD/EIF6/ENO1/ENTPD5/FOXK2/GLO1/HK1/ME2/ME3/NDC1/NUP107/NUP153/NUP155/NUP160/NUP188/NUP205/NUP214/NUP35/NUP37/NUP43/NUP50/NUP54/NUP62/NUP85/NUP88/NUP93/NUP98/OGDH/PDK3/PDP1/PFKFB3/PFKFB4/PFKP/PGAM1/PGK1/PKM/PSEN1/RAE1/SEH1L/SLC16A3/SLC2A6/SRR/TPI1/TPR/TREX1/VDAC1/ZBTB7A	52
814	2IF	2IF	GO:0034599	cellular response to oxidative stress	94/4143	310/18866	0.000339893	0.00264106	0.00192385	ADNP2/AGAP3/AIFM2/AKT1/ARL6IP5/ARNTL/BAG5/CAMKK2/CCNA2/CDK1/CDK2/CFLAR/CHUK/CST3/CYCS/DHFR/DNM2/ECT2/EGFR/EIF2S1/ERO1A/ETS1/ETV5/EZH2/FANCC/FANCD2/FBXO7/FXN/FZD1/GCH1/GPX3/GSKIP/HNRNPD/HSF1/HSPA1A/HSPA1B/IL6/JAK2/JUN/KEAP1/KLF4/LRRK2/MAPK1/MCL1/MDM2/MELK/MET/MYB/NCOA7/NET1/NFE2L1/NONO/OSER1/PARP1/PAWR/PCNA/PDCD10/PML/PNPT1/PPARGC1B/PPIF/PPP5C/PRDX3/PRDX6/PRKCD/PTPRK/PXN/PYCR2/PYROXD1/RELA/RIPK1/R…	94
815	2IF	2IF	GO:1905477	positive regulation of protein localization to membrane	45/4143	127/18866	0.000344897	0.00267666	0.00194978	ACSL3/AKT1/ANK3/ARF6/BBC3/BID/CASP8/CLN3/E2F1/EGFR/EPHA2/EPHA3/EZR/ITGA3/ITGB1BP1/KIF5B/MYO1C/NMT1/PAK1/PDCD5/PDPK1/PMAIP1/PPP1R9B/PPP3CC/PRNP/PTN/PTPN9/RAB11A/RAB11FIP2/RHOG/SPTBN1/SQSTM1/STOM/STX3/STX4/TCAF2/TFDP1/TP53/TP53BP2/YWHAB/YWHAE/YWHAG/YWHAH/YWHAZ/ZDHHC5	45
816	2IF	2IF	GO:0045842	positive regulation of mitotic metaphase/anaphase transition	9/4143	13/18866	0.000351456	0.00270927	0.00197353	ANAPC4/ANAPC7/CDC16/CDC23/CDC27/CDT1/DLGAP5/ESPL1/RB1	9
817	2IF	2IF	GO:0071027	nuclear RNA surveillance	9/4143	13/18866	0.000351456	0.00270927	0.00197353	EXOSC10/EXOSC2/EXOSC3/EXOSC4/EXOSC6/EXOSC8/EXOSC9/PCID2/XRN1	9
818	2IF	2IF	GO:0071028	nuclear mRNA surveillance	9/4143	13/18866	0.000351456	0.00270927	0.00197353	EXOSC10/EXOSC2/EXOSC3/EXOSC4/EXOSC6/EXOSC8/EXOSC9/PCID2/XRN1	9
819	2IF	2IF	GO:0098789	pre-mRNA cleavage required for polyadenylation	9/4143	13/18866	0.000351456	0.00270927	0.00197353	CPSF2/CPSF4/CPSF6/CPSF7/CSTF2/CSTF2T/FIP1L1/NCBP1/NUDT21	9
820	2IF	2IF	GO:1901970	positive regulation of mitotic sister chromatid separation	9/4143	13/18866	0.000351456	0.00270927	0.00197353	ANAPC4/ANAPC7/CDC16/CDC23/CDC27/CDT1/DLGAP5/ESPL1/RB1	9
821	2IF	2IF	GO:1901654	response to ketone	65/4143	200/18866	0.000351669	0.00270927	0.00197353	ABHD2/ADAM15/ADCY3/AHR/AKAP8/AKR1B1/AKT1/ATP2B1/BCL2L1/CAD/CALM3/CALR/CBL/CBX3/CCND1/CD38/CDC5L/CFLAR/CLDN1/CSNK2B/DCPS/DNMT3B/DUSP1/EGFR/EIF4E/FDX1/FOSL1/GNB1/HNRNPD/HOXD13/HSF1/ICAM1/IGFBP7/KIF1B/KLF4/LARP1/MSN/MTAP/NASP/NCOA2/NCOA4/NDOR1/NKX3-1/PARP1/PCNA/PPP1R9B/PTGER4/PTN/RELA/ROCK2/RWDD1/SIN3A/SLIT2/SPP1/TFAP4/TGFB2/TLR2/TNC/TNFSF4/TRERF1/TSPO/TYMS/UBE3A/WBP2/XRN1	65
822	2IF	2IF	GO:0071496	cellular response to external stimulus	98/4143	326/18866	0.000360658	0.00277514	0.00202151	AKT1/ANKRD1/ATF3/ATP2B1/BAK1/BCL10/BRIP1/C12orf66/CADPS2/CASP1/CASP2/CASP8/CASP8AP2/CBL/CD40/CD68/CHEK1/CYP27B1/DAG1/DCTPP1/DNM1L/EGFR/EHMT2/EIF2AK2/EIF2S1/EIF4G1/FADD/FAS/FES/FLCN/FOSL1/GADD45A/GDAP1/GLUL/GSDMD/HABP4/HNRNPL/HSPA5/HSPA8/ICAM1/IFI16/IL15/IL1B/IRF1/ITGA2/ITGA6/JUN/KCNJ2/LRRK2/LYN/MAP3K14/MAPK1/MAX/MDM2/MED1/MFSD2A/MTOR/MYBBP1A/MYD88/NAMPT/NFKB1/NUAK2/NUDT15/PIEZO1/PIK3R4/PMAIP1/PPP…	98
823	2IF	2IF	GO:0001933	negative regulation of protein phosphorylation	128/4143	444/18866	0.000361372	0.00277725	0.00202305	ADAR/AIDA/AKT1/ATF3/BAK1/BDKRB1/BDKRB2/BTN2A2/CACTIN/CALM1/CALM3/CBL/CCNB1/CDK5RAP1/CDKN2C/CDKN2D/CEACAM1/CEP85/CHMP6/CHORDC1/CNKSR3/CRKL/CSK/CYLD/DAB2IP/DAG1/DNAJA1/DNAJC3/DTNBP1/DUS2/DUSP1/DUSP16/DUSP3/DUSP5/DUSP6/DUSP7/DVL1/EIF3A/EIF4G1/EZR/FBXO7/FLCN/FOXM1/GADD45A/GBP1/GPS2/GREM1/GSKIP/HEG1/HHEX/HMGCR/IL1B/ILK/IPO5/IPO7/IRAK3/ITGB1BP1/ITPRIP/JUN/KLF4/LATS2/LEMD2/LIF/LRRK1/LRRK2/LYN/MIR221/MTO…	128
824	2IF	2IF	GO:0030217	T cell differentiation	79/4143	253/18866	0.000365471	0.00280535	0.00204352	ADAM17/AP3D1/B2M/BTN2A2/CAMK4/CARD11/CBFB/CD46/CD74/CD83/CDK6/CTSL/CYLD/DNAJA3/DOCK2/DROSHA/EGR1/FADD/FANCA/FANCD2/FOXP1/FZD5/FZD7/HMGB1/IL12A/IL12RB1/IL15/IL18R1/IL1A/IL1B/IL23A/IL4R/IL6/IL7/IL7R/IRF1/ITK/JAK3/KAT2A/LFNG/LGALS9/LIG4/MALT1/MDK/METTL3/MR1/MTOR/MYB/NCAPH2/NFKBID/NHEJ1/PATZ1/PIK3CD/PKNOX1/PNP/PRELID1/PRKDC/PTGER4/PTPN2/RAG1/RC3H2/RELB/RIPK2/RSAD2/SART1/SMAD7/SOCS1/SRF/STAT6/TCIRG1/T…	79
825	2IF	2IF	GO:0031293	membrane protein intracellular domain proteolysis	11/4143	18/18866	0.000379006	0.00289869	0.00211151	ADAM10/ADAM17/APH1A/NFKB1/PSEN1/PSEN2/PSENEN/RELA/RHBDD1/SPPL2A/TRAF6	11
826	2IF	2IF	GO:0031468	nuclear envelope reassembly	11/4143	18/18866	0.000379006	0.00289869	0.00211151	ANKLE2/BANF1/CHMP4B/CHMP7/NSFL1C/PPP2CA/PPP2R1A/PPP2R2A/REEP4/VPS4A/VRK1	11
827	2IF	2IF	GO:0046112	nucleobase biosynthetic process	11/4143	18/18866	0.000379006	0.00289869	0.00211151	CAD/CMPK1/CTPS1/CTPS2/GART/GMPS/HPRT1/MTOR/PAICS/PPAT/UMPS	11
828	2IF	2IF	GO:0051101	regulation of DNA binding	44/4143	124/18866	0.000384892	0.00294015	0.00214171	ACD/CALM3/CDCA5/CDT1/CEBPG/CPNE1/CSNK2B/DDRGK1/DOT1L/E2F1/EDF1/ERCC2/HABP4/HJURP/HMGA2/HMGB1/HMGB2/IFI16/ITGA2/JAK2/JUN/KLF4/LIF/MAD2L2/MSX1/MSX2/NEK2/NFKBIA/PARP1/PER2/PINX1/PLAUR/PSEN1/RB1/SIN3A/SOX11/SP100/SUMO3/TFAP4/TRAF6/TRIM28/TWIST1/ZBTB7A/ZNF675	44
829	2IF	2IF	GO:0018107	peptidyl-threonine phosphorylation	42/4143	117/18866	0.000390552	0.00297978	0.00217059	AKT1/APP/AXIN1/CAB39/CAD/CALM1/CALM3/CAMK2D/CDC42BPB/CDK1/CHEK1/CIT/CSNK2B/DYRK2/DYRK4/EIF4G1/LMTK2/LRRK2/MAP2K1/MAPK1/MARK2/MTOR/OXSR1/PARD3/PDPK1/PKN1/PLK1/PRKCD/PRKD2/PRKDC/RIPK2/ROCK2/RPTOR/S1PR2/SMAD7/SPHK1/SPRED1/TBK1/TGFBR2/TTK/VRK1/WNT5A	42
830	2IF	2IF	GO:0043331	response to dsRNA	23/4143	53/18866	0.000392366	0.00298736	0.00217611	CARD9/DDX21/DDX58/DHX36/DHX9/IFIH1/IFIT1/IRAK3/IRF3/MAPK1/MUL1/NFKB1/NFKBIA/PDE12/PELI1/PMAIP1/PQBP1/RALB/RFTN1/RIOK3/RIPK2/TICAM1/TLR3	23
831	2IF	2IF	GO:0002821	positive regulation of adaptive immune response	40/4143	110/18866	0.00039249	0.00298736	0.00217611	ATAD5/B2M/C3/CD274/CD40/EXOSC3/EXOSC6/FADD/FZD5/HLA-A/HLA-B/HLA-E/HLA-F/HLA-H/HMCES/HSPD1/IL12A/IL12RB1/IL18R1/IL1B/IL23A/IL6/IL6ST/MAD2L2/MALT1/MLH1/MR1/MSH2/NFKBID/PAXIP1/PVR/PYCARD/RIF1/RIPK2/RSAD2/STAT6/TNFSF13B/TNFSF4/TRAF2/TRAF6	40
832	2IF	2IF	GO:0031330	negative regulation of cellular catabolic process	82/4143	265/18866	0.00039343	0.00299092	0.0021787	AKT1/BAG5/CCAR2/CHMP4B/CPTP/CST3/DAB2IP/DDRGK1/DFFA/DHX34/DHX36/DHX9/DKC1/DND1/E2F1/EIF4G1/EIF4G2/ELAVL1/F8A1/FEZ2/FMR1/FOXK2/FUS/GDNF/GIPC1/HNRNPC/HNRNPD/HNRNPU/HSP90AB1/LARP1/LRPPRC/LRRK2/LZTS1/MCL1/MET/MFSD2A/MTOR/MYD88/N4BP1/NAF1/NAMPT/NOCT/NPC1/NSUN2/PANO1/PBK/PDCL3/PML/PSEN1/PSMF1/PTK2/QRICH2/QSOX1/RASIP1/RBM10/SCO1/SDCBP/SEC22B/SENP1/SGTA/SMCR8/SMG1/SNRNP70/SVIP/SYNCRIP/TAB2/TAB3/TARDBP/TH…	82
833	2IF	2IF	GO:0032271	regulation of protein polymerization	73/4143	231/18866	0.000406001	0.00308098	0.0022443	ACTR2/ACTR3/ADD1/ADD3/AP1AR/ARF1/ARF6/ARFIP1/ARHGAP18/ARL2/ARPC2/ARPC4/ARPC5L/CAMSAP1/CAPZA1/CAPZA2/CAPZB/CDC42EP2/CDC42EP3/CDC42EP4/CDK5RAP2/CKAP5/CLIP1/CORO1B/CSF3/CYFIP1/DBNL/DRG1/EML2/FES/FKBP4/FLII/GRB2/HIP1R/HSP90AA1/HSPA1A/HSPA1B/ICAM1/KANK1/MAP1B/MAP2/MAPRE1/MET/MTOR/MYO1C/NAV3/NCK2/NCKAP1/NIN/PAK1/PAK3/PFN1/PRKCD/PSRC1/PYCARD/RAC1/RDX/SLAIN2/SLIT2/SNX9/SPIRE2/SPTAN1/SPTBN1/SPTBN5/STMN1/T…	73
834	2IF	2IF	GO:0051348	negative regulation of transferase activity	90/4143	296/18866	0.00040625	0.00308098	0.0022443	ADAR/AIDA/AKT1/BAG5/CBL/CDK5RAP1/CDKN2C/CDKN2D/CEACAM1/CEP85/CHMP6/CHORDC1/CSK/DAB2IP/DNAJA1/DNAJC3/DTNBP1/DTX3L/DUS2/DUSP1/DUSP16/DUSP3/DUSP5/DUSP6/DUSP7/DVL1/FBXO5/FBXO7/GADD45A/GPS2/GSKIP/HEG1/HHEX/HMGCR/HNRNPU/IL1B/ILK/IPO5/IPO7/IRAK3/ITGB1BP1/ITPRIP/LATS2/LIMK1/LYN/MAD2L1/MAD2L2/MVP/NF2/NUP62/PAK2/PARP3/PDPK1/PIF1/PIK3IP1/PINX1/PKN1/PLK1/PPM1F/PPP2CA/PPP2R1A/PRDX3/PRKCD/PSEN1/PTPN1/PTPN2/PTP…	90
835	2IF	2IF	GO:0002711	positive regulation of T cell mediated immunity	22/4143	50/18866	0.000412533	0.00312488	0.00227628	B2M/FADD/FZD5/HLA-A/HLA-B/HLA-E/HLA-F/HLA-H/HSPD1/IL12A/IL12RB1/IL18R1/IL1B/IL23A/IL6/MALT1/MR1/PVR/RSAD2/TNFSF4/TRAF2/TRAF6	22
836	2IF	2IF	GO:0001773	myeloid dendritic cell activation	15/4143	29/18866	0.000416371	0.00313518	0.00228378	BATF2/BATF3/CAMK4/DOCK2/FLT3LG/HMGB1/NOTCH2/PSEN1/PYCARD/RBPJ/RELB/STARD7/TGFBR2/TRAF6/UBD	15
837	2IF	2IF	GO:0002230	positive regulation of defense response to virus by host	15/4143	29/18866	0.000416371	0.00313518	0.00228378	AIM2/APOBEC3F/APOBEC3G/DDX58/DTX3L/IL12RB1/IL23A/PARP9/PQBP1/PYCARD/SIN3A/STAT1/TRAF3IP2/TRIM44/ZC3H12A	15
838	2IF	2IF	GO:0006294	nucleotide-excision repair, preincision complex assembly	15/4143	29/18866	0.000416371	0.00313518	0.00228378	CHD1L/CUL4A/DDB2/ERCC2/ERCC3/GTF2H1/GTF2H3/MNAT1/PARP1/RAD23B/RPA1/RPA2/RPA3/UBB/UBC	15
839	2IF	2IF	GO:0010390	histone monoubiquitination	15/4143	29/18866	0.000416371	0.00313518	0.00228378	BCOR/CDC73/CTR9/DDB2/DTX3L/KDM2B/PAF1/PCGF5/PCGF6/RAG1/RNF2/RNF40/TRIM37/UBE2E1/UHRF1	15
840	2IF	2IF	GO:0051569	regulation of histone H3-K4 methylation	15/4143	29/18866	0.000416371	0.00313518	0.00228378	AUTS2/BCOR/BRCA1/CTR9/DNMT1/DNMT3B/KMT2A/KMT2B/MYB/NELFE/PAXIP1/PRMT6/RTF1/SNW1/WDR5	15
841	2IF	2IF	GO:0046578	regulation of Ras protein signal transduction	63/4143	194/18866	0.000439718	0.00330703	0.00240897	ABL2/ARF6/ARHGAP17/ARHGAP42/ARHGDIA/ARHGEF3/AUTS2/BCR/CBL/CDC42SE1/CDC42SE2/CRKL/CSF1/DAB2IP/DENND1A/DENND3/DENND4A/DENND4B/DGKI/DNM2/DYNLT1/EPS8L1/F2R/FLCN/FOXM1/GRB2/HEG1/IQSEC2/ITGA3/JAK2/KANK1/KIF14/LPAR6/LRRC59/LYN/MADD/MET/MFN2/MYO9B/NET1/NOTCH1/NOTCH2/NRG1/NRP1/NUP62/PPP2CB/RAC1/RAF1/RAPGEF1/RASA2/RASGRF2/RASIP1/RDX/SHOC2/SPRY4/SQSTM1/SSX2IP/STARD13/STARD8/STMN1/STMN3/TGFB2/TNFAIP1	63
842	2IF	2IF	GO:0010165	response to X-ray	16/4143	32/18866	0.000441554	0.00331296	0.00241329	BLM/BRCA2/BRCC3/CCND1/DNM2/ERCC1/ERCC6/HMGA2/LIG4/MSH2/RAD51/TP53/XRCC2/XRCC4/XRCC5/XRCC6	16
843	2IF	2IF	GO:0035456	response to interferon-beta	16/4143	32/18866	0.000441554	0.00331296	0.00241329	AIM2/BST2/DDX41/IFI16/IFITM1/IFITM3/IFNAR2/IKBKE/IRF1/PLSCR1/PNPT1/STAT1/TLR3/TREX1/UBE2G2/XAF1	16
844	2IF	2IF	GO:0002718	regulation of cytokine production involved in immune response	32/4143	83/18866	0.000446951	0.00334552	0.002437	B2M/BCL10/BST2/CD74/DDX21/DDX58/DHX36/FZD5/GPRC5B/HLA-A/HLA-E/HLA-F/IL18R1/IL1B/IL6/IRAK3/JAK3/MALT1/RSAD2/SEMA7A/SMAD7/TGFB2/TICAM1/TLR3/TLR4/TNFRSF14/TNFRSF1B/TNFSF4/TRAF2/TRAF6/TRPM4/WNT5A	32
845	2IF	2IF	GO:0048041	focal adhesion assembly	32/4143	83/18866	0.000446951	0.00334552	0.002437	ACTN1/ACVRL1/APOD/BCR/DUSP3/EPB41L5/EPHA3/FERMT2/GREM1/ITGA2/ITGB1BP1/KDR/LIMCH1/MACF1/NRP1/PDPK1/PIP5K1A/PPM1F/PTK2/PTPRJ/PTPRK/RAC1/RCC2/ROCK2/S100A10/SDC4/SLC9A1/SLK/SMAD3/TEK/TESK2/WHAMM	32
846	2IF	2IF	GO:0007034	vacuolar transport	51/4143	150/18866	0.000452635	0.00338407	0.00246508	ANKFY1/AP3D1/ARF1/CHMP1A/CHMP4B/CHMP5/CHMP6/CHMP7/CLN3/CLU/DENND3/DTX3L/EPG5/GAK/GOSR2/HGS/HMGXB4/HSPA1A/HSPA8/IGF2R/LRRK2/M6PR/MGRN1/MON1B/MVB12A/NCOA4/NPC1/PIK3R4/RAB12/RAB7A/RILP/SCARB2/SCYL2/SMURF1/SNAPIN/SNX27/SPTBN5/TMEM50A/TMEM50B/VCP/VPS13A/VPS13C/VPS16/VPS18/VPS35/VPS37C/VPS4A/VPS4B/VPS54/VTA1/VTI1A	51
847	2IF	2IF	GO:0031062	positive regulation of histone methylation	19/4143	41/18866	0.000455085	0.00339357	0.002472	AUTS2/BRCA1/BRD4/CHTOP/CTR9/DNMT1/DNMT3B/EED/KMT2A/MTF2/MYB/NELFE/PAF1/PAXIP1/PHF19/RIF1/RTF1/SNW1/WDR5	19
848	2IF	2IF	GO:0050434	positive regulation of viral transcription	19/4143	41/18866	0.000455085	0.00339357	0.002472	CDK9/CHD1/CTDP1/DHX9/GTF2F2/JUN/MDFIC/NELFB/NELFCD/NELFE/POLR2A/POLR2B/POLR2D/POLR2H/RRP1B/SMARCA4/SNW1/SP1/TFAP4	19
849	2IF	2IF	GO:0070227	lymphocyte apoptotic process	29/4143	73/18866	0.000455516	0.00339357	0.002472	AKT1/AURKB/BAK1/BCL10/CCL5/CD274/CD74/CRKL/DFFA/DNAJA3/FADD/FAS/FOXP1/IDO1/IL7R/JAK3/LGALS9/LYN/MIR17HG/NFKBID/NOC2L/PKN1/PRELID1/RAG1/RIPK1/TP53/TRAF3IP2/WNT5A/ZC3H8	29
850	2IF	2IF	GO:0031442	positive regulation of mRNA 3'-end processing	8/4143	11/18866	0.000464261	0.0034425	0.00250764	CCNB1/CDC73/CPEB3/DHX36/HSF1/NCBP1/NUDT21/PAF1	8
851	2IF	2IF	GO:0045899	positive regulation of RNA polymerase II transcriptional preinitiation complex assembly	8/4143	11/18866	0.000464261	0.0034425	0.00250764	CAND1/CREB1/PSMC2/PSMC3/PSMC4/PSMC5/PSMC6/TP53	8
852	2IF	2IF	GO:0072697	protein localization to cell cortex	8/4143	11/18866	0.000464261	0.0034425	0.00250764	EPB41/EPB41L2/EZR/GPSM2/NUBP1/PLK1/PPP1R9B/SAPCD2	8
853	2IF	2IF	GO:1903265	positive regulation of tumor necrosis factor-mediated signaling pathway	8/4143	11/18866	0.000464261	0.0034425	0.00250764	ADAM17/CASP1/CASP4/CPNE1/HSPA1A/HSPA1B/RIPK1/TRAF2	8
854	2IF	2IF	GO:0022604	regulation of cell morphogenesis	141/4143	499/18866	0.000483897	0.00355669	0.00259082	ACTN4/ACTR2/ADAM10/ANKRD27/ANXA7/AP1AR/ARHGAP18/ARHGAP33/ARHGDIA/ARPC2/ATP10A/BVES/C1QBP/CALR/CAMSAP1/CAPRIN1/CAPRIN2/CAPZB/CCL2/CCL7/CD44/CDC42/CDC42EP2/CDC42EP3/CDC42EP4/CDC42SE1/CDC42SE2/CDH2/CFL1/CHN1/CORO1B/CRKL/CYFIP1/DAG1/DBNL/DHX36/DIAPH1/DNM1L/DNM2/DVL1/EPB41/EZR/FBXO31/FERMT2/FES/FGD4/FLNA/FMNL1/FMNL2/FMNL3/GBP1/GNA13/HAS2/HECW2/ICAM1/ILK/ITGB1BP1/ITPKA/ITSN2/KANK1/KDR/LARP4/LIMD1/LIMK1…	141
855	2IF	2IF	GO:0016482	cytosolic transport	55/4143	165/18866	0.000483985	0.00355669	0.00259082	ACTR2/ANKFY1/ANKRD27/AP1AR/AP2A1/ARFIP1/ARFRP1/CLN3/CLTC/DENND5A/DNAJC13/EEA1/EMP2/EPS15/EZR/GAK/GOSR2/KIF1B/KIF1C/KIF5B/LMTK2/LRRK2/MAP2/MAP2K1/MAPK1/MSN/PLEKHJ1/PTPN23/RAB21/RAB29/RAB7A/RDX/RHOBTB3/RILP/RNF126/SNX3/SNX5/SNX6/SNX8/SPAG9/SRSF10/TBC1D10B/TMEM87A/TMEM87B/TRAPPC10/UBE2O/VAMP3/VPS13A/VPS13C/VPS26A/VPS29/VPS35/VPS54/VTI1A/WDR81	55
856	2IF	2IF	GO:0006293	nucleotide-excision repair, preincision complex stabilization	12/4143	21/18866	0.000484722	0.00355669	0.00259082	CHD1L/CUL4A/DDB2/ERCC1/ERCC2/ERCC3/GTF2H1/GTF2H3/PARP1/RPA1/RPA2/RPA3	12
857	2IF	2IF	GO:0006295	nucleotide-excision repair, DNA incision, 3'-to lesion	12/4143	21/18866	0.000484722	0.00355669	0.00259082	CHD1L/CUL4A/DDB2/ERCC1/ERCC2/ERCC3/GTF2H1/GTF2H3/PARP1/RPA1/RPA2/RPA3	12
858	2IF	2IF	GO:0035455	response to interferon-alpha	12/4143	21/18866	0.000484722	0.00355669	0.00259082	ADAR/BST2/EIF2AK2/IFIT2/IFIT3/IFITM1/IFITM3/IFNAR1/IFNAR2/MX2/PDE12/TPR	12
859	2IF	2IF	GO:0036499	PERK-mediated unfolded protein response	12/4143	21/18866	0.000484722	0.00355669	0.00259082	ATF3/BOK/CCL2/CXCL8/EIF2S1/HSPA5/NCK2/PPP1R15A/PPP1R15B/PTPN1/PTPN2/TMEM33	12
860	2IF	2IF	GO:0045943	positive regulation of transcription by RNA polymerase I	12/4143	21/18866	0.000484722	0.00355669	0.00259082	DDX11/DHX33/HEATR1/IPPK/MTOR/NCL/NOL11/PWP1/SMARCA4/UTP15/WDR43/WDR75	12
861	2IF	2IF	GO:0048305	immunoglobulin secretion	12/4143	21/18866	0.000484722	0.00355669	0.00259082	CD40/HLA-E/IL33/IL6/POU2F2/STX4/TMBIM6/TNFSF13B/TNFSF4/TRAF2/TRAF3IP2/TRAF6	12
862	2IF	2IF	GO:0140467	NA	12/4143	21/18866	0.000484722	0.00355669	0.00259082	ATF3/BOK/CCL2/CXCL8/EIF2S1/HSPA5/NCK2/PPP1R15A/PPP1R15B/PTPN1/PTPN2/TMEM33	12
863	2IF	2IF	GO:0006110	regulation of glycolytic process	31/4143	80/18866	0.000491909	0.00360524	0.00262619	APP/EIF6/ENTPD5/NDC1/NUP107/NUP153/NUP155/NUP160/NUP188/NUP205/NUP214/NUP35/NUP37/NUP43/NUP50/NUP54/NUP62/NUP85/NUP88/NUP93/NUP98/PFKFB3/PFKFB4/PGAM1/PSEN1/RAE1/SEH1L/SLC2A6/TPR/TREX1/ZBTB7A	31
864	2IF	2IF	GO:0044380	protein localization to cytoskeleton	24/4143	57/18866	0.000508391	0.00372173	0.00271104	AURKA/CCDC14/CEP192/CEP72/CEP83/CHAMP1/DCTN2/DIAPH1/DVL1/FAM83D/HNRNPU/KIF20B/KLHL21/MAPRE1/NEDD1/NSFL1C/NUDCD3/NUP62/PCM1/PPP1R9B/SPAG5/STIL/TTK/WRAP73	24
865	2IF	2IF	GO:0050870	positive regulation of T cell activation	68/4143	214/18866	0.000530369	0.00387813	0.00282498	AKT1/AP3D1/BCL10/BTN2A2/CARD11/CBFB/CCL2/CCL5/CD274/CD46/CD47/CD74/CD83/CDC42/CSK/CYLD/DNAJA3/DPP4/EBI3/EFNB2/FADD/GRB2/HLA-A/HLA-DPA1/HLA-E/HMGB1/HSPD1/HSPH1/ICOSLG/IL12A/IL12RB1/IL15/IL1A/IL1B/IL23A/IL4R/IL6/IL6ST/IL7/IL7R/JAK3/LGALS9/LYN/MALT1/MDK/MYB/NCK2/NFKBID/PAK1/PAK2/PAK3/PDCD1LG2/PDPK1/PNP/PYCARD/RAC1/RAG1/RIPK2/SART1/SLC7A1/SOCS1/TGFBR2/TNFRSF14/TNFSF13B/TNFSF4/TRAF6/VCAM1/ZBTB7B	68
866	2IF	2IF	GO:0051261	protein depolymerization	41/4143	115/18866	0.000534822	0.00390617	0.0028454	ADD1/ADD3/ATXN7/CAMSAP1/CAPZA1/CAPZA2/CAPZB/CCSAP/CFL1/CKAP2/CKAP5/FLII/GAK/HSPA8/KIF18A/KIF18B/KIF24/KIF2A/KIF2C/LIMA1/MAP1B/MAP1S/MICAL2/MICAL3/NAV3/NES/PDXP/PPP1R9B/RDX/SPTAN1/SPTBN1/SPTBN5/STMN1/STMN3/TMOD3/TPX2/TRIOBP/TWF1/VPS4A/VPS4B/WDR1	41
867	2IF	2IF	GO:0031060	regulation of histone methylation	27/4143	67/18866	0.000541456	0.00395007	0.00287738	AUTS2/BCOR/BRCA1/BRD4/CHTOP/CTCF/CTR9/DNMT1/DNMT3B/EED/IWS1/KDM4D/KMT2A/KMT2B/MLLT6/MTF2/MTHFR/MYB/NELFE/PAF1/PAXIP1/PHF19/PRMT6/RIF1/RTF1/SNW1/WDR5	27
868	2IF	2IF	GO:0009129	pyrimidine nucleoside monophosphate metabolic process	10/4143	16/18866	0.000550265	0.00398218	0.00290077	CAD/CMPK1/DCTD/DUT/TYMS/UCK1/UCK2/UCKL1/UMPS/UPP1	10
869	2IF	2IF	GO:0009263	deoxyribonucleotide biosynthetic process	10/4143	16/18866	0.000550265	0.00398218	0.00290077	CMPK2/DCK/DCTD/DTYMK/DUT/GUK1/RRM1/RRM2/RRM2B/TYMS	10
870	2IF	2IF	GO:0031573	intra-S DNA damage checkpoint	10/4143	16/18866	0.000550265	0.00398218	0.00290077	ATF2/CHEK2/EME1/FANCD2/HUS1/MDC1/MSH2/MUS81/RAD9A/TIPIN	10
871	2IF	2IF	GO:0046134	pyrimidine nucleoside biosynthetic process	10/4143	16/18866	0.000550265	0.00398218	0.00290077	CAD/DCK/DTYMK/TK1/TYMP/UCK1/UCK2/UCKL1/UMPS/UPP1	10
872	2IF	2IF	GO:0051770	positive regulation of nitric-oxide synthase biosynthetic process	10/4143	16/18866	0.000550265	0.00398218	0.00290077	AKAP12/CCL2/IL33/JAK2/KDR/LRRK2/NAMPT/STAT1/TLR2/TLR4	10
873	2IF	2IF	GO:0090083	regulation of inclusion body assembly	10/4143	16/18866	0.000550265	0.00398218	0.00290077	BAG5/CLU/DNAJA4/DNAJB1/DNAJB6/HSF1/HSPA1A/HSPA1B/PSMC5/SACS	10
874	2IF	2IF	GO:2001034	positive regulation of double-strand break repair via nonhomologous end joining	10/4143	16/18866	0.000550265	0.00398218	0.00290077	DTX3L/KDM4D/MAD2L2/PARP3/PARP9/PNKP/PRKDC/RIF1/SMCHD1/WRAP53	10
875	2IF	2IF	GO:1902903	regulation of supramolecular fiber organization	109/4143	373/18866	0.000559137	0.00404176	0.00294417	ACTR2/ACTR3/ADD1/ADD3/ALMS1/AP1AR/APP/ARF1/ARF6/ARFIP1/ARHGAP18/ARHGEF5/ARL2/ARPC2/ARPC4/ARPC5L/ATXN7/CAMSAP1/CAPZA1/CAPZA2/CAPZB/CD47/CDC42/CDC42EP2/CDC42EP3/CDC42EP4/CDK5RAP2/CFL1/CGNL1/CKAP2/CKAP5/CLIP1/CLU/COLGALT1/CORO1B/CSF3/CYFIP1/DBNL/DRG1/EML2/FES/FKBP4/FLII/FLNA/GRB2/HIP1R/HSPA1A/HSPA1B/HSPA8/ICAM1/ITGB1BP1/KANK1/LDLR/LIMA1/LIMCH1/LIMK1/MAP1B/MAP1S/MAP2/MAPRE1/MET/MTOR/MYO1C/NAV3/NCK2/N…	109
876	2IF	2IF	GO:0016556	mRNA modification	13/4143	24/18866	0.000567696	0.00409427	0.00298242	CBLL1/CMTR1/CMTR2/DKC1/METTL3/NSUN2/PUS1/PUS3/PUS7/TRMT10C/TRMT6/TRMT61A/WTAP	13
877	2IF	2IF	GO:0070841	inclusion body assembly	13/4143	24/18866	0.000567696	0.00409427	0.00298242	BAG5/CLU/DNAJA4/DNAJB1/DNAJB6/HSF1/HSPA1A/HSPA1B/PSMC5/SACS/TRIM37/UBD/VCP	13
878	2IF	2IF	GO:0018210	peptidyl-threonine modification	44/4143	126/18866	0.00056993	0.0041057	0.00299075	AKT1/APP/AXIN1/CAB39/CAD/CALM1/CALM3/CAMK2D/CDC42BPB/CDK1/CHEK1/CIT/CSNK2B/DYRK2/DYRK4/EIF4G1/GALNT1/GALNT3/LMTK2/LRRK2/MAP2K1/MAPK1/MARK2/MTOR/OXSR1/PARD3/PDPK1/PKN1/PLK1/PRKCD/PRKD2/PRKDC/RIPK2/ROCK2/RPTOR/S1PR2/SMAD7/SPHK1/SPRED1/TBK1/TGFBR2/TTK/VRK1/WNT5A	44
879	2IF	2IF	GO:0002204	somatic recombination of immunoglobulin genes involved in immune response	22/4143	51/18866	0.000576395	0.00413814	0.00301438	APLF/ATAD5/CD40/ERCC1/EXO1/EXOSC3/EXOSC6/HMCES/HSPD1/LIG4/MAD2L2/MLH1/MSH2/MSH6/NBN/PARP3/PAXIP1/RIF1/STAT6/THOC1/TNFSF4/UNG	22
880	2IF	2IF	GO:0002208	somatic diversification of immunoglobulins involved in immune response	22/4143	51/18866	0.000576395	0.00413814	0.00301438	APLF/ATAD5/CD40/ERCC1/EXO1/EXOSC3/EXOSC6/HMCES/HSPD1/LIG4/MAD2L2/MLH1/MSH2/MSH6/NBN/PARP3/PAXIP1/RIF1/STAT6/THOC1/TNFSF4/UNG	22
881	2IF	2IF	GO:0045190	isotype switching	22/4143	51/18866	0.000576395	0.00413814	0.00301438	APLF/ATAD5/CD40/ERCC1/EXO1/EXOSC3/EXOSC6/HMCES/HSPD1/LIG4/MAD2L2/MLH1/MSH2/MSH6/NBN/PARP3/PAXIP1/RIF1/STAT6/THOC1/TNFSF4/UNG	22
882	2IF	2IF	GO:1901222	regulation of NIK/NF-kappaB signaling	42/4143	119/18866	0.000585538	0.00419901	0.00305872	ACTN4/AKIP1/APP/BIRC2/CALR/CPNE1/CYLD/DDX3X/EDARADD/EGFR/EIF2AK2/GREM1/HMGB1/IL18R1/IL1B/IL23A/ILK/IRAK1/LGALS9/LITAF/MALT1/NFKBIA/PHB/PHB2/RBCK1/RC3H2/RELA/RTKN2/SPHK1/TLR2/TLR3/TLR4/TNFRSF10A/TNFRSF10B/TNFSF15/TRADD/TRAF2/TRAF6/TRIM44/UACA/ZC3H12A/ZFP91	42
883	2IF	2IF	GO:0070265	necrotic cell death	26/4143	64/18866	0.000588307	0.00421409	0.0030697	BIRC2/BIRC3/BOK/CASP8/CFLAR/CYLD/DNM1L/FADD/FAS/IRF3/ITPK1/MIR221/MLKL/PELI1/PGAM5/PPIF/RBCK1/RIPK1/SPATA2/TICAM1/TLR3/TLR4/TMEM123/TP53/TRAF2/TSPO	26
884	2IF	2IF	GO:0051865	protein autoubiquitination	29/4143	74/18866	0.000593679	0.00424776	0.00309423	AMFR/BFAR/BRCA1/DDB2/DTX3L/LRRK2/LRSAM1/MDM2/NFX1/RAD18/RAG1/RNF115/RNF13/RNF181/RNF19B/RNF213/RNF220/RNF4/TRAF2/TRAF6/TRIM21/TRIM37/UBE2D2/UBE2D3/UBE2T/UBE3A/UHRF1/UHRF2/WWP2	29
885	2IF	2IF	GO:0044728	DNA methylation or demethylation	36/4143	98/18866	0.000601096	0.00429597	0.00312935	APOBEC3B/APOBEC3C/APOBEC3D/APOBEC3F/APOBEC3G/BAZ2A/BEND3/BRCA1/CTCF/DMAP1/DNMT1/DNMT3B/EHMT1/EHMT2/EZH2/GATAD2A/HELLS/KDM1B/KMT2A/MBD2/MBD3/METTL4/MIS18A/MTA2/MTRR/MYC/N6AMT1/OTUD4/PARP1/PIWIL4/PLD6/PRMT5/PRMT7/TOX/TRIM28/USP7	36
886	2IF	2IF	GO:0002824	positive regulation of adaptive immune response based on somatic recombination of immune receptors built from immunoglobulin superfamily domains	38/4143	105/18866	0.000602394	0.00430038	0.00313256	ATAD5/B2M/C3/CD274/CD40/EXOSC3/EXOSC6/FADD/FZD5/HLA-A/HLA-B/HLA-E/HLA-F/HLA-H/HMCES/HSPD1/IL12A/IL12RB1/IL18R1/IL1B/IL23A/IL6/MAD2L2/MALT1/MLH1/MR1/MSH2/NFKBID/PAXIP1/PVR/RIF1/RIPK2/RSAD2/STAT6/TNFSF13B/TNFSF4/TRAF2/TRAF6	38
887	2IF	2IF	GO:0016126	sterol biosynthetic process	31/4143	81/18866	0.000631275	0.00450148	0.00327905	CNBP/CYB5R2/CYB5R3/CYP51A1/DHCR24/EBP/ELOVL6/ERLIN1/FASN/FDFT1/FDPS/HMGCR/HMGCS1/HSD17B7/IDI1/INSIG1/INSIG2/KPNB1/LBR/LSS/MSMO1/MVD/MVK/NFYA/NFYC/NSDHL/RAN/SC5D/SEC14L2/SP1/SQLE	31
888	2IF	2IF	GO:1904375	regulation of protein localization to cell periphery	43/4143	123/18866	0.000637076	0.00452289	0.00329464	ACSL3/ACTB/ADAM10/AKT1/ARF6/BCL2L1/CLN3/CLTC/CSK/DAG1/EGFR/EPB41/EPB41L2/EPHA2/EPHA3/EZR/GBP1/GPSM2/GRIPAP1/IQSEC2/ITGA3/KIF5B/LYPD1/NHLRC1/NUMB/PDPK1/PICALM/PID1/PLK1/PPP1R9B/PRNP/PTPN9/RAB11A/RAB11FIP2/RHOG/SAPCD2/SPTBN1/SQSTM1/STX3/STX4/TMBIM1/VPS4A/ZDHHC5	43
889	2IF	2IF	GO:0042771	intrinsic apoptotic signaling pathway in response to DNA damage by p53 class mediator	20/4143	45/18866	0.000637137	0.00452289	0.00329464	AEN/ATAD5/BCL2L12/BRCA2/CD44/CD74/CHEK2/DYRK2/HNRNPK/IFI16/ING2/MSH2/MUC1/PML/PYCARD/SHISA5/SNW1/TMEM109/TP53/USP28	20
890	2IF	2IF	GO:0045911	positive regulation of DNA recombination	20/4143	45/18866	0.000637137	0.00452289	0.00329464	ACTR2/ATAD5/CD40/ERCC2/ERCC6/EXOSC3/EXOSC6/FANCB/FUS/HMCES/MAD2L2/MLH1/MSH2/PARP1/PAXIP1/RIF1/STAT6/TIMELESS/TNFSF4/WRAP53	20
891	2IF	2IF	GO:0051293	establishment of spindle localization	20/4143	45/18866	0.000637137	0.00452289	0.00329464	BCCIP/CDK5RAP2/CENPA/DYNC1H1/DYNLT1/ESPL1/GPSM2/KPNB1/MAD2L1/MAP4/MYH9/NDC80/NDE1/NSFL1C/NUSAP1/PLK1/SAPCD2/SPDL1/SPIRE2/ZW10	20
892	2IF	2IF	GO:0001844	protein insertion into mitochondrial membrane involved in apoptotic signaling pathway	15/4143	30/18866	0.000664574	0.00471236	0.00343266	BBC3/BID/CASP8/E2F1/NMT1/PMAIP1/PPP3CC/TFDP1/TP53/TP53BP2/YWHAB/YWHAE/YWHAG/YWHAH/YWHAZ	15
893	2IF	2IF	GO:0030866	cortical actin cytoskeleton organization	18/4143	39/18866	0.000678804	0.00480788	0.00350224	ANLN/ARF6/CALR/ECT2/EPB41/EPB41L2/EZR/FMNL1/FMNL2/FMNL3/IKBKB/KIF23/NCKAP1/PDCD6IP/RACGAP1/ROCK2/STRIP1/VPS4A	18
894	2IF	2IF	GO:0009303	rRNA transcription	16/4143	33/18866	0.000683489	0.00483564	0.00352247	DDX11/GTF3A/GTF3C5/IPPK/MTOR/NCL/NIFK/NOL11/POLR1B/POLR1E/PWP1/SIRT7/SMARCA4/TAF1B/TCOF1/TP53	16
895	2IF	2IF	GO:0060147	regulation of posttranscriptional gene silencing	42/4143	120/18866	0.000712171	0.00502732	0.00366209	ADAR/AGO2/DHX9/DND1/EGFR/EIF4G1/ELAVL1/FMR1/IL6/IPO8/LIMD1/MAP2K1/NDC1/NUP107/NUP153/NUP155/NUP160/NUP188/NUP205/NUP214/NUP35/NUP37/NUP43/NUP50/NUP54/NUP62/NUP85/NUP88/NUP93/NUP98/POLR2A/POLR2B/POLR2D/POLR2H/PUM2/RAE1/RIPK1/SEH1L/TP53/TPR/XPO5/ZC3H12A	42
896	2IF	2IF	GO:0060966	regulation of gene silencing by RNA	42/4143	120/18866	0.000712171	0.00502732	0.00366209	ADAR/AGO2/DHX9/DND1/EGFR/EIF4G1/ELAVL1/FMR1/IL6/IPO8/LIMD1/MAP2K1/NDC1/NUP107/NUP153/NUP155/NUP160/NUP188/NUP205/NUP214/NUP35/NUP37/NUP43/NUP50/NUP54/NUP62/NUP85/NUP88/NUP93/NUP98/POLR2A/POLR2B/POLR2D/POLR2H/PUM2/RAE1/RIPK1/SEH1L/TP53/TPR/XPO5/ZC3H12A	42
897	2IF	2IF	GO:0022407	regulation of cell-cell adhesion	125/4143	439/18866	0.000713017	0.00502768	0.00366235	AKT1/ANK3/AP3D1/BCL10/BTN2A2/C1QTNF1/CARD11/CBFB/CCL2/CCL5/CD274/CD44/CD46/CD47/CD74/CD83/CDC42/CEACAM1/CEBPB/CSK/CYLD/DNAJA3/DPP4/DUSP3/EBI3/EFNB2/EPB41L5/ETS1/FADD/FSTL3/FUT4/FXYD5/GLMN/GRB2/GTPBP4/HAS2/HLA-A/HLA-DPA1/HLA-E/HMGB1/HSPD1/HSPH1/ICAM1/ICOSLG/IDO1/IL12A/IL12RB1/IL15/IL1A/IL1B/IL23A/IL4R/IL6/IL6ST/IL7/IL7R/IRAK1/IRF1/ITGA6/JAG1/JAK2/JAK3/KIFAP3/KLF4/LGALS9/LYN/MAD2L2/MALT1/MBP/MDGA1/…	125
898	2IF	2IF	GO:0019054	modulation by virus of host process	11/4143	19/18866	0.000721708	0.00507765	0.00369875	BCL2L1/CASP8/CPSF4/KPNA1/KPNA2/KPNA3/KPNA4/KPNA5/KPNB1/PHB2/SCRIB	11
899	2IF	2IF	GO:2000104	negative regulation of DNA-dependent DNA replication	11/4143	19/18866	0.000721708	0.00507765	0.00369875	BLM/BRCA2/CHEK2/DONSON/FBXO5/GMNN/MSH3/SLFN11/SMARCAL1/TIMELESS/TIPIN	11
900	2IF	2IF	GO:0006970	response to osmotic stress	32/4143	85/18866	0.000726306	0.00510432	0.00371818	AKR1B1/ANXA7/ATF2/BDKRB2/CAB39/CAPN3/CLDN1/CLN3/DDX3X/EGFR/HSP90AB1/ICOSLG/ITGA2/KCNMA1/LETM1/LRRC8C/MYLK/NOLC1/OXSR1/PDPK1/PKN1/PLK3/RELB/SLC12A2/SLC2A1/SORD/TLR3/TP53/TSPO/XRCC5/XRCC6/ZFP36L1	32
901	2IF	2IF	GO:0035821	modification of morphology or physiology of other organism	40/4143	113/18866	0.000730525	0.00512827	0.00373563	BCL2L1/CASP8/CCL5/CCL8/CCNK/CFL1/CHD1/CPSF4/CTDP1/DAG1/EIF2AK2/FMR1/GSDMD/HDAC1/HMGA2/HSPA8/IFI27/IGF2R/JUN/KPNA1/KPNA2/KPNA3/KPNA4/KPNA5/KPNB1/MIR221/PHB/PHB2/PSMC3/RRP1B/SCRIB/SMARCA4/SNW1/SP1/STOM/TARDBP/TFAP4/TNIP1/VAPA/ZC3H12A	40
902	2IF	2IF	GO:0010921	regulation of phosphatase activity	57/4143	175/18866	0.000737631	0.00517241	0.00376778	ANKLE2/ARPP19/CABIN1/CALM1/CALM3/CD2BP2/CEP192/CSRNP2/DLG3/EIF2AK2/ENSA/FKBP15/FKBP1A/GNAI2/HSP90AB1/IKBKB/ITGA2/JAK2/LMTK2/MASTL/MPHOSPH10/MTOR/PHACTR1/PHACTR4/PKMYT1/PPARGC1B/PPP1R11/PPP1R12A/PPP1R14B/PPP1R15A/PPP1R15B/PPP1R35/PPP1R9B/PPP2R1A/PPP2R2A/PPP2R5E/PPP4R1/PPP4R2/PPP4R4/PPP6R1/PPP6R3/PTN/RBM26/RCAN1/ROCK2/RRP1B/SEMA4D/SET/SFI1/SH2D4A/SHOC2/SMAD3/SPOCD1/SPRED1/TGFB2/TIPRL/WDR81	57
903	2IF	2IF	GO:0031333	negative regulation of protein complex assembly	48/4143	142/18866	0.000756858	0.00530136	0.00386171	ADD1/ADD3/AIDA/ANKRD27/BIRC2/CAPZA1/CAPZA2/CAPZB/CDC42/CLDN7/CLU/CPTP/DDX3X/EML2/FKBP4/FLII/HIP1R/HMGB1/HSF1/HSPA5/KANK1/KIF14/LMO4/MAP2/MAPRE1/PFN1/PRKCD/PRRT2/PTGER4/RAF1/RDX/RIOK3/SLIT2/SPTAN1/SPTBN1/SPTBN5/STMN1/STXBP1/SVIP/TBCD/TBX20/TFIP11/TMOD3/TMSB10/TRIOBP/TWF1/VDAC2/VPS35	48
904	2IF	2IF	GO:0030098	lymphocyte differentiation	107/4143	368/18866	0.000758132	0.00530441	0.00386393	ADAM17/AP3D1/B2M/BAK1/BTN2A2/CAMK4/CARD11/CBFB/CD46/CD74/CD83/CDK6/CEBPG/CTSL/CYLD/DCLRE1C/DLL1/DNAJA3/DOCK10/DOCK2/DROSHA/EGR1/FADD/FANCA/FANCD2/FBXO7/FLT3LG/FOXP1/FZD5/FZD7/GPS2/HHEX/HMGB1/HMGB3/IL12A/IL12RB1/IL15/IL18R1/IL1A/IL1B/IL23A/IL4R/IL6/IL7/IL7R/INHBA/IRF1/ITK/JAK3/KAT2A/KAT7/KLF6/LFNG/LGALS9/LIG4/MALT1/MDK/METTL3/MIR17HG/MR1/MSH2/MTOR/MYB/NCAPH2/NFKBID/NHEJ1/NOTCH2/PATZ1/PCID2/PIK3CD/…	107
905	2IF	2IF	GO:0040029	regulation of gene expression, epigenetic	66/4143	209/18866	0.000762924	0.00533203	0.00388405	ACTB/ARID1A/ATAD2/BAZ1B/BRCA1/CDC45/CDCA4/CDKN2B-AS1/CHEK1/CTBP1/CTCF/DDX21/DEK/DNMT1/DNMT3B/DOT1L/EED/EIF1/ELOF1/ERCC6/EXOSC10/EZH2/GLMN/HAT1/HIRA/HMGA1/HMGB1/HNRNPU/IFI16/KAT2A/KDM1B/LRIF1/METTL3/MIER1/MORC2/MSL3/MSL3P1/MTF2/MTHFR/MYBBP1A/MYO1C/PCGF5/PHF19/POLR1A/POLR1B/POLR1C/POLR1E/POLR2H/PRMT7/RBBP4/RBBP7/RBM15/RIF1/SERTAD1/SIN3A/SMARCA5/SMARCD1/SMCHD1/SUZ12/TAF1A/TAF1B/TBP/UBR2/UPF1/WBP2/ZM…	66
906	2IF	2IF	GO:0042326	negative regulation of phosphorylation	136/4143	484/18866	0.000770361	0.00537807	0.00391759	ADAR/AIDA/AKT1/ANKLE2/ATF3/BAK1/BDKRB1/BDKRB2/BTN2A2/CACTIN/CALM1/CALM3/CBL/CCNB1/CDK5RAP1/CDKN2C/CDKN2D/CEACAM1/CEP85/CHMP6/CHORDC1/CNKSR3/CRKL/CSK/CYLD/DAB2IP/DAG1/DNAJA1/DNAJC3/DTNBP1/DUS2/DUSP1/DUSP16/DUSP3/DUSP5/DUSP6/DUSP7/DVL1/DYNLL1/EIF3A/EIF4G1/EZR/FBXO7/FLCN/FOXM1/GADD45A/GBP1/GPS2/GREM1/GSKIP/HEG1/HHEX/HMGCR/HNRNPU/IL1B/ILK/INHBA/IPO5/IPO7/IRAK3/ITGB1BP1/ITPRIP/JUN/KLF4/LATS2/LEMD2/LIF…	136
907	2IF	2IF	GO:0000054	ribosomal subunit export from nucleus	9/4143	14/18866	0.000791911	0.00546816	0.00398321	ABCE1/EIF6/LSG1/NOP9/NUP88/RAN/RRS1/SDAD1/XPO1	9
908	2IF	2IF	GO:0007100	mitotic centrosome separation	9/4143	14/18866	0.000791911	0.00546816	0.00398321	AURKA/CEP85/CHEK1/KIF11/NDE1/NEK2/NSFL1C/NUP62/RANBP1	9
909	2IF	2IF	GO:0033750	ribosome localization	9/4143	14/18866	0.000791911	0.00546816	0.00398321	ABCE1/EIF6/LSG1/NOP9/NUP88/RAN/RRS1/SDAD1/XPO1	9
910	2IF	2IF	GO:0045898	regulation of RNA polymerase II transcriptional preinitiation complex assembly	9/4143	14/18866	0.000791911	0.00546816	0.00398321	CAND1/CREB1/HMGB1/PSMC2/PSMC3/PSMC4/PSMC5/PSMC6/TP53	9
911	2IF	2IF	GO:0046940	nucleoside monophosphate phosphorylation	9/4143	14/18866	0.000791911	0.00546816	0.00398321	AK2/AK3/AK4/AK6/CMPK1/CMPK2/DTYMK/PNKP/RAD50	9
912	2IF	2IF	GO:0070234	positive regulation of T cell apoptotic process	9/4143	14/18866	0.000791911	0.00546816	0.00398321	CCL5/CD274/IDO1/LGALS9/NFKBID/PRELID1/TP53/WNT5A/ZC3H8	9
913	2IF	2IF	GO:0070431	nucleotide-binding oligomerization domain containing 2 signaling pathway	9/4143	14/18866	0.000791911	0.00546816	0.00398321	HSPA1A/HSPA1B/LACC1/NFKBIA/OTULIN/RELA/RIPK2/TLR4/TNFAIP3	9
914	2IF	2IF	GO:0098787	mRNA cleavage involved in mRNA processing	9/4143	14/18866	0.000791911	0.00546816	0.00398321	CPSF2/CPSF4/CPSF6/CPSF7/CSTF2/CSTF2T/FIP1L1/NCBP1/NUDT21	9
915	2IF	2IF	GO:1902101	positive regulation of metaphase/anaphase transition of cell cycle	9/4143	14/18866	0.000791911	0.00546816	0.00398321	ANAPC4/ANAPC7/CDC16/CDC23/CDC27/CDT1/DLGAP5/ESPL1/RB1	9
916	2IF	2IF	GO:1902570	protein localization to nucleolus	9/4143	14/18866	0.000791911	0.00546816	0.00398321	BYSL/GLUL/NOL8/NVL/PINX1/POLR1A/RAN/RPF2/RRS1	9
917	2IF	2IF	GO:0051445	regulation of meiotic cell cycle	22/4143	52/18866	0.000793947	0.00547624	0.0039891	ASPM/CALR/CDC20/CDC25A/CDC25B/CDC25C/DUSP1/FBXO43/FBXO5/FZR1/GPR3/LFNG/LIF/METTL3/MSX1/MSX2/PPP2R1A/RAD1/TRIP13/TTK/WNT5A/YTHDF2	22
918	2IF	2IF	GO:0035196	production of miRNAs involved in gene silencing by miRNA	21/4143	49/18866	0.000846369	0.00583147	0.00424786	ADAR/AGO2/DGCR8/DROSHA/EGFR/HNRNPA2B1/IL6/MAP2K1/METTL3/MRPL44/PUM2/RIPK1/SMAD1/SMAD2/SMAD3/SNIP1/SRRT/TP53/ZC3H12A/ZC3H7A/ZC3H7B	21
919	2IF	2IF	GO:0051851	modification by host of symbiont morphology or physiology	25/4143	62/18866	0.000847868	0.00583543	0.00425075	CCL5/CCL8/CCNK/CFL1/CHD1/CTDP1/FMR1/HDAC1/HMGA2/HSPA8/IFI27/IGF2R/JUN/MIR221/PHB/PSMC3/RRP1B/SMARCA4/SNW1/SP1/STOM/TARDBP/TFAP4/VAPA/ZC3H12A	25
920	2IF	2IF	GO:0035970	peptidyl-threonine dephosphorylation	12/4143	22/18866	0.000853936	0.00586443	0.00427187	DUSP1/DUSP16/DUSP5/DUSP6/DUSP7/PDP1/PPM1F/PPM1G/PPP1CA/PPP2CA/PPP2CB/PPP5C	12
921	2IF	2IF	GO:0071359	cellular response to dsRNA	12/4143	22/18866	0.000853936	0.00586443	0.00427187	DDX58/DHX9/IFIH1/IFIT1/IRF3/MUL1/NFKB1/PDE12/PQBP1/RALB/RIOK3/TLR3	12
922	2IF	2IF	GO:0006220	pyrimidine nucleotide metabolic process	20/4143	46/18866	0.000896754	0.00615181	0.00448121	AK3/CAD/CMPK1/CMPK2/CTPS1/CTPS2/DCK/DCTD/DCTPP1/DTYMK/DUT/NME3/NT5C/TYMS/UCK1/UCK2/UCKL1/UMPS/UNG/UPP1	20
923	2IF	2IF	GO:0042306	regulation of protein import into nucleus	24/4143	59/18866	0.000921692	0.00631603	0.00460084	APOD/CDK1/DMAP1/ECT2/FLNA/HSP90AB1/IPO5/JAK2/MAPK1/MDFIC/NOLC1/NUP54/NUP62/NUTF2/PRKCD/PSEN1/RAN/RBM22/SMAD3/TARDBP/TPR/TRIM28/ZC3H12A/ZPR1	24
924	2IF	2IF	GO:1901659	glycosyl compound biosynthetic process	19/4143	43/18866	0.000943154	0.00645612	0.00470288	AMD1/CAD/DCK/DTYMK/GMPS/GUK1/HPRT1/LCMT2/MTAP/NME3/NT5E/TK1/TYMP/TYW5/UCK1/UCK2/UCKL1/UMPS/UPP1	19
925	2IF	2IF	GO:0000729	DNA double-strand break processing	13/4143	25/18866	0.000946019	0.00646174	0.00470697	BARD1/BLM/BRCA1/BRIP1/DNA2/HELB/KAT5/NBN/RAD50/RBBP8/RNF138/SLX4/UBE2N	13
926	2IF	2IF	GO:0039529	RIG-I signaling pathway	13/4143	25/18866	0.000946019	0.00646174	0.00470697	BIRC2/BIRC3/C1QBP/CLPB/DDX58/DDX60/DHX58/NPLOC4/PHB/PHB2/PUM2/SEC14L1/USP15	13
927	2IF	2IF	GO:0052548	regulation of endopeptidase activity	123/4143	434/18866	0.000947241	0.00646311	0.00470797	ADRM1/AIM2/AKIRIN2/AKT1/ANP32B/APP/ARL6IP1/ARL6IP5/BAK1/BBC3/BCAP31/BCL10/BCL2L12/BCL2L13/BID/BIRC2/BIRC3/BIRC5/BOK/BST2/C3/CARD16/CARD9/CASP1/CASP10/CASP2/CASP8/CASP8AP2/CAST/CD44/CDKN2D/CFLAR/CIDEB/COL7A1/CRB2/CRIM1/CST3/CSTB/CYCS/DDX3X/DHCR24/DNAJB6/F2R/FADD/FAS/HDAC1/HIP1/HIP1R/HMGB1/HMSD/HSF1/HSPD1/HSPE1/IFI16/IFI6/JAK2/KLF4/LGALS9/LGMN/LYN/MALT1/MBP/MDM2/MTCH1/MUL1/MYC/NKX3-1/NLE1/PAK2/PCID…	123
928	2IF	2IF	GO:0030488	tRNA methylation	18/4143	40/18866	0.000983056	0.00670025	0.00488071	ALKBH8/GTPBP3/LCMT2/METTL1/METTL2A/NSUN2/THUMPD2/THUMPD3/TRDMT1/TRMT1/TRMT10C/TRMT11/TRMT13/TRMT2B/TRMT44/TRMT6/TRMT61A/WDR4	18
929	2IF	2IF	GO:0006760	folic acid-containing compound metabolic process	14/4143	28/18866	0.00100206	0.00682241	0.0049697	ATIC/DHFR/FPGS/GART/GCH1/GGH/MTHFD1/MTHFD1L/MTHFD2/MTHFR/MTRR/SLC19A1/SLC25A32/TYMS	14
930	2IF	2IF	GO:0002703	regulation of leukocyte mediated immunity	66/4143	211/18866	0.00100741	0.00685148	0.00499087	ABR/APLF/ATAD5/B2M/BCR/BST2/C12orf4/C3/CD40/CEACAM1/CXCL6/DDX21/DDX58/DHX36/EXOSC3/EXOSC6/FADD/FES/FOXF1/FZD5/GATA2/HLA-A/HLA-B/HLA-E/HLA-F/HLA-H/HMCES/HMGB1/HSPD1/ICAM1/IL12A/IL12RB1/IL18R1/IL1B/IL23A/IL4R/IL6/IL7R/JAK3/LGALS9/LYN/MAD2L2/MALT1/MLH1/MR1/MSH2/PARP3/PAXIP1/PDPK1/PVR/RAC2/RIF1/RSAD2/SMAD7/STAT6/STX4/STXBP1/THOC1/TICAM1/TLR3/TLR4/TNFRSF1B/TNFSF4/TRAF2/TRAF6/TRPM4	66
931	2IF	2IF	GO:0070897	DNA-templated transcriptional preinitiation complex assembly	17/4143	37/18866	0.00101327	0.00688394	0.00501452	BAZ2A/BDP1/CAND1/CREB1/DR1/HMGB1/POLR1E/PSMC2/PSMC3/PSMC4/PSMC5/PSMC6/RRN3/SMARCA4/TAF1B/TBP/TP53	17
932	2IF	2IF	GO:1902108	regulation of mitochondrial membrane permeability involved in apoptotic process	26/4143	66/18866	0.00101866	0.00691314	0.00503579	ATF2/BAK1/BBC3/BID/BOK/CASP8/E2F1/HIP1R/HSPA1A/MUL1/NMT1/PMAIP1/PPP3CC/RHOT1/SLC25A5/SLC35F6/TFDP1/TMEM102/TP53/TP53BP2/YWHAB/YWHAE/YWHAG/YWHAH/YWHAZ/ZNF205	26
933	2IF	2IF	GO:0006221	pyrimidine nucleotide biosynthetic process	15/4143	31/18866	0.00102796	0.00696131	0.00507088	CAD/CMPK1/CMPK2/CTPS1/CTPS2/DCTD/DTYMK/DUT/NME3/TYMS/UCK1/UCK2/UCKL1/UMPS/UPP1	15
934	2IF	2IF	GO:0045948	positive regulation of translational initiation	15/4143	31/18866	0.00102796	0.00696131	0.00507088	CCL5/CDC123/DDX3X/DNAJC3/EIF2B5/HABP4/KHDRBS1/LARP1/METTL3/MTOR/POLR2D/PPP1R15A/UHMK1/YTHDF1/YTHDF2	15
935	2IF	2IF	GO:0042558	pteridine-containing compound metabolic process	16/4143	34/18866	0.00102984	0.00696656	0.0050747	ATIC/DHFR/FPGS/GART/GCH1/GGH/MTHFD1/MTHFD1L/MTHFD2/MTHFR/MTRR/PCBD2/SLC19A1/SLC25A32/SPR/TYMS	16
936	2IF	2IF	GO:0045619	regulation of lymphocyte differentiation	58/4143	181/18866	0.0010411	0.00703524	0.00512473	AP3D1/BTN2A2/CAMK4/CARD11/CBFB/CD46/CD74/CD83/CYLD/DROSHA/FANCA/FANCD2/FBXO7/FLT3LG/HMGB1/HMGB3/IL12A/IL12RB1/IL15/IL1A/IL1B/IL23A/IL4R/IL7/IL7R/INHBA/IRF1/JAK3/KAT2A/LGALS9/MALT1/MDK/METTL3/MIR17HG/MYB/NFKBID/PCID2/PNP/PPP2R3C/PRELID1/PRKDC/PTPN2/RAG1/RC3H2/RIPK2/SART1/SLAMF8/SMAD7/SOCS1/TGFBR2/TNFSF4/TOX/XRCC6/ZBTB7B/ZC3H12A/ZC3H8/ZFP36L1/ZFP36L2	58
937	2IF	2IF	GO:1901293	nucleoside phosphate biosynthetic process	81/4143	269/18866	0.00105173	0.00709945	0.0051715	ACOT7/ACSL3/ACSL4/ACSL5/ACSS1/ACSS2/ADCY3/ADCY9/ADSL/AK2/AK3/AK4/AK6/AMPD3/ATIC/CAD/CMPK1/CMPK2/COASY/CTPS1/CTPS2/CYC1/DCK/DCTD/DLAT/DLD/DTYMK/DUT/ELOVL1/ELOVL2/ELOVL5/ELOVL6/ENO1/FASN/FLAD1/FLCN/GART/GMPS/GUK1/HPRT1/HSD17B12/IDO1/MAPK1/MTHFD1/NADK/NAMPT/NME3/PAICS/PANK2/PANK3/PANK4/PARP1/PARP10/PARP9/PDK3/PDP1/PFAS/PID1/PKM/PNKP/PNP/PPAT/PPCDC/PRPSAP1/RAD50/RFK/RRM1/RRM2/RRM2B/SLC25A12/SLC25A13/…	81
938	2IF	2IF	GO:0002566	somatic diversification of immune receptors via somatic mutation	10/4143	17/18866	0.0010736	0.00722399	0.00526223	ADAR/EXO1/MCM3AP/MLH1/MSH2/MSH6/POLM/POLQ/SAMHD1/UNG	10
939	2IF	2IF	GO:0007096	regulation of exit from mitosis	10/4143	17/18866	0.0010736	0.00722399	0.00526223	ANLN/CDC14A/CDC23/CDCA5/KNTC1/MAD2L1BP/PHB2/PPP1R9B/UBE2C/ZW10	10
940	2IF	2IF	GO:0009048	dosage compensation by inactivation of X chromosome	10/4143	17/18866	0.0010736	0.00722399	0.00526223	BRCA1/EIF1/EXOSC10/HNRNPU/LRIF1/METTL3/PCGF5/RBM15/SMCHD1/UPF1	10
941	2IF	2IF	GO:0072698	protein localization to microtubule cytoskeleton	22/4143	53/18866	0.00107894	0.00724096	0.00527459	AURKA/CCDC14/CEP192/CEP72/CEP83/CHAMP1/DCTN2/DIAPH1/DVL1/FAM83D/HNRNPU/KIF20B/MAPRE1/NEDD1/NSFL1C/NUDCD3/NUP62/PCM1/SPAG5/STIL/TTK/WRAP73	22
942	2IF	2IF	GO:1900024	regulation of substrate adhesion-dependent cell spreading	22/4143	53/18866	0.00107894	0.00724096	0.00527459	ACTN4/AP1AR/ARPC2/C1QBP/CALR/CDC42/CRKL/DNM2/FLNA/GBP1/HAS2/ITGB1BP1/KANK1/MDK/NEDD9/NRP1/PDPN/PTK2/RAC1/RCC2/S100A10/TRIOBP	22
943	2IF	2IF	GO:0006469	negative regulation of protein kinase activity	75/4143	246/18866	0.00107956	0.00724096	0.00527459	ADAR/AIDA/AKT1/CBL/CDK5RAP1/CDKN2C/CDKN2D/CEACAM1/CEP85/CHMP6/CHORDC1/DAB2IP/DNAJA1/DNAJC3/DTNBP1/DUS2/DUSP1/DUSP16/DUSP3/DUSP5/DUSP6/DUSP7/DVL1/FBXO7/GADD45A/GPS2/GSKIP/HEG1/HHEX/HMGCR/IL1B/ILK/IPO5/IPO7/IRAK3/ITGB1BP1/ITPRIP/LATS2/LYN/MVP/NF2/NUP62/PAK2/PDPK1/PKN1/PLK1/PPM1F/PPP2CA/PPP2R1A/PRKCD/PSEN1/PTPN1/PTPN2/PTPRJ/PYCARD/RASIP1/RB1/RGS14/RPTOR/SH2B3/SLC8A1/SMCR8/SNX6/SOCS1/SPRED1/SPRY4/TAB…	75
944	2IF	2IF	GO:0002709	regulation of T cell mediated immunity	28/4143	73/18866	0.0010865	0.0072798	0.00530288	B2M/CEACAM1/FADD/FZD5/HLA-A/HLA-B/HLA-E/HLA-F/HLA-H/HMGB1/HSPD1/IL12A/IL12RB1/IL18R1/IL1B/IL23A/IL6/IL7R/MALT1/MR1/PVR/RSAD2/SMAD7/TNFRSF1B/TNFSF4/TRAF2/TRAF6/TRPM4	28
945	2IF	2IF	GO:0002730	regulation of dendritic cell cytokine production	8/4143	12/18866	0.00112384	0.00749819	0.00546196	BST2/DDX21/DDX58/DHX36/JAK3/TICAM1/TLR3/TLR4	8
946	2IF	2IF	GO:0051095	regulation of helicase activity	8/4143	12/18866	0.00112384	0.00749819	0.00546196	CHTOP/IFIT1/MCM2/MNAT1/MSH2/MSH3/MSH6/TP53	8
947	2IF	2IF	GO:0051255	spindle midzone assembly	8/4143	12/18866	0.00112384	0.00749819	0.00546196	AURKB/INCENP/KIF23/KIF4A/LZTS2/MLH1/PRC1/RACGAP1	8
948	2IF	2IF	GO:0090085	regulation of protein deubiquitination	8/4143	12/18866	0.00112384	0.00749819	0.00546196	OTUD4/SART3/TANK/TNIP1/TRIM21/VCP/WDR48/ZC3H12A	8
949	2IF	2IF	GO:0032273	positive regulation of protein polymerization	46/4143	137/18866	0.001129	0.00752465	0.00548124	ACTR2/ACTR3/AP1AR/ARF1/ARF6/ARFIP1/ARL2/ARPC2/ARPC4/ARPC5L/CDC42EP2/CDC42EP3/CDC42EP4/CDK5RAP2/CKAP5/CLIP1/CORO1B/CSF3/CYFIP1/DRG1/FES/GRB2/HIP1R/HSP90AA1/HSPA1A/HSPA1B/ICAM1/MAP1B/MAPRE1/MET/MTOR/MYO1C/NAV3/NCK2/NCKAP1/NIN/PAK1/PFN1/PSRC1/PYCARD/RAC1/SLAIN2/SNX9/SPIRE2/VASP/WHAMM	46
950	2IF	2IF	GO:0009259	ribonucleotide metabolic process	118/4143	416/18866	0.00114738	0.00763915	0.00556464	AADAT/ACOT7/ACOT9/ACSL3/ACSL4/ACSL5/ACSS1/ACSS2/ADCY3/ADCY9/ADPGK/ADSL/AK2/AK3/AK4/AMPD3/APP/ATIC/BPGM/CAD/CARD11/CMPK1/COASY/CTPS1/CTPS2/CYC1/DHTKD1/DLAT/DLD/EIF6/ELOVL1/ELOVL2/ELOVL5/ELOVL6/ENO1/ENTPD5/EPHA2/FAR1/FAR2/FASN/FLCN/FOXK2/GART/GMPS/GNAI3/GTPBP1/GUK1/HINT1/HK1/HMGCR/HMGCS1/HPRT1/HSD17B12/ITPA/LRRK2/MCCC2/MVD/MVK/NDC1/NME3/NT5E/NUP107/NUP153/NUP155/NUP160/NUP188/NUP205/NUP214/NUP35/NU…	118
951	2IF	2IF	GO:0051650	establishment of vesicle localization	66/4143	212/18866	0.001154	0.00767514	0.00559086	ACTN4/AP1AR/AP3D1/AP3M2/AP3S1/ARF1/ARFGAP2/BLOC1S3/C17orf75/CD59/CLN3/COL7A1/CTSC/DCTN2/DNM2/DTNBP1/DYNC1H1/F8A1/FAM91A1/FYCO1/GOSR2/GPR143/KIF1B/KIF1C/KIF23/KIF5B/KIFAP3/LIN7A/LRRK2/MAP2/MX1/MX2/MYO19/MYO1B/MYO1C/MYO6/NAPA/NDE1/PEF1/PICALM/PPP6R1/PPP6R3/PSEN1/RAB11A/RAB11B/RAB1B/RAB27A/RAB27B/RAB7A/SAR1B/SCRIB/SEC22B/SEC24B/SEC24C/SHROOM2/SNAPIN/SPG11/STARD3/STARD3NL/TCIRG1/TOR1A/TRAPPC10/TRAPPC…	66
952	2IF	2IF	GO:0048511	rhythmic process	90/4143	305/18866	0.00116225	0.00772186	0.00562489	AHR/ARNTL/ARNTL2/ATF5/BHLHE40/CASP2/CBX3/CCAR2/CDK1/CPT1A/CREB1/CREBBP/CREM/CST3/CUL4A/DHX9/DNM1L/DTL/EGFR/EGR1/EREG/ETS1/EZH2/FBXL3/FBXL6/GNA11/GPR176/HAS2/HDAC1/HES7/HNRNPD/HNRNPL/HNRNPR/HNRNPU/HSPA5/HUWE1/INHBA/JUN/KDM2A/KMT2A/MDK/METTL3/MTOR/MYBBP1A/MYCBP2/NAMPT/NCOA2/NDUFA9/NFKB2/NFYA/NOCT/NONO/NPAS2/NR1D2/NRIP1/PCNA/PER2/PER3/PML/PPP1CA/PPP1CC/PRKDC/PRMT5/PSPC1/PTN/RELB/ROCK2/SERPINE1/SETX/…	90
953	2IF	2IF	GO:0007127	meiosis I	41/4143	119/18866	0.00116428	0.00772724	0.00562881	AURKA/BRCA2/BRIP1/CCNA1/CCNE1/CCNE2/CDC25B/CENPC/CKS2/DMC1/EME1/ESPL1/FANCD2/FANCM/FBXO5/ING2/MLH1/MND1/MSH3/MUS81/MYBL1/NDC1/PLK1/PSMC3IP/PSMD13/PTTG1/RAD50/RAD51/RAD51B/RAD51C/RAD54B/RAD54L/RMI1/SIRT7/SLC2A8/SLX4/TEX11/TOP2A/TRIP13/UBB/UBR2	41
954	2IF	2IF	GO:0009165	nucleotide biosynthetic process	80/4143	266/18866	0.00116852	0.00774727	0.00564341	ACOT7/ACSL3/ACSL4/ACSL5/ACSS1/ACSS2/ADCY3/ADCY9/ADSL/AK2/AK3/AK4/AK6/AMPD3/ATIC/CAD/CMPK1/CMPK2/COASY/CTPS1/CTPS2/CYC1/DCK/DCTD/DLAT/DLD/DTYMK/DUT/ELOVL1/ELOVL2/ELOVL5/ELOVL6/ENO1/FASN/FLAD1/FLCN/GART/GMPS/GUK1/HPRT1/HSD17B12/IDO1/MAPK1/MTHFD1/NADK/NAMPT/NME3/PAICS/PANK2/PANK3/PANK4/PARP1/PARP10/PARP9/PDK3/PDP1/PFAS/PID1/PKM/PNKP/PNP/PPAT/PPCDC/PRPSAP1/RAD50/RFK/RRM1/RRM2/RRM2B/SLC25A12/SLC25A13/…	80
955	2IF	2IF	GO:1902808	positive regulation of cell cycle G1/S phase transition	24/4143	60/18866	0.00122011	0.00808087	0.00588641	ADAM17/AKT1/CCND1/CCND3/CDC45/CDC6/CDC73/CUL4A/DDRGK1/DDX3X/EGFR/EIF4G1/EZH2/FAM83D/MDM2/MEPCE/MIR221/MTBP/PAF1/PAGR1/PHB2/RDX/RPTOR/TFDP1	24
956	2IF	2IF	GO:0038127	ERBB signaling pathway	48/4143	145/18866	0.0012601	0.00833695	0.00607295	ADAM17/AKT1/APP/BCAR1/CBL/CDC37/CDC42/CEACAM1/CHMP6/DAB2IP/DOK1/DUSP3/EGFR/EPS15/EREG/GRB2/HBEGF/HGS/HIP1/HIP1R/HSP90AA1/IFI6/LGMN/MAPK1/MVB12A/MVP/NCK2/NRG1/NUP62/PDPK1/PLAUR/PSEN1/PTK2/PTPN12/PTPN2/PTPRJ/RAB7A/RBPJ/RHBDF1/RHBDF2/RNF115/RNF126/RPS6KA5/RTN4/SHKBP1/SNX5/SNX6/ZGPAT	48
957	2IF	2IF	GO:0046718	viral entry into host cell	45/4143	134/18866	0.00126471	0.00835869	0.00608878	ANPEP/CD46/CD74/CDK1/CLDN1/CTSL/DAG1/DPP4/DYNLT1/EFNB2/EGFR/EPHA2/EPS15/HSPA1A/HSPA1B/ICAM1/IDE/IFITM1/IFITM3/ITGA2/ITGAV/KPNA3/LDLR/LGALS9/NPC1/NUP153/PHB/PVR/SCARB2/SIVA1/SLC52A2/SNX3/TNFRSF14/TRIM11/TRIM14/TRIM21/TRIM22/TRIM25/TRIM26/TRIM38/TRIM8/UVRAG/VPS18/WWP2/XPR1	45
958	2IF	2IF	GO:0002832	negative regulation of response to biotic stimulus	35/4143	98/18866	0.00127011	0.00838562	0.0061084	ADAR/C1QBP/CACTIN/CARD16/CEACAM1/CNOT7/DHX58/HLA-A/HLA-B/HLA-E/HLA-F/IFI16/IRAK3/LGALS9/METTL3/MICB/MUL1/NLRC5/NMI/NPLOC4/PARP14/PTPN2/RIOK3/RNF26/SAMHD1/SEC14L1/SERPING1/SLAMF8/TNFAIP3/TRAFD1/TREX1/TRIB1/TRIM38/TTLL12/YTHDF2	35
959	2IF	2IF	GO:0002726	positive regulation of T cell cytokine production	11/4143	20/18866	0.00128657	0.00845903	0.00616187	B2M/FZD5/HLA-A/IL18R1/IL1B/IL6/MALT1/RSAD2/TNFSF4/TRAF2/TRAF6	11
960	2IF	2IF	GO:0051767	nitric-oxide synthase biosynthetic process	11/4143	20/18866	0.00128657	0.00845903	0.00616187	AKAP12/CCL2/IL33/JAK2/KDR/LRRK2/NAMPT/PGGT1B/STAT1/TLR2/TLR4	11
961	2IF	2IF	GO:0051769	regulation of nitric-oxide synthase biosynthetic process	11/4143	20/18866	0.00128657	0.00845903	0.00616187	AKAP12/CCL2/IL33/JAK2/KDR/LRRK2/NAMPT/PGGT1B/STAT1/TLR2/TLR4	11
962	2IF	2IF	GO:0071243	cellular response to arsenic-containing substance	11/4143	20/18866	0.00128657	0.00845903	0.00616187	ATF3/DAXX/DDX3X/DHX36/GSTO1/HSF1/MKNK2/PPIF/VCP/ZC3H12A/ZFAND2A	11
963	2IF	2IF	GO:0034968	histone lysine methylation	40/4143	116/18866	0.00130356	0.00855292	0.00623027	AUTS2/BCOR/BEND3/BRCA1/BRD4/CTR9/DNMT1/DNMT3B/DOT1L/EED/EHMT1/EHMT2/EZH2/IWS1/KDM4D/KMT2A/KMT2B/MLLT6/MTF2/MYB/N6AMT1/NELFE/PAGR1/PAXIP1/PHF19/PRMT6/PWP1/RIF1/RTF1/SETD1A/SETD1B/SETD3/SMYD2/SNW1/SUV39H1/SUV39H2/SUZ12/TTLL12/WDR5/WDR82	40
964	2IF	2IF	GO:0060964	regulation of gene silencing by miRNA	40/4143	116/18866	0.00130356	0.00855292	0.00623027	AGO2/DHX9/DND1/EGFR/EIF4G1/ELAVL1/FMR1/IL6/IPO8/LIMD1/MAP2K1/NDC1/NUP107/NUP153/NUP155/NUP160/NUP188/NUP205/NUP214/NUP35/NUP37/NUP43/NUP50/NUP54/NUP62/NUP85/NUP88/NUP93/NUP98/POLR2A/POLR2B/POLR2D/POLR2H/PUM2/RAE1/RIPK1/SEH1L/TP53/TPR/ZC3H12A	40
965	2IF	2IF	GO:0045840	positive regulation of mitotic nuclear division	23/4143	57/18866	0.00133082	0.00872274	0.00635397	ANAPC4/ANAPC7/AURKA/AURKB/CDC16/CDC23/CDC27/CDCA5/CDT1/DLGAP5/EREG/ESPL1/HNRNPU/IL1A/IL1B/NSFL1C/NUP62/NUSAP1/PHB2/RANBP1/RB1/SPHK1/UBE2C	23
966	2IF	2IF	GO:0006305	DNA alkylation	28/4143	74/18866	0.00138648	0.00906877	0.00660603	BAZ2A/BEND3/BRCA1/CTCF/DMAP1/DNMT1/DNMT3B/EHMT1/EHMT2/EZH2/GATAD2A/HELLS/KDM1B/KMT2A/MBD2/MBD3/METTL4/MIS18A/MTA2/MTRR/MYC/N6AMT1/PARP1/PIWIL4/PLD6/PRMT5/PRMT7/TRIM28	28
967	2IF	2IF	GO:0006306	DNA methylation	28/4143	74/18866	0.00138648	0.00906877	0.00660603	BAZ2A/BEND3/BRCA1/CTCF/DMAP1/DNMT1/DNMT3B/EHMT1/EHMT2/EZH2/GATAD2A/HELLS/KDM1B/KMT2A/MBD2/MBD3/METTL4/MIS18A/MTA2/MTRR/MYC/N6AMT1/PARP1/PIWIL4/PLD6/PRMT5/PRMT7/TRIM28	28
968	2IF	2IF	GO:0150115	NA	36/4143	102/18866	0.00139132	0.00909098	0.00662222	ACTN1/ACVRL1/APOD/ARF6/BCR/DUSP3/EPB41L5/EPHA3/FERMT2/GREM1/ITGA2/ITGA6/ITGB1BP1/KDR/LAMA3/LAMB3/LIMCH1/MACF1/NRP1/PDPK1/PIP5K1A/PPM1F/PTK2/PTPRJ/PTPRK/RAC1/RCC2/ROCK2/S100A10/SDC4/SLC9A1/SLK/SMAD3/TEK/TESK2/WHAMM	36
969	2IF	2IF	GO:0043433	negative regulation of DNA binding transcription factor activity	58/4143	183/18866	0.00139411	0.00909982	0.00662865	AIM2/BHLHE40/BRMS1/CACTIN/CEBPG/CHUK/COMMD7/CYLD/DAB2IP/EGLN1/EZH2/FAF1/FLNA/FZD6/G3BP2/HES6/IRAK1/IRAK2/IRAK3/KEAP1/KLF4/MAD2L2/MSX2/NFKBIA/NFKBIB/NFKBID/NFKBIE/NLRC5/OTULIN/PARP10/PAXIP1/PELI1/PEX14/PHB2/PIAS4/PRNP/PYCARD/RB1/RBCK1/RNF2/SMAD7/SP100/TAF3/TAX1BP1/TNFAIP3/TNFSF4/TONSL/TRAF3/TRAIP/TRIB1/TRIM21/TRIM37/TWIST1/USP7/WFS1/WWP2/ZC3H12A/ZNF675	58
970	2IF	2IF	GO:0033574	response to testosterone	18/4143	41/18866	0.00139625	0.00910442	0.00663201	CAD/CALR/CBL/CFLAR/CSNK2B/DUSP1/HOXD13/HSF1/MSN/MTAP/NASP/NCOA4/NKX3-1/ROCK2/RWDD1/SPP1/TSPO/XRN1	18
971	2IF	2IF	GO:0000966	RNA 5'-end processing	12/4143	23/18866	0.00143048	0.00931804	0.00678761	ABT1/NOP14/NOP9/PNPT1/POP1/POP7/RPP30/RPP38/SSB/TBL3/TRMT10C/UTP20	12
972	2IF	2IF	GO:0000956	nuclear-transcribed mRNA catabolic process	65/4143	210/18866	0.00147142	0.00957482	0.00697466	AGO2/CNOT1/CNOT10/CNOT2/CNOT3/CNOT7/CPEB3/DCP1A/DCPS/DHX34/DHX36/DIS3/EDC4/EIF4A3/EIF4G1/ETF1/EXOSC10/EXOSC2/EXOSC3/EXOSC4/EXOSC6/EXOSC8/EXOSC9/GSPT1/GTPBP2/HELZ2/LSM1/LSM2/LSM4/LSM5/LSM6/MAGOH/MAGOHB/MLH1/MRTO4/MTPAP/NCBP1/NOCT/PATL1/PCID2/PDE12/PELO/PNRC2/POLR2D/PPP2CA/PPP2R1A/PPP2R2A/RBM8A/RC3H2/RNPS1/SAMD4A/SKIV2L/SMG1/SMG5/SMG7/SMG9/SSB/THRAP3/UPF1/UPF2/UPF3B/XRN1/ZC3H12A/ZFP36L1/ZFP36L2	65
973	2IF	2IF	GO:0019693	ribose phosphate metabolic process	120/4143	427/18866	0.00150775	0.009782	0.00712558	AADAT/ACOT7/ACOT9/ACSL3/ACSL4/ACSL5/ACSS1/ACSS2/ADCY3/ADCY9/ADPGK/ADSL/AK2/AK3/AK4/AMPD3/APP/ATIC/BPGM/CAD/CARD11/CMPK1/COASY/CTPS1/CTPS2/CYC1/DHTKD1/DLAT/DLD/EIF6/ELOVL1/ELOVL2/ELOVL5/ELOVL6/ENO1/ENTPD5/EPHA2/FAR1/FAR2/FASN/FLCN/FOXK2/GART/GMPS/GNAI3/GTPBP1/GUK1/HINT1/HK1/HMGCR/HMGCS1/HPRT1/HSD17B12/ITPA/LRRK2/MCCC2/MVD/MVK/NDC1/NME3/NT5E/NUP107/NUP153/NUP155/NUP160/NUP188/NUP205/NUP214/NUP35/NU…	120
974	2IF	2IF	GO:0016241	regulation of macroautophagy	56/4143	176/18866	0.00150826	0.009782	0.00712558	ADPRH/AKT1/ATG101/ATP6V0A2/ATP6V0E1/ATP6V1A/ATP6V1B2/ATP6V1C2/ATP6V1E1/CALCOCO2/CDC37/CHMP4B/CLN3/DCN/EXOC8/FEZ2/FYCO1/GNAI3/HUWE1/KDR/LARP1/LRRK2/LRSAM1/LZTS1/MFN2/MTOR/NPC1/OPTN/PIM2/PIP4K2A/QSOX1/RAB12/RAB1B/RAB3GAP1/RALB/RHEB/RIPK2/RPTOR/RRAGC/SEC22B/SMCR8/SMG1/SMURF1/SNX5/SNX6/SPTLC2/TBK1/TP53/UBQLN1/UBQLN2/UBQLN4/USP36/UVRAG/VPS13C/VPS26A/VPS35	56
975	2IF	2IF	GO:0034446	substrate adhesion-dependent cell spreading	37/4143	106/18866	0.00151305	0.009782	0.00712558	ACTN4/AKIP1/AP1AR/ARPC2/BVES/C1QBP/CALR/CDC42/CRKL/DNM2/FERMT2/FLNA/FZD7/GBP1/HAS2/ILK/ITGAV/ITGB1BP1/KANK1/KIF14/LAMB3/LPXN/MDK/MICALL2/NEDD9/NRP1/NTN4/PDPN/PTK2/PXN/RAC1/RCC2/S100A10/SRGAP2/TEK/TRIOBP/VAMP3	37
976	2IF	2IF	GO:0009262	deoxyribonucleotide metabolic process	16/4143	35/18866	0.0015138	0.009782	0.00712558	CMPK2/DCK/DCTD/DCTPP1/DERA/DTYMK/DUT/GUK1/NT5C/NUDT15/RRM1/RRM2/RRM2B/SAMHD1/TYMS/UNG	16
977	2IF	2IF	GO:0040001	establishment of mitotic spindle localization	16/4143	35/18866	0.0015138	0.009782	0.00712558	BCCIP/CDK5RAP2/CENPA/DYNLT1/ESPL1/GPSM2/KPNB1/MAD2L1/NDC80/NDE1/NSFL1C/NUSAP1/PLK1/SAPCD2/SPDL1/ZW10	16
978	2IF	2IF	GO:0090025	regulation of monocyte chemotaxis	13/4143	26/18866	0.00151408	0.009782	0.00712558	ANO6/CCL5/CREB3/CXCL10/DUSP1/GREM1/HMGB1/LGMN/LYN/MOSPD2/SERPINE1/SLAMF8/SLIT2	13
979	2IF	2IF	GO:1903649	regulation of cytoplasmic transport	13/4143	26/18866	0.00151408	0.009782	0.00712558	ARFIP1/DNAJC13/EZR/LRRK2/MAP2/MAP2K1/MAPK1/MSN/PTPN23/RAB21/RAB29/RDX/SNX3	13
980	2IF	2IF	GO:0002724	regulation of T cell cytokine production	15/4143	32/18866	0.00154538	0.00985221	0.00717672	B2M/FZD5/HLA-A/HLA-F/IL18R1/IL1B/IL6/MALT1/RSAD2/SMAD7/TNFRSF1B/TNFSF4/TRAF2/TRAF6/TRPM4	15
981	2IF	2IF	GO:0007020	microtubule nucleation	14/4143	29/18866	0.0015487	0.00985221	0.00717672	CENPJ/CEP192/CKAP5/EML2/HSPA1A/HSPA1B/MZT1/NDE1/NIN/SLAIN2/TPX2/TUBG1/TUBGCP3/TUBGCP5	14
982	2IF	2IF	GO:0007044	cell-substrate junction assembly	35/4143	99/18866	0.00155589	0.00985221	0.00717672	ACTN1/ACVRL1/APOD/BCR/DUSP3/EPB41L5/EPHA3/FERMT2/GREM1/ITGA2/ITGA6/ITGB1BP1/KDR/LAMA3/LAMB3/LIMCH1/MACF1/NRP1/PDPK1/PIP5K1A/PPM1F/PTK2/PTPRJ/PTPRK/RAC1/RCC2/ROCK2/S100A10/SDC4/SLC9A1/SLK/SMAD3/TEK/TESK2/WHAMM	35
983	2IF	2IF	GO:0000447	endonucleolytic cleavage in ITS1 to separate SSU-rRNA from 5.8S rRNA and LSU-rRNA from tricistronic rRNA transcript (SSU-rRNA, 5.8S rRNA, LSU-rRNA)	7/4143	10/18866	0.00155766	0.00985221	0.00717672	ABT1/KRI1/NOP14/NOP9/RCL1/RRS1/UTP20	7
984	2IF	2IF	GO:0006222	UMP biosynthetic process	7/4143	10/18866	0.00155766	0.00985221	0.00717672	CAD/CMPK1/UCK1/UCK2/UCKL1/UMPS/UPP1	7
985	2IF	2IF	GO:0007084	mitotic nuclear envelope reassembly	7/4143	10/18866	0.00155766	0.00985221	0.00717672	ANKLE2/BANF1/PPP2CA/PPP2R1A/PPP2R2A/REEP4/VRK1	7
986	2IF	2IF	GO:0007220	Notch receptor processing	7/4143	10/18866	0.00155766	0.00985221	0.00717672	ADAM10/ADAM17/APH1A/DNER/PSEN1/PSEN2/PSENEN	7
987	2IF	2IF	GO:0009133	nucleoside diphosphate biosynthetic process	7/4143	10/18866	0.00155766	0.00985221	0.00717672	AK2/AK3/AK4/CMPK1/CMPK2/DTYMK/GUK1	7
988	2IF	2IF	GO:0009173	pyrimidine ribonucleoside monophosphate metabolic process	7/4143	10/18866	0.00155766	0.00985221	0.00717672	CAD/CMPK1/UCK1/UCK2/UCKL1/UMPS/UPP1	7
989	2IF	2IF	GO:0009174	pyrimidine ribonucleoside monophosphate biosynthetic process	7/4143	10/18866	0.00155766	0.00985221	0.00717672	CAD/CMPK1/UCK1/UCK2/UCKL1/UMPS/UPP1	7
990	2IF	2IF	GO:0009396	folic acid-containing compound biosynthetic process	7/4143	10/18866	0.00155766	0.00985221	0.00717672	ATIC/DHFR/FPGS/GART/GCH1/MTHFD1/MTHFD1L	7
991	2IF	2IF	GO:0010944	negative regulation of transcription by competitive promoter binding	7/4143	10/18866	0.00155766	0.00985221	0.00717672	CREB1/HHEX/KDM2A/MAD2L2/MUC1/PHB/SMAD7	7
992	2IF	2IF	GO:0031125	rRNA 3'-end processing	7/4143	10/18866	0.00155766	0.00985221	0.00717672	ERI1/ERI2/EXOSC10/EXOSC2/EXOSC3/EXOSC8/EXOSC9	7
993	2IF	2IF	GO:0031848	protection from non-homologous end joining at telomere	7/4143	10/18866	0.00155766	0.00985221	0.00717672	ACD/DCLRE1A/DCLRE1B/DCLRE1C/ERCC1/TFIP11/XRCC1	7
994	2IF	2IF	GO:0033314	mitotic DNA replication checkpoint	7/4143	10/18866	0.00155766	0.00985221	0.00717672	CDC6/CLSPN/HUS1/NAE1/ORC1/TICRR/TOPBP1	7
995	2IF	2IF	GO:0034427	nuclear-transcribed mRNA catabolic process, exonucleolytic, 3'-5'	7/4143	10/18866	0.00155766	0.00985221	0.00717672	EXOSC2/EXOSC3/EXOSC4/EXOSC6/EXOSC8/EXOSC9/SKIV2L	7
996	2IF	2IF	GO:0039530	MDA-5 signaling pathway	7/4143	10/18866	0.00155766	0.00985221	0.00717672	C1QBP/DDX60/DHX58/IFIH1/IRF3/IRF7/RIOK3	7
997	2IF	2IF	GO:0046049	UMP metabolic process	7/4143	10/18866	0.00155766	0.00985221	0.00717672	CAD/CMPK1/UCK1/UCK2/UCKL1/UMPS/UPP1	7
998	2IF	2IF	GO:1901838	positive regulation of transcription of nucleolar large rRNA by RNA polymerase I	7/4143	10/18866	0.00155766	0.00985221	0.00717672	DDX11/IPPK/MTOR/NCL/NOL11/PWP1/SMARCA4	7
999	2IF	2IF	GO:1902946	protein localization to early endosome	7/4143	10/18866	0.00155766	0.00985221	0.00717672	DTX3L/EZR/MSN/NRP1/RDX/ROCK2/SCRIB	7
1000	2IF	2IF	GO:1904526	regulation of microtubule binding	7/4143	10/18866	0.00155766	0.00985221	0.00717672	GAS8/HSF1/MAP2/MAPRE1/MARK2/PPP2CA/PPP2CB	7
1001	2IF	2IF	GO:0043628	ncRNA 3'-end processing	21/4143	51/18866	0.00156942	0.00990676	0.00721646	DKC1/ELAC2/ERI1/ERI2/EXOSC10/EXOSC2/EXOSC3/EXOSC4/EXOSC6/EXOSC8/EXOSC9/FBL/INTS1/INTS12/INTS7/LARP7/POLR3K/SSB/TOE1/TRMT10C/USB1	21
1002	2IF	2IF	GO:1903573	negative regulation of response to endoplasmic reticulum stress	21/4143	51/18866	0.00156942	0.00990676	0.00721646	BCL2L1/BFAR/CLU/CREB3/DDRGK1/DNAJC3/GRINA/HSPA1A/HSPA5/LRRK2/NCK2/PPP1R15A/PPP1R15B/PTPN1/SGTA/SVIP/TMBIM6/UBE2G2/USP14/USP25/WFS1	21
1003	2IF	2IF	GO:0031110	regulation of microtubule polymerization or depolymerization	31/4143	85/18866	0.0015941	0.00995435	0.00725113	ARL2/ATXN7/CAMSAP1/CDK5RAP2/CKAP2/CKAP5/CLIP1/DRG1/EML2/FES/FKBP4/HSPA1A/HSPA1B/MAP1B/MAP1S/MAP2/MAPRE1/MET/NAV3/NIN/PAK1/PSRC1/RAC1/SKA1/SKA2/SKA3/SLAIN2/STMN1/STMN3/TBCD/TPX2	31
1004	2IF	2IF	GO:0032092	positive regulation of protein binding	31/4143	85/18866	0.0015941	0.00995435	0.00725113	ADD1/AMFR/APP/B2M/CAPRIN2/CSF3/DTX3L/EPB41/EPB41L5/FKBP1A/HIP1R/HSF1/HSP90AB1/IDE/LFNG/LRRK2/MAPRE1/NRP1/NVL/PLCL2/PPP2CA/PPP2CB/PSEN1/RALB/RAN/RIPK2/STK3/STK4/TICAM1/USP33/WNT5A	31
1005	2IF	2IF	GO:0001325	formation of extrachromosomal circular DNA	9/4143	15/18866	0.00159427	0.00995435	0.00725113	BLM/DNA2/ERCC1/EXO1/NBN/SLX4/SMARCAL1/XRCC3/XRCC5	9
1006	2IF	2IF	GO:0042559	pteridine-containing compound biosynthetic process	9/4143	15/18866	0.00159427	0.00995435	0.00725113	ATIC/DHFR/FPGS/GART/GCH1/MTHFD1/MTHFD1L/PCBD2/SPR	9
1007	2IF	2IF	GO:0046606	negative regulation of centrosome cycle	9/4143	15/18866	0.00159427	0.00995435	0.00725113	BRCA1/CCNF/CCP110/CDK5RAP2/KAT2A/NEK2/NUBP1/RBM14/TRIM37	9
1008	2IF	2IF	GO:0051299	centrosome separation	9/4143	15/18866	0.00159427	0.00995435	0.00725113	AURKA/CEP85/CHEK1/KIF11/NDE1/NEK2/NSFL1C/NUP62/RANBP1	9
1009	2IF	2IF	GO:0060841	venous blood vessel development	9/4143	15/18866	0.00159427	0.00995435	0.00725113	ACVRL1/CCBE1/CCM2/EFNB2/FOXF1/HEG1/NOTCH1/SEMA3C/TBX20	9
1010	2IF	2IF	GO:0071428	rRNA-containing ribonucleoprotein complex export from nucleus	9/4143	15/18866	0.00159427	0.00995435	0.00725113	ABCE1/EIF6/LSG1/NOP9/NUP88/RAN/RRS1/SDAD1/XPO1	9
1011	2IF	2IF	GO:0090656	t-circle formation	9/4143	15/18866	0.00159427	0.00995435	0.00725113	BLM/DNA2/ERCC1/EXO1/NBN/SLX4/SMARCAL1/XRCC3/XRCC5	9
1012	2IF	2IF	GO:0090737	telomere maintenance via telomere trimming	9/4143	15/18866	0.00159427	0.00995435	0.00725113	BLM/DNA2/ERCC1/EXO1/NBN/SLX4/SMARCAL1/XRCC3/XRCC5	9
1013	2IF	2IF	GO:1905820	positive regulation of chromosome separation	9/4143	15/18866	0.00159427	0.00995435	0.00725113	ANAPC4/ANAPC7/CDC16/CDC23/CDC27/CDT1/DLGAP5/ESPL1/RB1	9
1014	2IF	2IF	GO:0002381	immunoglobulin production involved in immunoglobulin mediated immune response	24/4143	61/18866	0.00159805	0.0099583	0.007254	APLF/ATAD5/CD40/ERCC1/EXO1/EXOSC3/EXOSC6/HMCES/HSPD1/LIG4/MAD2L2/MLH1/MSH2/MSH6/NBN/PARP3/PAXIP1/POU2F2/RIF1/STAT6/THOC1/TNFSF4/TREX1/UNG	24
1015	2IF	2IF	GO:2000756	regulation of peptidyl-lysine acetylation	24/4143	61/18866	0.00159805	0.0099583	0.007254	AUTS2/BRCA1/BRD7/CHEK1/CTBP1/CTCF/FLCN/GATA2/IL1B/IWS1/KAT2A/KAT7/KMT2A/LIF/MUC1/NOC2L/PAXIP1/RPS6KA4/RPS6KA5/RUVBL2/SET/SIN3A/TWIST1/WBP2	24
1016	2IF	2IF	GO:0050863	regulation of T cell activation	96/4143	332/18866	0.00165544	0.0103058	0.0075071	AKT1/AP3D1/BCL10/BTN2A2/CAMK4/CARD11/CBFB/CCL2/CCL5/CD274/CD46/CD47/CD74/CD83/CDC42/CEACAM1/CEBPB/CSK/CYLD/DNAJA3/DPP4/DROSHA/DUSP3/EBI3/EFNB2/FADD/FANCA/FANCD2/GLMN/GRB2/HLA-A/HLA-DPA1/HLA-E/HMGB1/HSPD1/HSPH1/ICOSLG/IDO1/IL12A/IL12RB1/IL15/IL1A/IL1B/IL23A/IL4R/IL6/IL6ST/IL7/IL7R/IRF1/JAK3/KAT2A/LGALS9/LYN/MALT1/MDK/METTL3/MYB/NCK2/NFKBID/PAG1/PAK1/PAK2/PAK3/PAWR/PDCD1LG2/PDPK1/PELI1/PNP/PRELID1/…	96
1017	2IF	2IF	GO:0030218	erythrocyte differentiation	41/4143	121/18866	0.00167386	0.0104	0.00757572	ADAR/ADD1/ALAS1/B2M/BPGM/CDK6/CEBPG/ERCC2/ETS1/FLVCR1/GATA2/HMGB2/HSPA1A/HSPA1B/HSPA9/INHBA/ISG15/JAK2/JAK3/KAT7/LYAR/LYN/MED1/MFHAS1/MIR221/NCAPG2/NFE2L1/PKNOX1/PRKDC/PRMT1/PTPN2/RB1/SENP1/SFXN1/SH2B3/SLC11A2/SRF/STAT1/TMOD3/ZBTB7A/ZFP36L1	41
1018	2IF	2IF	GO:1900542	regulation of purine nucleotide metabolic process	41/4143	121/18866	0.00167386	0.0104	0.00757572	AK4/APP/EIF6/ENO1/ENTPD5/FLCN/LACC1/NDC1/NUP107/NUP153/NUP155/NUP160/NUP188/NUP205/NUP214/NUP35/NUP37/NUP43/NUP50/NUP54/NUP62/NUP85/NUP88/NUP93/NUP98/PARP1/PDK3/PDP1/PFKFB3/PFKFB4/PGAM1/PID1/PSEN1/RAE1/SEH1L/SLC25A12/SLC2A6/TPR/TREX1/VCP/ZBTB7A	41
1019	2IF	2IF	GO:0032784	regulation of DNA-templated transcription, elongation	20/4143	48/18866	0.00169494	0.0105206	0.00766359	ALYREF/BRD4/CCAR2/CCNK/CCNT2/CDC73/CDK12/ERCC6/EZH2/HNRNPU/HTATSF1/KAT7/NELFB/NELFCD/NELFE/SUPT16H/TCERG1/THOC1/TSFM/WDR43	20
1020	2IF	2IF	GO:0002637	regulation of immunoglobulin production	26/4143	68/18866	0.00169831	0.0105312	0.00767131	APLF/ATAD5/CD40/EXOSC3/EXOSC6/HLA-E/HMCES/IL33/IL4R/IL6/MAD2L2/MLH1/MSH2/PARP3/PAXIP1/PKN1/PRKDC/RIF1/STAT6/STX4/THOC1/TMBIM6/TNFSF4/TRAF2/TRAF6/TREX1	26
1021	2IF	2IF	GO:0002690	positive regulation of leukocyte chemotaxis	34/4143	96/18866	0.00174001	0.0107792	0.007852	ADAM10/ADAM17/ANO6/C1QBP/C3AR1/CALR/CAMK1D/CCL5/CCL7/CD74/CREB3/CSF1/CXCL10/CXCL8/DNM1L/GPSM3/HMGB1/IL12A/IL23A/IL6/LGALS9/LGMN/MAPK1/MDK/MOSPD2/OXSR1/PTK2/PTN/RAC1/RAC2/SERPINE1/TMEM102/VEGFC/WNT5A	34
1022	2IF	2IF	GO:1901983	regulation of protein acetylation	28/4143	75/18866	0.00175537	0.0108637	0.00791352	ARNTL/AUTS2/BRCA1/BRD7/CEP295/CHEK1/CTBP1/CTCF/DDX3X/FLCN/GATA2/IL1B/IWS1/KAT2A/KAT5/KAT7/KMT2A/LIF/MUC1/NOC2L/PAXIP1/RPS6KA4/RPS6KA5/RUVBL2/SET/SIN3A/TWIST1/WBP2	28
1023	2IF	2IF	GO:0002699	positive regulation of immune effector process	68/4143	223/18866	0.00178069	0.0110096	0.00801982	ATAD5/B2M/BCL10/C12orf4/C3/CD40/CD46/CD74/DDX21/DDX58/DDX60/DHX36/DHX58/EXOSC3/EXOSC6/FADD/FES/FOXF1/FZD5/GATA2/GPRC5B/HLA-A/HLA-B/HLA-E/HLA-F/HLA-H/HMCES/HSPD1/IL12A/IL12RB1/IL18R1/IL1B/IL23A/IL33/IL4R/IL6/LGALS9/LYN/MAD2L2/MALT1/MLH1/MR1/MSH2/MYB/NFKBID/PAXIP1/PDPK1/PHB/PTPRJ/PUM2/PVR/RAC2/RAPGEF1/RIF1/RIPK2/RSAD2/SEMA7A/STAT6/STX4/STXBP1/TICAM1/TLR4/TNFRSF14/TNFSF4/TRAF2/TRAF6/USP15/WNT5A	68
1024	2IF	2IF	GO:0071902	positive regulation of protein serine/threonine kinase activity	99/4143	345/18866	0.00184473	0.0113944	0.00830013	ADAM17/AKT1/ARHGEF5/CAB39/CALM1/CALM3/CCNB1/CCND1/CCND3/CCNK/CCNT2/CCNYL1/CD40/CD74/CDC6/CDK1/CKS1B/CKS2/CRKL/CSK/DAB2IP/DAXX/DBF4/DBF4B/DBNL/DDX3X/DUSP5/DUSP6/DUSP7/EGFR/EIF2AK2/ERCC6/EZH2/F2R/FAM20A/FGF2/FGFR1/FLT1/FPR1/FZD5/GADD45A/HACD3/HMGA2/HSP90AB1/IL1B/ILK/INCENP/IQGAP3/IRAK1/IRAK2/JAK2/LRRK2/MADD/MAP2K1/MAP2K3/MAP3K11/MAP3K14/MAP3K3/MAPK1/MAPK11/MAPKAPK5/MDFIC/MLKL/MNAT1/MUL1/NRG1/NRK/PA…	99
1025	2IF	2IF	GO:0002697	regulation of immune effector process	130/4143	470/18866	0.00188279	0.0116011	0.0084507	ABR/AIM2/APLF/APOBEC3F/APOBEC3G/ATAD5/B2M/BCL10/BCR/BIRC2/BIRC3/BST2/C12orf4/C1QBP/C1R/C1S/C2/C3/C3AR1/CD40/CD46/CD47/CD59/CD74/CEACAM1/CFB/CFH/CLU/CXCL6/DDX21/DDX58/DDX60/DHX36/DHX58/DHX9/DTX3L/EXOSC3/EXOSC6/FADD/FES/FOXF1/FZD5/GATA2/GPRC5B/HLA-A/HLA-B/HLA-E/HLA-F/HLA-H/HMCES/HMGB1/HSPD1/ICAM1/IFIT1/IL12A/IL12RB1/IL15/IL18R1/IL1B/IL23A/IL33/IL4R/IL6/IL7R/IRAK3/JAK3/LGALS9/LYN/MAD2L2/MALT1/MICB/M…	130
1026	2IF	2IF	GO:0034101	erythrocyte homeostasis	43/4143	129/18866	0.00188369	0.0116011	0.0084507	ADAR/ADD1/ALAS1/AMPD3/B2M/BPGM/CDK6/CEBPG/ERCC2/ETS1/FLVCR1/GATA2/HMGB2/HOXB6/HSPA1A/HSPA1B/HSPA9/INHBA/ISG15/JAK2/JAK3/KAT7/LYAR/LYN/MED1/MFHAS1/MIR221/NCAPG2/NFE2L1/PKNOX1/PRKDC/PRMT1/PTPN2/RB1/SENP1/SFXN1/SH2B3/SLC11A2/SRF/STAT1/TMOD3/ZBTB7A/ZFP36L1	43
1027	2IF	2IF	GO:1901657	glycosyl compound metabolic process	43/4143	129/18866	0.00188369	0.0116011	0.0084507	AK3/AK4/AKR1B1/AMD1/AMPD3/APOBEC3B/APOBEC3C/APOBEC3D/APOBEC3F/APOBEC3G/ATIC/CAD/CARD11/DCK/DERA/DPYD/DTYMK/ERH/GLA/GMPS/GNAI3/GTPBP1/GUK1/HPRT1/LCMT2/LRRK2/MTAP/NME3/NT5C/NT5C3A/NT5E/PNP/PPAT/RAN/TJP2/TK1/TYMP/TYW5/UCK1/UCK2/UCKL1/UMPS/UPP1	43
1028	2IF	2IF	GO:0007131	reciprocal meiotic recombination	22/4143	55/18866	0.00191863	0.0118048	0.00859905	BRIP1/DMC1/EME1/FANCD2/FANCM/MLH1/MND1/MSH3/MUS81/PSMC3IP/RAD50/RAD51/RAD51B/RAD51C/RAD54B/RAD54L/RMI1/SLX4/TEX11/TOP2A/TRIP13/UBR2	22
1029	2IF	2IF	GO:0009200	deoxyribonucleoside triphosphate metabolic process	10/4143	18/18866	0.00194185	0.0119014	0.00866941	CMPK2/DCTPP1/DTYMK/DUT/GUK1/ITPA/NUDT15/RRM2B/SAMHD1/TYMS	10
1030	2IF	2IF	GO:0042772	DNA damage response, signal transduction resulting in transcription	10/4143	18/18866	0.00194185	0.0119014	0.00866941	BRCA1/BRCA2/CHEK2/FOXM1/KAT5/MAD2L2/MUC1/SP100/TFAP4/TP53	10
1031	2IF	2IF	GO:0043011	myeloid dendritic cell differentiation	10/4143	18/18866	0.00194185	0.0119014	0.00866941	BATF2/BATF3/CAMK4/NOTCH2/PSEN1/RBPJ/RELB/TGFBR2/TRAF6/UBD	10
1032	2IF	2IF	GO:0044827	modulation by host of viral genome replication	10/4143	18/18866	0.00194185	0.0119014	0.00866941	CCL8/CCNK/FMR1/HSPA8/IFI27/MIR221/PHB/STOM/VAPA/ZC3H12A	10
1033	2IF	2IF	GO:0035305	negative regulation of dephosphorylation	38/4143	111/18866	0.00196767	0.0120479	0.00877618	ARPP19/CABIN1/CD2BP2/CEP192/CSRNP2/DLG3/ENSA/FKBP15/FKBP1A/GNAI2/IKBKB/LMTK2/MASTL/MFHAS1/MPHOSPH10/PHACTR1/PKMYT1/PPP1R11/PPP1R14B/PPP1R15A/PPP1R35/PPP1R9B/PPP4R4/PTN/RBM26/ROCK2/RRP1B/SEMA4D/SET/SFI1/SH2D4A/SPOCD1/SPRED1/TGFB2/TIPRL/WDR81/YWHAB/YWHAE	38
1034	2IF	2IF	GO:0007032	endosome organization	29/4143	79/18866	0.00197983	0.0120989	0.00881333	CHMP1A/CHMP4B/CHMP5/CHMP6/CHMP7/CLCN3/DNAJC13/EXOC8/HGS/MVB12A/PDCD6IP/PI4K2A/PI4K2B/PLEKHF1/PLEKHJ1/RAB11A/RAB27A/RAB7A/RILP/RNF26/SCARB2/SNX3/SQSTM1/TMEM127/VPS18/VPS37C/VPS4A/VPS4B/VTA1	29
1035	2IF	2IF	GO:0043462	regulation of ATPase activity	29/4143	79/18866	0.00197983	0.0120989	0.00881333	AHSA1/CHTOP/CNN3/DHX9/DNAJA1/DNAJA2/DNAJB1/DNAJB6/DNAJC1/DNAJC9/DYNLL1/DYNLL2/HNRNPU/IFIT1/MCM2/MNAT1/MSH2/MSH3/MSH6/NAPA/NCAPH/PFN1/PLSCR1/PPIF/SNRNP70/TOR1AIP1/TP53/UHRF1/VMA21	29
1036	2IF	2IF	GO:0048193	Golgi vesicle transport	106/4143	374/18866	0.00203672	0.0124346	0.00905784	ACSL3/ACTR1A/ANK2/ANK3/ANKFY1/AP1AR/AP2A1/AP3D1/ARF1/ARF3/ARFGAP2/ARFRP1/BCAP29/BCAP31/BICD2/BLZF1/BNIP1/CAPZA1/CAPZA2/CAPZB/CCDC93/CD59/CENPE/CLN3/CNIH4/COG4/COG5/COL7A1/CSK/CTSC/DCTN2/DNM2/DYNC1H1/DYNC1LI1/DYNC1LI2/DYNLL1/DYNLL2/EPS15/EXOC2/EXOC5/EXOC6/EXOC8/GAK/GGA3/GOSR2/INSIG1/KIF11/KIF15/KIF18A/KIF1C/KIF22/KIF23/KIF2A/KIF2C/KIF4A/KIFAP3/LRRK2/MACF1/MYO1B/NAPA/NRBP1/OPTN/PEF1/PITPNB/PPP6R1/P…	106
1037	2IF	2IF	GO:0045637	regulation of myeloid cell differentiation	78/4143	263/18866	0.00204104	0.012449	0.00906829	B2M/CAMK4/CASP8/CBFB/CD74/CDC73/CDK6/CEACAM1/CEBPB/CREB1/CREBBP/CSF1/CSF3/CTR9/CUL4A/DLL1/EIF6/ESRRA/ETS1/EVI2B/FADD/FES/FOXP1/FSTL3/GATA2/GPR137/GPR68/HDAC1/HMGB2/HMGB3/HSPA1A/HSPA1B/HSPA9/IL23A/INHBA/IRF7/ISG15/JAG1/JUN/KAT7/KMT2A/KMT2B/LIF/LYN/MED1/MIR221/MOV10/MTOR/MYC/NCAPG2/NFKBIA/NOTCH2/PAF1/PITHD1/PPARGC1B/PRKDC/PRMT1/PRMT6/PTPN2/PURB/RB1/RBM15/RIPK1/SENP1/SETD1A/SIN3A/SLC9B2/STAT1/TFE3/T…	78
1038	2IF	2IF	GO:0009163	nucleoside biosynthetic process	17/4143	39/18866	0.00206711	0.0125958	0.00917529	AMD1/CAD/DCK/DTYMK/GMPS/GUK1/HPRT1/MTAP/NME3/NT5E/TK1/TYMP/UCK1/UCK2/UCKL1/UMPS/UPP1	17
1039	2IF	2IF	GO:0009260	ribonucleotide biosynthetic process	58/4143	186/18866	0.00212119	0.0129129	0.00940624	ACOT7/ACSL3/ACSL4/ACSL5/ACSS1/ACSS2/ADCY3/ADCY9/ADSL/AK2/AK3/AK4/AMPD3/ATIC/CAD/CMPK1/COASY/CTPS1/CTPS2/CYC1/DLAT/DLD/ELOVL1/ELOVL2/ELOVL5/ELOVL6/ENO1/FASN/FLCN/GART/GMPS/GUK1/HPRT1/HSD17B12/NME3/PAICS/PANK2/PANK3/PANK4/PARP1/PDK3/PDP1/PFAS/PID1/PKM/PPAT/PPCDC/RFK/SLC25A12/SLC25A13/STOML2/UCK1/UCK2/UCKL1/UMPS/UPP1/VCP/VPS9D1	58
1040	2IF	2IF	GO:0034471	ncRNA 5'-end processing	11/4143	21/18866	0.00216861	0.0131652	0.00959001	ABT1/NOP14/NOP9/POP1/POP7/RPP30/RPP38/SSB/TBL3/TRMT10C/UTP20	11
1041	2IF	2IF	GO:0002755	MyD88-dependent toll-like receptor signaling pathway	16/4143	36/18866	0.00217512	0.0131652	0.00959001	HSPD1/IRAK1/IRAK2/IRAK3/IRF1/IRF7/MYD88/TAB1/TAB2/TAB3/TLR2/TLR4/TNIP1/TRAF6/UBB/UBC	16
1042	2IF	2IF	GO:0031572	G2 DNA damage checkpoint	16/4143	36/18866	0.00217512	0.0131652	0.00959001	BLM/BRCA1/BRCC3/CDK1/CHEK1/CLSPN/DONSON/DTL/FZR1/HMGA2/NBN/PLK1/TAOK3/TICRR/TOPBP1/UIMC1	16
1043	2IF	2IF	GO:0032205	negative regulation of telomere maintenance	16/4143	36/18866	0.00217512	0.0131652	0.00959001	ACD/ERCC1/EXOSC10/HNRNPC/HNRNPU/NAT10/NBN/PARP1/PIF1/PINX1/RAD50/SLX4/TINF2/XRCC1/XRCC5/XRN1	16
1044	2IF	2IF	GO:0032435	negative regulation of proteasomal ubiquitin-dependent protein catabolic process	16/4143	36/18866	0.00217512	0.0131652	0.00959001	BAG5/CCAR2/DDRGK1/GIPC1/HSP90AB1/N4BP1/PANO1/PBK/SDCBP/SENP1/SGTA/SVIP/TLK2/UCHL5/USP14/USP7	16
1045	2IF	2IF	GO:0033280	response to vitamin D	16/4143	36/18866	0.00217512	0.0131652	0.00959001	ATP2B1/CDKN2D/CXCL10/CYP27B1/FES/GDAP1/IL15/MED1/PTN/SNW1/SPP1/STC1/STC2/TNC/TRIM25/VDR	16
1046	2IF	2IF	GO:0030307	positive regulation of cell growth	54/4143	171/18866	0.002178	0.01317	0.00959353	ADAM10/ADAM17/ADNP2/AKT1/CD38/CDC42/CDKN2AIP/CXCL16/CYFIP1/DBNL/DDX3X/EGFR/EIF4G1/EIF4G2/EXOSC2/EXOSC4/EXOSC9/FXN/HBEGF/ILK/INO80/ITSN2/KDM2B/LIMK1/MACF1/MAP1B/MFSD2A/MTOR/MUL1/N6AMT1/NCBP1/NEDD4L/NRP1/NTN1/PAK1/PARP2/PLAA/RAB11A/RPS6KA1/RPTOR/SDCBP/SEMA4D/SEMA7A/SLC25A33/SLC9A1/SMAD7/SMURF1/SPHK1/SRF/SUPV3L1/SYT1/TGFB2/TNFRSF12A/TRPV2	54
1047	2IF	2IF	GO:0060562	epithelial tube morphogenesis	95/4143	331/18866	0.00223461	0.0134994	0.00983351	ACVRL1/ADAMTS16/ARID1A/ARL13B/BCL10/BRD2/CCM2/CFL1/CLIC4/COL4A1/CSF1/CSNK2B/CXCL10/DAG1/DLL1/DVL1/EDNRA/EFNB2/EPHA2/ETV5/FGF2/FKBPL/FOXC2/FOXF1/FOXP1/FZD1/FZD6/GDNF/GLMN/GNA13/GREM1/HHIP/ILK/IRX3/KAT2A/KDM2B/KDR/KIF20B/LAMA1/LMO4/LUZP1/LZTS2/MDK/MED1/MET/MICAL2/MSX2/MTHFD1/MTHFD1L/MTHFR/MTSS1/MYC/NKX3-1/NOTCH1/NOTCH2/NRP1/NTN1/PAK1/PAX8/PFN1/PHACTR4/PHB2/PML/PODXL/PPP1CA/PRKD2/PRKX/PSEN1/RALA/RAS…	95
1048	2IF	2IF	GO:0034656	nucleobase-containing small molecule catabolic process	20/4143	49/18866	0.00228015	0.0137352	0.0100052	APOBEC3B/APOBEC3C/APOBEC3D/APOBEC3F/APOBEC3G/DERA/DPYD/ENTPD1/ENTPD5/ENTPD6/GALT/HPRT1/MGAT1/NT5C/NT5C3A/NT5E/NUDT15/PNP/TYMP/UPP1	20
1049	2IF	2IF	GO:0070231	T cell apoptotic process	20/4143	49/18866	0.00228015	0.0137352	0.0100052	AKT1/BAK1/BCL10/CCL5/CD274/DFFA/DNAJA3/FADD/FAS/IDO1/IL7R/JAK3/LGALS9/NFKBID/PRELID1/RAG1/RIPK1/TP53/WNT5A/ZC3H8	20
1050	2IF	2IF	GO:2000059	negative regulation of ubiquitin-dependent protein catabolic process	20/4143	49/18866	0.00228015	0.0137352	0.0100052	BAG5/CCAR2/DDRGK1/GIPC1/HSP90AB1/N4BP1/PANO1/PBK/PDCL3/PML/PSEN1/QRICH2/SDCBP/SENP1/SGTA/SVIP/TLK2/UCHL5/USP14/USP7	20
1051	2IF	2IF	GO:0051058	negative regulation of small GTPase mediated signal transduction	23/4143	59/18866	0.00228394	0.0137449	0.0100123	ABL2/ARHGAP12/ARHGAP42/CD2AP/CGNL1/DAB2IP/FLCN/HEG1/ITGA3/KANK1/MET/MFN2/NUP62/PPP2CB/RAPGEF1/RASA2/RASIP1/SLIT2/SPRY4/STMN1/STMN3/TGFB2/TNFAIP1	23
1052	2IF	2IF	GO:0032469	endoplasmic reticulum calcium ion homeostasis	12/4143	24/18866	0.00229327	0.013788	0.0100437	APP/BAK1/BCAP31/CAMK2D/CCDC47/GRINA/ITPR1/PML/PSEN1/RAP1GDS1/TMBIM6/WFS1	12
1053	2IF	2IF	GO:0045639	positive regulation of myeloid cell differentiation	35/4143	101/18866	0.00229825	0.0138048	0.0100559	CASP8/CD74/CREB1/CSF1/CSF3/ETS1/EVI2B/FADD/FES/GATA2/GPR68/HMGB2/HSPA1A/HSPA1B/IL23A/INHBA/ISG15/JAG1/JUN/KAT7/LIF/MED1/MIR221/NOTCH2/PITHD1/PPARGC1B/PRKDC/PRMT1/RB1/RIPK1/SLC9B2/STAT1/TRAF6/TRIB1/ZFP36L1	35
1054	2IF	2IF	GO:0033673	negative regulation of kinase activity	79/4143	268/18866	0.00230393	0.0138258	0.0100712	ADAR/AIDA/AKT1/CBL/CDK5RAP1/CDKN2C/CDKN2D/CEACAM1/CEP85/CHMP6/CHORDC1/CSK/DAB2IP/DNAJA1/DNAJC3/DTNBP1/DUS2/DUSP1/DUSP16/DUSP3/DUSP5/DUSP6/DUSP7/DVL1/FBXO7/GADD45A/GPS2/GSKIP/HEG1/HHEX/HMGCR/HNRNPU/IL1B/ILK/IPO5/IPO7/IRAK3/ITGB1BP1/ITPRIP/LATS2/LYN/MVP/NF2/NUP62/PAK2/PDPK1/PIK3IP1/PKN1/PLK1/PPM1F/PPP2CA/PPP2R1A/PRDX3/PRKCD/PSEN1/PTPN1/PTPN2/PTPRJ/PYCARD/RASIP1/RB1/RGS14/RPTOR/SH2B3/SLC8A1/SMCR8/SN…	79
1055	2IF	2IF	GO:0006362	transcription elongation from RNA polymerase I promoter	14/4143	30/18866	0.00232231	0.0138965	0.0101227	ERCC2/ERCC3/ERCC6/GTF2H1/GTF2H3/MNAT1/POLR1A/POLR1B/POLR1C/POLR1E/POLR2H/TAF1A/TAF1B/TBP	14
1056	2IF	2IF	GO:0071480	cellular response to gamma radiation	14/4143	30/18866	0.00232231	0.0138965	0.0101227	ATR/BCL2L1/CHEK2/EGR1/HSF1/HSPA5/MDM2/RAD51/TLK2/TMEM109/TP53/TREX1/XRCC5/XRCC6	14
1057	2IF	2IF	GO:1990126	retrograde transport, endosome to plasma membrane	14/4143	30/18866	0.00232231	0.0138965	0.0101227	ANKRD27/CCDC93/GRIP2/GRIPAP1/MICALL1/RAB11A/RAB11B/RAB8A/SCRIB/SNX17/SNX27/VPS26A/VPS29/VPS35	14
1058	2IF	2IF	GO:0000722	telomere maintenance via recombination	8/4143	13/18866	0.00235965	0.0139511	0.0101625	BRCA2/ERCC1/RAD50/RAD51/RAD51C/SMC6/XRCC1/XRCC3	8
1059	2IF	2IF	GO:0002371	dendritic cell cytokine production	8/4143	13/18866	0.00235965	0.0139511	0.0101625	BST2/DDX21/DDX58/DHX36/JAK3/TICAM1/TLR3/TLR4	8
1060	2IF	2IF	GO:0006264	mitochondrial DNA replication	8/4143	13/18866	0.00235965	0.0139511	0.0101625	DNA2/DNAJA3/METTL4/MGME1/POLG/PRIMPOL/RRM2B/STOML2	8
1061	2IF	2IF	GO:0010826	negative regulation of centrosome duplication	8/4143	13/18866	0.00235965	0.0139511	0.0101625	BRCA1/CCNF/CCP110/CDK5RAP2/KAT2A/NUBP1/RBM14/TRIM37	8
1062	2IF	2IF	GO:0031126	snoRNA 3'-end processing	8/4143	13/18866	0.00235965	0.0139511	0.0101625	DKC1/EXOSC10/EXOSC2/EXOSC3/EXOSC4/EXOSC6/FBL/LARP7	8
1063	2IF	2IF	GO:0033127	regulation of histone phosphorylation	8/4143	13/18866	0.00235965	0.0139511	0.0101625	AKAP8/CCNB1/CDK9/FMR1/IL1B/RPS6KA4/RPS6KA5/TWIST1	8
1064	2IF	2IF	GO:0035563	positive regulation of chromatin binding	8/4143	13/18866	0.00235965	0.0139511	0.0101625	CDT1/CTBP2/DDX11/DTX3L/GMNN/KDM4D/MBD2/PARP9	8
1065	2IF	2IF	GO:0043247	telomere maintenance in response to DNA damage	8/4143	13/18866	0.00235965	0.0139511	0.0101625	ACD/DCLRE1A/DCLRE1B/DCLRE1C/ERCC1/RIF1/TFIP11/XRCC1	8
1066	2IF	2IF	GO:0043248	proteasome assembly	8/4143	13/18866	0.00235965	0.0139511	0.0101625	ADRM1/OTUD6B/POMP/PSMD11/PSMD13/PSMG1/PSMG2/PSMG4	8
1067	2IF	2IF	GO:0046040	IMP metabolic process	8/4143	13/18866	0.00235965	0.0139511	0.0101625	ADSL/AMPD3/ATIC/GART/HPRT1/PAICS/PFAS/PPAT	8
1068	2IF	2IF	GO:0061029	eyelid development in camera-type eye	8/4143	13/18866	0.00235965	0.0139511	0.0101625	EGFR/HDAC1/INHBA/JUN/SOX11/SRF/STRA6/TWIST1	8
1069	2IF	2IF	GO:1900102	negative regulation of endoplasmic reticulum unfolded protein response	8/4143	13/18866	0.00235965	0.0139511	0.0101625	BFAR/DDRGK1/HSPA5/NCK2/PPP1R15A/PPP1R15B/PTPN1/WFS1	8
1070	2IF	2IF	GO:0046165	alcohol biosynthetic process	52/4143	164/18866	0.00236038	0.0139511	0.0101625	ACER3/AGK/AKR1B1/CNBP/CYB5R3/CYP27A1/CYP27B1/CYP51A1/DHCR24/DHFR/EBP/ELOVL6/ERLIN1/FASN/FDFT1/FDPS/FGF2/GCH1/HMGCR/HMGCS1/HRH1/HSD17B7/IDI1/IL1B/IMPA1/INSIG1/INSIG2/IPPK/ITPKA/KPNB1/LBR/LSS/MSMO1/MVD/MVK/NFKB1/NFYA/NFYC/NSDHL/PCBD2/PDXP/PGP/RAN/SC5D/SEC14L2/SP1/SPHK1/SPR/SPTLC2/SPTLC3/SQLE/VDR	52
1071	2IF	2IF	GO:0002761	regulation of myeloid leukocyte differentiation	41/4143	123/18866	0.00236758	0.0139511	0.0101625	CAMK4/CASP8/CD74/CDK6/CEACAM1/CEBPB/CREB1/CSF1/CUL4A/ESRRA/EVI2B/FADD/FES/FOXP1/FSTL3/GATA2/GPR137/GPR68/IL23A/INHBA/IRF7/JUN/LIF/LYN/MTOR/MYC/NOTCH2/PPARGC1B/PTPN2/RB1/RIPK1/SLC9B2/TFE3/TLR3/TLR4/TOB2/TRAF6/TRIB1/ZBTB46/ZFP36L1/ZNF675	41
1072	2IF	2IF	GO:0006140	regulation of nucleotide metabolic process	41/4143	123/18866	0.00236758	0.0139511	0.0101625	AK4/APP/EIF6/ENO1/ENTPD5/FLCN/LACC1/NDC1/NUP107/NUP153/NUP155/NUP160/NUP188/NUP205/NUP214/NUP35/NUP37/NUP43/NUP50/NUP54/NUP62/NUP85/NUP88/NUP93/NUP98/PARP1/PDK3/PDP1/PFKFB3/PFKFB4/PGAM1/PID1/PSEN1/RAE1/SEH1L/SLC25A12/SLC2A6/TPR/TREX1/VCP/ZBTB7A	41
1073	2IF	2IF	GO:0007173	epidermal growth factor receptor signaling pathway	41/4143	123/18866	0.00236758	0.0139511	0.0101625	ADAM17/AKT1/APP/BCAR1/CBL/CDC42/CEACAM1/CHMP6/DAB2IP/DOK1/DUSP3/EGFR/EPS15/EREG/GRB2/HBEGF/HGS/HIP1/HIP1R/IFI6/MVB12A/MVP/NCK2/NUP62/PDPK1/PLAUR/PSEN1/PTK2/PTPN12/PTPN2/PTPRJ/RAB7A/RHBDF1/RHBDF2/RNF115/RNF126/RPS6KA5/SHKBP1/SNX5/SNX6/ZGPAT	41
1074	2IF	2IF	GO:0034728	nucleosome organization	57/4143	183/18866	0.00236893	0.0139511	0.0101625	ANP32B/ANP32E/ARID1A/ASF1B/BRD2/CABIN1/CENPA/CENPC/CENPH/CENPI/CENPK/CENPL/CENPM/CENPN/CENPO/CENPP/CENPQ/CENPT/CENPU/CENPW/CHAF1A/CHAF1B/CTCF/DAXX/DMAP1/GRWD1/HAT1/HIRA/HJURP/HMGA1/HMGB2/INO80/IPO4/ITGB3BP/KAT6A/MCM2/MCM3AP/MIS18A/MIS18BP1/NAP1L4/NASP/OIP5/PAF1/POLE3/PSME4/PTMA/RBBP4/RBBP7/RUVBL1/SART3/SET/SMARCA4/SMARCA5/SMARCD1/SRCAP/SUPT16H/VPS72	57
1075	2IF	2IF	GO:0098876	vesicle-mediated transport to the plasma membrane	33/4143	94/18866	0.00237662	0.0139834	0.010186	ACSL3/ANK3/ANKRD27/ARFRP1/BLZF1/CCDC93/CLN3/CSK/DNM2/EXOC2/EXOC5/EXOC6/EXOC8/GGA3/GRIP2/GRIPAP1/MACF1/MICALL1/OPTN/RAB10/RAB11A/RAB11B/RAB8A/SCRIB/SNX17/SNX27/SPTBN1/STX3/VAMP3/VAMP5/VPS26A/VPS29/VPS35	33
1076	2IF	2IF	GO:0002312	B cell activation involved in immune response	29/4143	80/18866	0.00246394	0.0144837	0.0105504	APLF/ATAD5/CD40/DLL1/DOCK10/ERCC1/EXO1/EXOSC3/EXOSC6/HMCES/HSPD1/IL6/LFNG/LIG4/MAD2L2/MLH1/MSH2/MSH6/NBN/NOTCH2/PARP3/PAXIP1/PLCL2/RIF1/STAT6/THOC1/TLR4/TNFSF4/UNG	29
1077	2IF	2IF	GO:0010761	fibroblast migration	19/4143	46/18866	0.00247305	0.0145237	0.0105796	AKAP12/AKT1/CLN3/DDR2/FGF2/ILK/ITGB1BP1/MTA2/PAK1/PAK3/PDLIM1/PIP5K1A/PML/PTK2/RCC2/SDC4/SGPL1/SLC8A1/TMEM201	19
1078	2IF	2IF	GO:0007623	circadian rhythm	66/4143	218/18866	0.0024993	0.0146643	0.010682	AHR/ARNTL/ARNTL2/ATF5/BHLHE40/CCAR2/CDK1/CPT1A/CREB1/CREM/CST3/EGFR/EGR1/EZH2/FBXL3/FBXL6/GNA11/GPR176/HDAC1/HNRNPD/HNRNPL/HNRNPR/HNRNPU/HUWE1/JUN/KDM2A/KMT2A/METTL3/MTOR/MYBBP1A/MYCBP2/NAMPT/NCOA2/NDUFA9/NOCT/NONO/NPAS2/NR1D2/NRIP1/PER2/PER3/PML/PPP1CA/PPP1CC/PRKDC/PRMT5/PSPC1/RELB/ROCK2/SERPINE1/SETX/SFPQ/SIAH2/SIN3A/SRRD/SUV39H1/SUV39H2/TARDBP/THRAP3/TIMELESS/TOP1/TOP2A/TP53/TYMS/UBE3A/USP7	66
1079	2IF	2IF	GO:0035825	homologous recombination	22/4143	56/18866	0.0025137	0.0147351	0.0107336	BRIP1/DMC1/EME1/FANCD2/FANCM/MLH1/MND1/MSH3/MUS81/PSMC3IP/RAD50/RAD51/RAD51B/RAD51C/RAD54B/RAD54L/RMI1/SLX4/TEX11/TOP2A/TRIP13/UBR2	22
1080	2IF	2IF	GO:0010508	positive regulation of autophagy	43/4143	131/18866	0.00262203	0.0153559	0.0111858	CALCOCO2/CAMKK2/CDC37/DCN/FBXO7/FLCN/FYCO1/GNAI3/HMGB1/HUWE1/KAT5/KDR/LARP1/LRRK2/LRSAM1/MFN2/MTDH/MUL1/OPTN/PHB2/PIM2/PIP4K2A/PLEKHF1/PLK3/RAB12/RAB3GAP1/RALB/RIPK2/RNF152/SMCR8/SMURF1/SPTLC2/SVIP/TBK1/TICAM1/TRIM14/TRIM21/TRIM22/TRIM38/TRIM8/UVRAG/VPS13C/ZC3H12A	43
1081	2IF	2IF	GO:0070059	intrinsic apoptotic signaling pathway in response to endoplasmic reticulum stress	24/4143	63/18866	0.00266008	0.0155643	0.0113376	BAK1/BBC3/BCL2L1/BOK/CASP4/CEBPB/CREB3/DAB2IP/ERO1A/GRINA/HSPA1A/ITPR1/LRRK2/NCK2/PMAIP1/PML/PPP1R15A/PTPN1/PTPN2/TMBIM6/TNFRSF10B/TP53/TRAF2/WFS1	24
1082	2IF	2IF	GO:0002369	T cell cytokine production	18/4143	43/18866	0.00267055	0.0155823	0.0113507	B2M/FZD5/HLA-A/HLA-F/IL12A/IL18R1/IL1B/IL31RA/IL6/MALT1/RSAD2/SMAD7/STARD7/TNFRSF1B/TNFSF4/TRAF2/TRAF6/TRPM4	18
1083	2IF	2IF	GO:0008631	intrinsic apoptotic signaling pathway in response to oxidative stress	18/4143	43/18866	0.00267055	0.0155823	0.0113507	AKT1/ARL6IP5/BAG5/GSKIP/JAK2/MCL1/MELK/NONO/PARP1/PDCD10/PML/PRKCD/SFPQ/SOD2/STK24/TRAP1/UBQLN1/ZNF622	18
1084	2IF	2IF	GO:0050856	regulation of T cell receptor signaling pathway	18/4143	43/18866	0.00267055	0.0155823	0.0113507	BCL10/BTN2A2/CARD11/CEACAM1/CYLD/DGKZ/DUSP3/ELF1/EZR/GBP1/MALT1/PAWR/PRKD2/PRNP/PTPN2/PTPRJ/RAB29/RELA	18
1085	2IF	2IF	GO:1903037	regulation of leukocyte cell-cell adhesion	94/4143	329/18866	0.00271822	0.015841	0.0115392	AKT1/AP3D1/BCL10/BTN2A2/CARD11/CBFB/CCL2/CCL5/CD274/CD44/CD46/CD47/CD74/CD83/CDC42/CEACAM1/CEBPB/CSK/CYLD/DNAJA3/DPP4/DUSP3/EBI3/EFNB2/ETS1/FADD/FUT4/GLMN/GRB2/HAS2/HLA-A/HLA-DPA1/HLA-E/HMGB1/HSPD1/HSPH1/ICAM1/ICOSLG/IDO1/IL12A/IL12RB1/IL15/IL1A/IL1B/IL23A/IL4R/IL6/IL6ST/IL7/IL7R/IRAK1/IRF1/JAK3/KLF4/LGALS9/LYN/MALT1/MDK/MIR221/MYB/NCK2/NFKBID/PAG1/PAK1/PAK2/PAK3/PAWR/PDCD1LG2/PDPK1/PELI1/PNP/PRN…	94
1086	2IF	2IF	GO:0018209	peptidyl-serine modification	95/4143	333/18866	0.00271989	0.015841	0.0115392	AKT1/APP/ATR/AURKA/AURKB/AXIN1/BAK1/BCAR3/BDKRB2/CAB39/CAMK1D/CAMK2D/CAMK4/CAPRIN2/CCNB1/CD44/CDC7/CDK1/CDK2/CHEK2/CHUK/CLSPN/CNKSR3/CSF3/CSNK1G1/CSNK1G2/DCN/DOCK7/DYRK2/DYRK4/EGFR/EIF4G1/FNIP2/GADD45A/GALNT1/GALNT3/HMGA2/HSP90AA1/HSP90AB1/IKBKB/IKBKE/IL6/ILK/LATS2/LIF/LMTK2/LRRK2/MAD2L2/MAPK1/MAPKAPK5/MARK2/MASTL/MKNK2/MORC3/MTOR/NAA10/NCK2/NTMT1/PAK1/PAK2/PARP1/PARP2/PDCD10/PDK3/PDPK1/PKN1/PKN2…	95
1087	2IF	2IF	GO:0060996	dendritic spine development	35/4143	102/18866	0.00277203	0.0161149	0.0117387	ACSL4/ACTR2/ADAM10/ARF1/ARF6/ARHGAP33/ASAP1/C21orf91/CAPRIN1/CAPRIN2/CDC42/CFL1/CPEB3/DBNL/DHX36/DNM1L/DOCK10/DVL1/FMR1/ITPKA/LLPH/LRP8/LRRK2/MTOR/NCK2/PAK2/PAK3/PAK4/PDLIM5/PSEN1/SIPA1L1/SRGAP2/UBA6/UBE3A/ZMYND8	35
1088	2IF	2IF	GO:1903076	regulation of protein localization to plasma membrane	35/4143	102/18866	0.00277203	0.0161149	0.0117387	ACSL3/ACTB/AKT1/ARF6/BCL2L1/CLN3/CLTC/CSK/EGFR/EPHA2/EPHA3/EZR/GBP1/GRIPAP1/ITGA3/KIF5B/LYPD1/NHLRC1/NUMB/PDPK1/PICALM/PID1/PPP1R9B/PRNP/PTPN9/RAB11A/RAB11FIP2/RHOG/SPTBN1/SQSTM1/STX3/STX4/TMBIM1/VPS4A/ZDHHC5	35
1089	2IF	2IF	GO:0045926	negative regulation of growth	75/4143	254/18866	0.00278388	0.016169	0.0117781	ACVRL1/ADAM15/ADIPOR2/ALOX15B/APBB2/BDKRB1/BST2/CAPRIN2/CCAR2/CCDC85B/CDKN2AIP/CDKN2C/CDKN2D/CRLF3/CTDP1/CYP27B1/DCBLD2/DDX3X/ENO1/FLCN/FXN/GREM1/HSPA1A/HSPA1B/ING1/INHBA/LGMN/MAP2/MAPK11/MIR17HG/MSX1/MT2A/MUL1/NOTCH1/NOTCH2/NRP1/NTN1/OSGIN2/PAK1/PHB/PML/PNPT1/PPP1R9B/PPP2CA/PPP2R1A/PSRC1/PTK2/PTPRJ/RB1/RBBP7/RIPK1/RNF6/RTN4/SEMA3A/SEMA3C/SEMA3D/SEMA4D/SEMA7A/SIPA1/SLIT2/SMAD3/SMARCA4/SOX17/SPP1/…	75
[truncated: 1,137 more rows]

## Sheet: blank vs 2IF DEG
Column1	blank_2IF_baseMean	blank_2IF_log2FoldChange	blank_2IF_lfcSE	blank_2IF_stat	blank_2IF_pvalue	blank_2IF_padj
A1BG-AS1	173.165	0.113186	0.085262	1.32751	0.184341	0.256804
A1CF	0.409691	0.0886113	1.90759	0.046452	0.96295	0.975339
A2M	0.474204	0.623047	2.06424	0.301828	0.762783	0.821388
[truncated: 17,947 more rows]
