# Supplementary material for: Eradication of specific donor-dependent variations of mesenchymal stem cells in immunomodulation to enhance therapeutic values
Source: Cell Death Dis. 2021 Apr 6;12(4):357. doi: 10.1038/s41419-021-03644-5 (PMC8024246; doi:10.1038/s41419-021-03644-5)
Supplement: Supplementary file 11 — Table S5 [file 41419_2021_3644_MOESM11_ESM.xlsx]

## Sheet: GSVA of Selected Term in 32 MSC
Terms	cor	p	ID	trend	Genes	hUC.MSC1	hUC.MSC10	hUC.MSC11	hUC.MSC12	hUC.MSC13	hUC.MSC14	hUC.MSC15	hUC.MSC16	hUC.MSC17	hUC.MSC18	hUC.MSC19	hUC.MSC2	hUC.MSC20	hUC.MSC21	hUC.MSC22	hUC.MSC23	hUC.MSC24	hUC.MSC25	hUC.MSC26	hUC.MSC27	hUC.MSC28	hUC.MSC29	hUC.MSC3	hUC.MSC30	hUC.MSC31	hUC.MSC32	hUC.MSC4	hUC.MSC5	hUC.MSC6	hUC.MSC7	hUC.MSC8	hUC.MSC9
NEGATIVE_REGULATION_OF_DNA_DAMAGE_RESPONSE_SIGNAL_TRANSDUCTION_BY_P53_CLASS_MEDIATOR	-0.510625	0.00282512	NEGATIVE_REGULATION_OF_DNA_DAMAGE_RESPONSE_SIGNAL_TRANSDUCTION_BY_P53_CLASS_MEDIATOR	Nega	DYRK1A;KDM1A;SIRT1;MDM2;MIF;YJU2;PSMD10;MARCHF7;SNAI2;SNAI1;TWIST1;PTTG1IP;DYRK3;CD44;CD74	-0.137332	-0.260307	0.0413707	-0.264298	-0.0294983	-0.0891291	0.176322	0.121495	-0.0816628	0.14776	0.429156	-0.247793	-0.0522428	-0.457554	-0.246733	-0.0249316	-0.135807	0.0127283	0.25989	-0.0217519	0.316321	-0.0984964	-0.455426	0.146537	0.441224	0.36046	-0.0166933	-0.00975733	0.0892332	-0.191381	0.015193	-0.26219
NEGATIVE_REGULATION_OF_INTERFERON_GAMMA_PRODUCTION	-0.370321	0.0369485	NEGATIVE_REGULATION_OF_INTERFERON_GAMMA_PRODUCTION	Nega	CD96;LILRB1;PGLYRP2;PGLYRP3;DDIT3;GAS6;GATA3;IL36RN;LGALS9B;CD274;HLA-DRB1;HMGB1;IL10;INHA;INHBA;LGALS9;MIR24-1;MIR24-2;FOXP3;IL20RB;AXL;PRNP;RARA;XCL1;VSIR;LGALS7B;LGALS9C;C1QBP;TLR4;TNFSF4;SCGB1A1;ZC3H12A;PDCD1LG2;HAVCR2;PGLYRP1;IL33;IL1RL1;NR1H4	-0.066631	0.0444552	-0.0577242	-0.140635	0.109165	-0.0703166	0.13743	-0.261019	0.00381657	-0.259958	-0.0980873	-0.0902527	0.191134	0.029855	-0.449318	0.200923	0.110793	-0.408018	-0.253463	0.223715	0.387864	0.353252	-0.11699	0.17713	0.314995	0.254305	0.213277	-0.231088	0.230056	-0.452248	0.16934	-0.220962
TYPE_III_INTERFERON_PRODUCTION	0.375848	0.0340101	TYPE_III_INTERFERON_PRODUCTION	Posi	DDX58;MIR29B1;MIR29B2;IFIH1;TLR3	0.401057	0.0369259	-0.646525	-0.21017	0.325543	-0.31384	-0.079057	-0.0124311	0.554273	-0.0011635	-0.864115	0.396945	-0.00257195	-0.588304	0.612309	-0.103966	0.519625	0.564483	0.0624012	-0.25951	0.453031	-0.577839	0.741508	-0.403299	-0.730312	0.342477	-0.545073	0.579064	0.0388242	0.798484	-0.450159	-0.69503
REGULATION_OF_RESPONSE_TO_INTERFERON_GAMMA	0.401621	0.0227025	REGULATION_OF_RESPONSE_TO_INTERFERON_GAMMA	Posi	NR1H3;CDC37;OTOP1;HPX;HSP90AB1;IRGM;IFNG;IFNGR1;IFNGR2;JAK1;JAK2;ARG1;PARP14;PPARG;MED1;PTPN2;STAT1;TXK;SUMO1;NR1H2;PARP9;NLRC5;PIAS1;SOCS1;SOCS3	0.340641	-0.167053	0.0419122	-0.176768	-0.0496212	-0.131723	-0.0376643	0.16605	0.122664	0.23462	-0.140857	0.167299	-0.070893	0.0937446	-0.0205966	0.195623	-0.0595756	0.00873079	0.143337	0.249412	-0.366175	-0.198466	0.0383829	-0.122423	0.0517283	0.318266	-0.147063	0.102106	-0.0992715	0.209746	-0.276761	-0.070621
RESPONSE_TO_INTERFERON_GAMMA	0.485875	0.00481388	RESPONSE_TO_INTERFERON_GAMMA	Posi	NR1H3;ACTR3;ACTR2;CALCOCO2;CCL26;TRIM22;IRF9;IFITM3;CDC42EP2;IFI30;TRIM38;SYNCRIP;UBD;IFITM2;TRIM31;ADAMTS13;CDC37;VPS26B;GBP4;GBP5;OTOP1;SIRPA;IL23R;CYP27B1;DAPK1;DAPK3;GBP6;SLC30A8;EDN1;AIF1;RAB12;PDE12;EPRS1;FCGR1A;FCGR1B;FLNB;RPL13A;CDC42EP4;STXBP4;GAPDH;GBP1;GBP2;GBP3;GCH1;GSN;SEC61A1;HCK;HLA-A;HLA-B;HLA-C;HLA-DPA1;HLA-DPB1;HLA-DQA1;HLA-DQA2;HLA-DQB1;HLA-DQB2;HLA-DRA;HLA-DRB1;HLA-DRB3;HLA-DR…	0.163413	-0.0864715	-0.0536157	-0.245899	0.104421	-0.171138	0.05027	-0.0387429	0.191588	-0.0566049	-0.327072	0.262478	0.0261978	-0.208571	-0.0110482	0.00927604	-0.0636798	-0.0614343	0.225145	0.152926	-0.230258	0.0306121	0.278913	-0.0731104	0.0059644	0.111794	0.0416709	-0.0620742	-0.0914658	-0.0956449	0.113316	-0.24898
NEGATIVE_REGULATION_OF_RESPONSE_TO_INTERFERON_GAMMA	0.505291	0.00317956	NEGATIVE_REGULATION_OF_RESPONSE_TO_INTERFERON_GAMMA	Posi	NR1H3;OTOP1;ARG1;PARP14;PPARG;PTPN2;NR1H2	0.580324	0.000395201	-0.251967	-0.412697	-0.0459859	-0.0810067	0.249006	-0.140379	0.26501	-0.0842253	-0.398853	0.597956	0.0284024	0.361134	0.154204	0.233396	-0.41415	-0.374518	0.333498	0.344678	-0.639002	-0.643546	0.505032	-0.352795	-0.131329	0.0639698	0.101517	-0.220482	-0.114225	0.348763	-0.0662641	0.61177
RESPONSE_TO_TYPE_I_INTERFERON	0.567618	0.00070343	RESPONSE_TO_TYPE_I_INTERFERON	Posi	ADAR;IRF9;IFITM3;IFITM2;CDC37;USP18;TREX1;TRIM6;DCST1;EGR1;TTLL12;IFI6;YTHDF3;SAMHD1;LSM14A;GBP2;SETD2;TBK1;CNOT7;UBE2K;HLA-A;HLA-B;HLA-C;HLA-E;HLA-F;HLA-G;HLA-H;HSP90AB1;IRF8;IFI27;IFI35;IFIT2;IFIT1;IFIT3;IFNA1;IFNA2;IFNA4;IFNA5;IFNA6;IFNA7;IFNA8;IFNA10;IFNA13;IFNA14;IFNA16;IFNA17;IFNA21;IFNAR1;IFNAR2;IFNB1;IRAK1;IRF1;IRF2;IRF3;IRF4;IRF5;IRF6;IRF7;ISG20;JAK1;MIR21;MMP12;MX1;MX2;MYD88;OAS1;OAS2;O…	0.0966767	-0.261583	0.0756853	-0.0164773	0.23137	0.0507646	-0.196958	0.0963643	0.118153	0.0313522	-0.317023	0.245098	-0.0734957	-0.151931	0.304541	-0.146007	0.0621352	0.0905693	0.284191	0.0587747	-0.30616	0.0123206	0.167294	-0.0565999	-0.204446	-0.158163	0.012386	0.117555	-0.137729	-0.0642423	-0.0412712	-0.248466
INTERFERON_GAMMA_MEDIATED_SIGNALING_PATHWAY	0.63268	0.000102162	INTERFERON_GAMMA_MEDIATED_SIGNALING_PATHWAY	Posi	NR1H3;TRIM22;IRF9;IFI30;TRIM38;TRIM31;CDC37;OTOP1;FCGR1A;FCGR1B;GBP1;GBP2;HCK;HLA-A;HLA-B;HLA-C;HLA-DPA1;HLA-DPB1;HLA-DQA1;HLA-DQA2;HLA-DQB1;HLA-DQB2;HLA-DRA;HLA-DRB1;HLA-DRB3;HLA-DRB4;HLA-DRB5;HLA-E;HLA-F;HLA-G;HLA-H;HPX;HSP90AB1;ICAM1;IRF8;IRGM;IFNG;IFNGR1;IFNGR2;IRF1;IRF2;IRF3;IRF4;IRF5;IRF6;IRF7;JAK1;JAK2;ARG1;CIITA;MID1;MT2A;NCAM1;OAS1;OAS2;OAS3;PML;TRIM34;PARP14;PPARG;MED1;TRIM68;TRIM62;PRK…	0.282224	-0.272952	0.0425656	-0.272876	0.092281	-0.187457	-0.0969272	0.210816	0.242431	-0.041002	-0.368118	0.332366	-0.0130869	-0.205298	0.241017	0.00821963	0.0229595	0.0826979	0.0958805	0.147089	-0.354627	0.131539	0.39919	-0.197193	-0.0927438	0.149998	-0.0197544	0.0291505	-0.184181	0.0135886	-0.0279753	-0.347127
NEGATIVE_REGULATION_OF_TYPE_I_INTERFERON_PRODUCTION	0.647448	6.19275e-05	NEGATIVE_REGULATION_OF_TYPE_I_INTERFERON_PRODUCTION	Posi	TRAIP;LILRB1;SIRPA;CYLD;NLRC3;LILRA4;DDX58;TRAF3IP1;PYCARD;TBK1;IL10;IRF3;MIR21;MIR26B;PCBP2;HERC5;PIN1;RNF216;RNF125;PPM1B;OTUD5;NPLOC4;MAVS;PTPRS;CACTIN;REL;RELB;GPATCH3;IFIH1;ILRUN;TNFAIP3;ACOD1;UBA7;UFD1;YY1;TRIM25;DHX58;NLRX1;ITCH;NLRC5;RNF135;HAVCR2;TAX1BP1;NMI;UBE2L6;ISG15;IKBKE	0.271137	-0.190673	0.110953	-0.322377	0.188602	-0.00915898	-0.147732	0.13888	0.21639	-0.110057	-0.282263	0.339979	-0.151537	-0.180745	0.314671	0.119699	0.0523278	0.0105951	0.056825	0.0550258	-0.0850799	0.105011	0.238687	0.0738927	-0.344766	-0.0111532	-0.236659	-0.112254	-0.0466636	0.184932	-0.0606949	-0.2658
NEGATIVE_REGULATION_OF_AUTOPHAGY_OF_MITOCHONDRION	0.36242	0.0415019	NEGATIVE_REGULATION_OF_AUTOPHAGY_OF_MITOCHONDRION	Posi	RNF41;CLEC16A;HTRA2;TIGAR;PINK1;TSPO;TP53;TSC2;USP30	0.281183	-0.279307	-0.0856824	-0.0126627	-0.243398	0.0965304	-0.0929486	0.17216	-0.158563	-0.20054	-0.520624	0.191873	-0.216311	-0.345193	-0.149003	-0.178489	0.0817514	-0.119508	0.266248	0.526427	0.00180315	-0.0298063	0.404813	-0.390907	0.244094	-0.0241825	0.157962	-0.392671	-0.253598	0.294449	0.428893	-0.264694
MODULATION_BY_SYMBIONT_OF_HOST_AUTOPHAGY	0.410756	0.0195294	MODULATION_BY_SYMBIONT_OF_HOST_AUTOPHAGY	Posi	ATG7;PHB2;IRGM;EIF2AK4;ULK1;ATG5;ULK2	0.513406	-0.10784	-0.418595	-0.0873909	0.00733842	0.36636	0.252467	0.111778	0.220194	0.431394	-0.157808	0.471904	-0.164616	-0.113088	-0.01007	-0.157704	-0.0403094	0.0458945	0.393831	-0.055611	0.0324644	0.0655969	0.323653	-0.414584	-0.496832	0.0758387	0.121135	0.0890854	-0.378541	0.0968764	-0.41687	-0.253196
REGULATION_OF_I_KAPPAB_PHOSPHORYLATION	-0.387143	0.0285937	REGULATION_OF_I_KAPPAB_PHOSPHORYLATION	Nega	SIRPA;CX3CR1;AKT1;MIR27B;CX3CL1;DDRGK1;TNF;TRAF2	-0.66348	0.152949	-0.398266	0.161031	0.397105	0.741272	-0.270537	-0.303833	-0.390675	-0.488522	0.109163	0.0626448	0.231108	0.00370751	-0.566032	0.0760729	0.141212	-0.51796	0.101412	-0.422857	0.338425	0.149244	-0.236748	0.412559	0.294879	0.278922	0.171218	-0.0237344	-0.125534	-0.538333	0.292824	0.0910468
CYTOPLASMIC_SEQUESTERING_OF_NF_KAPPAB	0.431016	0.0137854	CYTOPLASMIC_SEQUESTERING_OF_NF_KAPPAB	Posi	FAF1;CCDC22;IL10;NFKBIA;NFKBIB;PSMD10;TMSB4X;G3BP2	0.250019	-0.500443	-0.417062	-0.33229	0.316449	0.473324	-0.327828	0.473409	0.0487585	0.513699	0.0982482	0.427612	-0.411196	-0.0813842	0.258663	-0.488382	0.0902471	-0.242512	0.10724	-0.564443	-0.42353	-0.236292	0.172102	-0.291642	-0.466791	-0.301892	0.325404	0.233144	-0.548597	-0.0849795	-0.0269553	-0.286758
NEGATIVE_REGULATION_OF_NF_KAPPAB_TRANSCRIPTION_FACTOR_ACTIVITY	0.463356	0.00756677	NEGATIVE_REGULATION_OF_NF_KAPPAB_TRANSCRIPTION_FACTOR_ACTIVITY	Posi	CDKN2A;TRAIP;RBCK1;FAF1;IRAK3;CHP1;NLRP3;CHUK;CMKLR1;TRIM40;ADORA3;COMMD7;COMMD1;PYDC2;DAB2IP;CYLD;CYP1B1;DAP;DDIT3;COMMD6;ZNF675;NLRC3;MTURN;CARD8;FOXJ1;UFL1;SIRT1;BRMS1;RWDD3;PYDC1;GFI1;NWD1;NLRP2B;CCDC22;PYCARD;ANXA4;PRMT2;IL10;IRAK1;IRAK2;MIR138-1;MIR138-2;MIR15A;MIR16-1;MIR16-2;MIR21;MIR27A;MIR30C2;ARRB1;ARRB2;CD200;TRIM37;NFKBIA;NFKBIB;NFKBIL1;FOXP3;PIAS4;PKHD1;TLR9;NLRP2;ERBIN;MAP2K5;TCEAL…	0.177172	-0.291848	-0.0900041	-0.199625	0.177695	0.255519	0.0473718	0.165955	0.0815844	-0.019002	-0.157469	0.358795	-0.206402	-0.0731031	0.119302	-0.0297677	0.0126035	-0.142133	-0.0196708	-0.0456312	-0.0921473	0.0358355	0.222948	-0.180772	-0.102676	-0.0310708	0.272097	-0.146543	0.000442306	-0.221112	-0.0363974	-0.315495
REGULATION_OF_TUBULIN_DEACETYLATION	0.374958	0.03447	REGULATION_OF_TUBULIN_DEACETYLATION	Posi	FRY;TADA3;TPPP;EP300;FNTA;MAPT;NEK3;PRKAA1;PRKAA2;BEX4	0.610105	0.0560214	-0.0239088	0.372809	-0.225514	-0.157372	0.294416	0.194024	0.418361	-0.105417	-0.215906	0.0035855	-0.225732	-0.0819471	0.24884	0.195957	0.248548	0.108775	0.195265	-0.271334	-0.170828	-0.0571911	0.146535	-0.572271	-0.2523	-0.196824	-0.310913	0.124803	-0.0603642	-0.100471	-0.0908001	0.123445
PEPTIDYL_LYSINE_DEACETYLATION	0.537161	0.00152413	PEPTIDYL_LYSINE_DEACETYLATION	Posi	HDAC6;SIRT2;SIRT4;SIRT3;SIRT1;HDAC10;HDAC9;HDAC4	0.278346	-0.288834	-0.168223	-0.404366	-0.121731	-0.108836	0.282267	0.200747	0.576979	-0.149225	-0.41757	0.496491	0.309965	0.192306	0.338638	0.129382	-0.365114	-0.0831244	0.0365138	-0.365702	-0.385224	-0.377232	0.433609	-0.29802	-0.0295436	-0.582515	0.057718	-0.0720916	0.0127032	0.537214	0.191622	0.126238
TUBULIN_DEACETYLATION	0.560503	0.000848308	TUBULIN_DEACETYLATION	Posi	HDAC6;FRY;TADA3;TPPP;EP300;SIRT2;FLNA;FNTA;MAPT;NEK3;PRKAA1;PRKAA2;BEX4	0.538744	-0.0567854	-0.08572	0.202049	-0.276826	-0.235953	0.109455	0.226831	0.446455	-0.0806043	-0.269285	0.0918087	-0.165103	0.0455806	0.218794	0.241946	0.152993	0.0860145	0.0879902	-0.141548	-0.162894	0.128344	0.178685	-0.555933	-0.286551	-0.239873	-0.233347	0.0701696	-0.244581	0.0988381	-0.0800622	0.314675

## Sheet: GSVA of Selected Term in 2F-sti
Terms	logFC	AveExpr	t	P.Value	adj.P.Val	B	trend	MSC1 blank_1	MSC1 blank_2	MSC1 blank_3	MSC1 2IF_1	MSC1 2IF_2	MSC1 2IF_3	MSC2 blank_1	MSC2 blank_2	MSC2 blank_3	MSC2 2IF_1	MSC2 2IF_2	MSC2 2IF_3	MSC3 blank_1	MSC3 blank_2	MSC3 blank_3	MSC3 2IF_1	MSC3 2IF_2	MSC3 2IF_3
NEGATIVE_REGULATION_OF_DNA_DAMAGE_RESPONSE_SIGNAL_TRANSDUCTION_BY_P53_CLASS_MEDIATOR	-0.0901943	-0.0267313	-1.21954	0.239565	0.294116	-6.96405	blank	-0.0912554	0.175133	0.101845	0.00191058	-0.186208	-0.131313	-0.218584	-0.179878	0.118056	-0.177264	0.125783	0.0287191	0.0353955	0.0777107	0.146869	-0.331675	0.171827	-0.148235
NEGATIVE_REGULATION_OF_INTERFERON_GAMMA_PRODUCTION	0.366942	-0.00364898	7.18396	1.68554e-06	7.64765e-06	4.70152	IF	-0.29107	-0.296313	-0.228882	-0.0497789	0.286128	0.179585	-0.0356099	0.120474	-0.155125	0.289837	0.189867	0.344005	-0.238524	-0.379703	-0.179327	0.23122	0.109842	0.0376921
TYPE_III_INTERFERON_PRODUCTION	0.735502	0.00495515	7.66037	7.30373e-07	3.64434e-06	5.5668	IF	-0.562969	-0.509153	-0.471325	0.441868	0.470599	-0.0571285	-0.0402103	-0.00192546	-0.195791	0.278346	0.139023	0.678094	-0.41051	-0.611359	-0.461917	0.661005	0.456345	0.286201
REGULATION_OF_RESPONSE_TO_INTERFERON_GAMMA	0.524625	0.00031925	11.6063	2.02639e-09	2.63187e-08	11.6668	IF	-0.40906	-0.182048	-0.352029	0.170435	0.0975244	0.165212	-0.445574	-0.42261	-0.29252	0.126089	0.319536	0.169148	-0.177923	-0.148184	0.0720082	0.404574	0.415947	0.495221
RESPONSE_TO_INTERFERON_GAMMA	0.764039	-0.00479216	28.0847	1.6624e-15	1.25661e-12	25.8348	IF	-0.486708	-0.472862	-0.466378	0.400456	0.356757	0.342006	-0.316189	-0.351151	-0.349869	0.366201	0.362192	0.363594	-0.36328	-0.328993	-0.345875	0.454469	0.382548	0.366823
NEGATIVE_REGULATION_OF_RESPONSE_TO_INTERFERON_GAMMA	0.237234	-0.0189063	3.33593	0.0039876	0.00753179	-3.20894	IF	-0.640978	-0.382975	-0.508834	-0.306938	-0.410072	-0.359532	-0.207263	-0.415219	-0.0517698	0.349243	0.286425	-0.0464174	0.244057	0.320764	0.404505	0.306021	0.654841	0.423829
RESPONSE_TO_TYPE_I_INTERFERON	0.87951	-0.00475446	33.2014	1.06148e-16	3.15319e-13	28.4572	IF	-0.49162	-0.472972	-0.496336	0.438671	0.459221	0.446847	-0.380921	-0.495579	-0.428426	0.39287	0.459537	0.410627	-0.455797	-0.403599	-0.375334	0.437686	0.42955	0.439996
INTERFERON_GAMMA_MEDIATED_SIGNALING_PATHWAY	0.861194	-0.00347396	32.8713	1.25143e-16	3.15319e-13	28.3027	IF	-0.571178	-0.502662	-0.547577	0.40149	0.335459	0.316668	-0.403765	-0.431418	-0.429402	0.399809	0.416288	0.352794	-0.38919	-0.307605	-0.323842	0.554777	0.52998	0.536842
NEGATIVE_REGULATION_OF_TYPE_I_INTERFERON_PRODUCTION	0.5802	-0.0143353	14.2948	8.43032e-11	2.11301e-09	14.9484	IF	-0.387604	-0.511888	-0.400672	0.220977	0.259698	0.238903	-0.327349	-0.424902	-0.357939	0.171896	0.105799	0.27665	-0.191243	-0.187338	0.0490183	0.443453	0.37863	0.385874
NEGATIVE_REGULATION_OF_AUTOPHAGY_OF_MITOCHONDRION	-0.0442846	-0.0235389	-0.592493	0.561449	0.617578	-7.5338	blank	-0.481639	-0.223486	-0.181027	-0.16373	0.0299818	-0.00415177	-0.0979473	-0.17248	0.0397934	-0.171729	-0.233583	-0.361379	0.471851	0.204569	0.427795	0.16189	0.299209	0.0323614
MODULATION_BY_SYMBIONT_OF_HOST_AUTOPHAGY	-0.00843876	-0.039264	-0.0967131	0.924104	0.93741	-7.71259	blank	0.151967	0.0205059	-0.28428	-0.438328	0.184216	-0.098861	-0.0485052	-0.4861	-0.243306	-0.39462	-0.374474	-0.217816	0.295257	0.171941	0.107119	0.120825	0.326907	0.500801
REGULATION_OF_I_KAPPAB_PHOSPHORYLATION	0.529447	-0.00438666	9.13191	6.63069e-08	4.74635e-07	8.05289	IF	-0.22529	-0.459228	-0.404825	0.151044	-0.103724	0.340564	-0.0413937	-0.180684	-0.0577756	0.327135	0.356794	0.621053	-0.311162	-0.415307	-0.326325	0.278751	0.257735	0.113676
CYTOPLASMIC_SEQUESTERING_OF_NF_KAPPAB	0.637262	-0.021451	7.45993	1.03454e-06	4.97462e-06	5.20645	IF	-0.563569	-0.345039	-0.25802	0.319188	0.314788	0.496247	-0.415065	-0.408875	-0.214468	-0.257051	0.26681	-0.106056	-0.245048	-0.208028	-0.402627	0.473687	0.638071	0.528936
NEGATIVE_REGULATION_OF_NF_KAPPAB_TRANSCRIPTION_FACTOR_ACTIVITY	0.336597	-0.0246635	9.24769	5.5515e-08	4.08605e-07	8.23705	IF	-0.189206	-0.340234	-0.313763	0.167336	0.214668	0.167646	-0.27213	-0.206654	-0.26981	-0.0320645	-0.0388568	0.0657629	-0.0624113	-0.0405826	-0.0418676	0.289562	0.256482	0.20218
REGULATION_OF_TUBULIN_DEACETYLATION	-0.392195	-0.0361572	-4.99144	0.000117115	0.00031994	0.339807	blank	0.13517	0.449218	0.186626	0.107364	-0.376795	-0.372255	0.0207746	0.177145	-0.226373	-0.433143	-0.552872	-0.529718	0.335615	0.259484	0.101801	-0.0734413	-0.00653419	0.147103
PEPTIDYL_LYSINE_DEACETYLATION	-0.371063	-0.0304526	-2.94421	0.00919186	0.0160354	-4.0258	blank	0.139368	-0.468804	0.0764784	-0.0814564	-0.236077	-0.32691	-0.0073228	0.473226	0.0881897	-0.671753	-0.192057	-0.68778	0.441626	0.191485	0.461463	-0.0312861	0.52321	-0.239747
TUBULIN_DEACETYLATION	-0.284577	-0.0292459	-4.15963	0.000677902	0.00153927	-1.44118	blank	0.23318	0.272424	0.329408	0.0899746	-0.267753	-0.221472	-0.239291	0.104138	-0.173403	-0.470331	-0.564541	-0.523553	0.209647	0.183273	0.0980046	0.0639677	0.207879	0.142022
